# Supplementary material for: Factors Affecting Haul-Out Behavior of Harbor Seals (Phoca vitulina) in Tidewater Glacier Inlets in Alaska: Can Tourism Vessels and Seals Coexist?
Source: PLoS One. 2015 May 27;10(5):e0125486. doi: 10.1371/journal.pone.0125486 (PMC4446219; doi:10.1371/journal.pone.0125486)
Supplement: S1 Data File — Data file includes: Seal ID, sex, age, capture location and date, min/max and elapsed days of radio tracking. (XLS) [file pone.0125486.s001.xls]

## Sheet: Sheet1
Capture_Date	Location	Region	Animal_ID	Year	HTR	F1M2	Sex	morph age-class (4)	morph age-class (4grwth)	morph based age	Age estimate	# days locs HM	Tot locs HM	#days locs BP	Tot locs BP	Tot # locs	min date	max date	elapsed days
2010-04-29	Endicott	TAFT	10TE01	10	Y	1	F	3	3	1.9835	subAD	73	2008	34	1745	3753	133	224	92
2010-04-29	Endicott	TAFT	10TE02	10	N	1	F	1	1	0.604007	Yrl	27	1348			1348	136	220	85
2010-04-29	Endicott	TAFT	10TE03	10	N	2	M	4	4	9.83066	Ad	77	3065	30	1413	4478	132	205	74
2010-04-29	Endicott	TAFT	10TE04	10	N	1	F	1	1	0.592458	Yrl	42	1969			1969	132	225	94
2010-04-29	Endicott	TAFT	10TE05	10	Y	2	M	2	2	1.32527	subAD	1	4			4	178	178	1
2010-04-29	Endicott	TAFT	10TE06	10	Y	2	M	2	2	1.54035	subAD	54	2271	25	864	3135	132	195	64
2010-04-30	Endicott	TAFT	10TE07	10	N	2	M	1	1	0.484037	Yrl	34	1414			1414	139	187	49
2010-04-30	Endicott	TAFT	10TE08	10	Y	1	F	2	2	1.22418	subAD	29	1789	24	1297	3086	132	190	59
2010-04-30	Endicott	TAFT	10TE09	10	Y	2	M	2	2	0.819119	subAD	25	1710	0	0	1710	163	212	50
2010-04-30	Endicott	TAFT	10TE10	10	N	2	M	3	4	5.0118	Ad	43	1060	15	570	1630	135	238	104
2010-04-30	Endicott	TAFT	10TE11	10	Y	1	F	2	2	1.32498	subAD	29	1373	6	115	1488	134	186	53
2010-04-30	Endicott	TAFT	10TE12	10	n	1	F	1	1	0.582725	Yrl	45	1148			1148	133	189	57
2010-04-30	Endicott	TAFT	10TE13	10	Y	1	F	3	3	2.2341	subAD	45	2160	33	1736	3896	132	243	112
2010-04-30	Endicott	TAFT	10TE14	10	Y	1	F	3	3	1.78505	subAD	26	1257	16	882	2139	132	190	59
2010-04-30	Endicott	TAFT	10TE15	10	Y	1	F	3	3	1.91074	subAD	43	317	4	146	463	132	240	109
2010-04-30	Endicott	TAFT	10TE16	10	N	1	F	4	4	13.3708	Ad	42	3305	31	2706	6011	145	241	97
2010-05-01	Endicott	TAFT	10TE17	10	N	2	M	1	1	0.247555	Yrl	47	1023			1023	137	214	78
2010-05-01	Endicott	TAFT	10TE18	10	Y	2	M	2	2	1.04777	subAD	55	1664	14	1064	2728	133	242	110
2010-05-01	Endicott	TAFT	10TE19	10	Y	2	M	1	1	0.69081	subAD	22	1212	16	933	2145	132	223	92
2010-05-01	Endicott	TAFT	10TE20	10	N	2	M	1	1	0.36587	Yrl	8	47			47	137	241	105
2010-05-01	Endicott	TAFT	10TE21	10	N	1	F	1	1	0.637832	Yrl	7	32			32	134	174	41
2010-05-01	Endicott	TAFT	10TE22	10	N	2	M	1	1	0.402148	Yrl	23	1261			1261	132	234	103
2010-05-01	Endicott	TAFT	10TE23	10	N	2	M	1	1	0.421418	Yrl	54	320			320	134	205	72
2010-05-02	Endicott	TAFT	10TE24	10	N	2	M	1	1	0.402148	Yrl	68	1229			1229	133	205	73
2010-05-02	Endicott	TAFT	10TE25	10	N	1	F	2	2	0.799267	Yrl	23	437			437	141	236	96
2010-05-02	Endicott	TAFT	10TE26	10	N	2	M	1	1	0.484037	Yrl	58	2560			2560	132	205	74
2010-05-02	Endicott	TAFT	10TE27	10	N	1	F	1	1	0.614516	Yrl	39	983			983	132	191	60
2010-05-02	Endicott	TAFT	10TE28	10	N	2	M	2	2	1.04777	subAD	8	608			608	174	189	16
2010-05-02	Endicott	TAFT	10TE29	10	N	2	M	1	1	0.579699	Yrl	33	2393			2393	132	202	71
2010-05-02	Endicott	TAFT	10TE30	10	Y	2	M	2	2	1.13454	subAD	34	896			896	132	147	16
2010-05-02	Endicott	TAFT	10TE31	10	N	1	F	2	2	1.06959	subAD	22	1056			1056	133	210	78
2010-05-02	Endicott	TAFT	10TE32	10	N	2	M	3	3	2.50699	Ad	21	1083	15	978	2061	140	240	101
2010-05-03	Endicott	TAFT	10TE37	10	N	2	M	3	3	2.19495	subAD	46	2536			2536	143	228	86
2010-05-05	Endicott	TAFT	10TE54	10		1	F	3	3	3.3		73	2878	48	1657	4535	132	220	89
2010-05-06	Endicott	TAFT	10TE65	10	N	2	M	3	4	4.76327	Ad	69	2375	134	1340	3715	132	236	105
2009-05-02	Endicott	TAFT	09TE01	9	y	1	F	2	2	1.36363	SubAd	45	1866	24	1427	3293	132	215	84
2009-05-02	Endicott	TAFT	09TE05	9	y	1	F	2	2	1.51192	SubAd	48	1546	34	1081	2627	133	186	54
2009-05-04	Endicott	TAFT	09TE08	9	y	2	M	2	2	0.890283	SubAd	27	2040	13	916	2956	132	190	59
2009-05-04	Endicott	TAFT	09TE09	9	y	1	F	2	2	1.58288	SubAd	35	991	17	935	1926	134	208	75
2009-05-04	Endicott	TAFT	09TE11	9	y	1	F	3	3	2.7	AD			28	1700	1700	132	198	67
2009-05-04	Endicott	TAFT	09TE12	9	y	2	M	2	2	1.22697	SubAd	10	615	11	828	1443	132	177	46
2009-05-04	Endicott	TAFT	09TE13	9	y	2	M	2	2	1.65754	SubAd	30	1588	16	548	2136	156	185	30
2009-05-04	Endicott	TAFT	09TE14	9	y	2	M	3	3	2.93944	AD	15	668	30	1746	2414	132	213	82
2009-05-05	Endicott	TAFT	09TE16	9	y	1	F	3	3	2.99463	SubAd	30	1158	16	1146	2304	133	212	80
2009-05-05	Endicott	TAFT	09TE17	9	y	1	F	2	2	1.34031	SubAd	61	2713	29	1136	3849	132	191	60
2009-05-05	Endicott	TAFT	09TE18	9	y	1	F	3	3	2.17079	SubAd	23	712	17	748	1460	133	235	103
2009-05-05	Endicott	TAFT	09TE19	9	y	2	M	1	1	0.579699	Yrl	20	1290	16	1178	2468	133	188	56
2009-05-05	Endicott	TAFT	09TE23	9	y	1	F	2	2	1.22502	Yrl	26	1980	21	1309	3289	132	180	49
2009-05-05	Endicott	TAFT	09TE25	9	y	2	M	3	3	2.19495	SubAd	36	1824	28	1688	3512	133	178	46
2009-05-06	Endicott	TAFT	09TE32	9	y	2	M	2	2	0.819119	SubAd	40	2127	16	304	2431	132	196	65
2009-05-06	Endicott	TAFT	09TE33	9	y	2	M	2	2	1.65754	SubAd	7	685	7	586	1271	146	152	7
2009-05-07	Endicott	TAFT	09TE34	9		2	M	3	3	2.04997	SubAd	15	209			209	144	201	58
2009-05-07	Endicott	TAFT	09TE35	9		2	M	2	2	1.09046	SubAd	11	307			307	132	142	11
2009-05-07	Endicott	TAFT	09TE36	9		2	M	1	1	0.383641	Yrl					0
2009-05-07	Endicott	TAFT	09TE37	9		1	F	2	2	1.7				55	1979	0	133	200	68
2009-05-07	Endicott	TAFT	09TE38	9		2	M	2	2	1.65754	SubAd	22	916			916	140	183	44
2009-05-07	Endicott	TAFT	09TE39	9		1	F	1	1	0.659318	Yrl	6	297			297	151	156	6
2009-05-07	Endicott	TAFT	09TE40	9		1	F	3	4	3.48229	AD			9	362	362	135	173	39
2009-05-08	Endicott	TAFT	09TE41	9		2	M	3	3	2.50699	AD	19	591			591	133	163	31
2009-05-08	Endicott	TAFT	09TE42	9		2	M	1	1	0.36587	Yrl	32	1241			1241	132	198	67
2009-05-08	Endicott	TAFT	09TE43	9		1	F	1	1	0.738359	Yrl	39	1213			1213	133	225	93
2009-05-08	Endicott	TAFT	09TE44	9		2	M	3	3	2.19495	AD	53	2628			2628	132	204	73
2009-05-08	Endicott	TAFT	09TE45	9		2	M	2	2	0.890283	SubAd	30	1063			1063	132	204	73
2009-05-08	Endicott	TAFT	09TE46	9		2	M	3	4	3.4197	AD			33	1249	1249	133	208	76
2009-05-08	Endicott	TAFT	09TE47	9		1	F	4	4	7.30552	AD			49	2030	2030	133	222	90
2009-05-08	Endicott	TAFT	09TE48	9		2	M	1	1	0.530044	SubAd	10	472			472	132	153	22
2009-05-09	Endicott	TAFT	09TE49	9		1	F	2	2	0.854961	Yrl	45	2066			2066	132	199	68
2009-05-09	Endicott	TAFT	09TE50	9		2	M	1	1	0.484037	Yrl	40	1643			1643	133	181	49
2009-05-09	Endicott	TAFT	09TE51	9		1	F	2	2	0.79447	Yrl	17	879			879	132	154	23
2009-05-09	Endicott	TAFT	09TE52	9		1	F	2	2	1.2892	SubAd			11	661	661	136	169	34
2009-05-09	Endicott	TAFT	09TE53	9		1	F	2	2	0.890195	SubAd			11	388	388	135	153	19
2009-05-09	Endicott	TAFT	09TE54	9		1	F	2	2	0.848895	SubAd	27	490			490	133	212	80
2009-05-09	Endicott	TAFT	09TE55	9		2	M	2	2	0.819119	SubAd	36	1722			1722	132	204	73
2009-05-09	Endicott	TAFT	09TE56	9		2	M	1	1	0.441472	SubAd	15	1423			1423	132	146	15
2009-05-10	Endicott	TAFT	09TE58	9		1	F	3	3	1.86423	SubAd					0			1
2008-04-27	Endicott	TAFT	08TE01	8		1	F	2	2	1.1626	SubAd	35	1140		0	1140	141	205	65
2008-04-27	Endicott	TAFT	08TE03	8		1	F	2	2	0.750178	Yearling	31	1167	21	683	1850	140	196	57
2008-04-27	Endicott	TAFT	08TE04	8		1	F	2	2	1.13741	SubAd	18	730	9	344	1074	138	186	49
2008-04-28	Endicott	TAFT	08TE05	8		1	F	1	1	0.497632	Yearling	32	1250	19	958	2208	141	217	77
2008-04-28	Endicott	TAFT	08TE06	8	Y	2	M	1	1	0.301705	Yearling	29	1383	21	876	2259	144	207	64
2008-04-28	Endicott	TAFT	08TE07	8		1	F	4	4	5.32698	Adult	28	1143			1143	138	192	55
2008-04-28	Endicott	TAFT	08TE08	8		2	M	3	3	1.78143	SubAd	24	992			992	139	178	40
2008-04-29	Endicott	TAFT	08TE09	8		1	F	3	3		SubAd	73	2739			2739	138	210	73
2008-04-29	Endicott	TAFT	08TE10	8		1	F	1	1	0.696335	SubAd	69	2028	56	1080	3108	138	206	69
2008-04-29	Endicott	TAFT	08TE12	8		2	M	3	3	2.04997	Adult	71	2727			2727	138	214	77
2008-04-30	Endicott	TAFT	08TE15	8	Y	2	M	2	2	1.00643	SubAd	11	767	11	484	1251	153	163	11
2008-04-30	Endicott	TAFT	08TE16	8	Y	1	F	3	3	3.00777	SubAd	54	1686	45	988	2674	138	191	54
2008-05-02	Endicott	TAFT	08TE17	8	Y	2	M	2	2	0.966423	SubAd	22	481	9	298	779	138	201	64
2008-05-02	Endicott	TAFT	08TE19	8		1	F	3	3	2.02494	Adult	16	697			697	142	185	44
2008-05-02	Endicott	TAFT	08TE20	8		2	M	4	4	7.19772	Adult	34	1016			1016	138	190	53
2008-05-02	Endicott	TAFT	08TE22	8		2	M	1	1	0.402148	SubAd	21	1124	13	444	1568	138	184	47
2008-05-02	Endicott	TAFT	08TE23	8		1	F	1	1	0.489858	Yearling	40	1314	15	301	1615	138	198	61
2008-05-03	Endicott	TAFT	08TE24	8	Y	2	M	3	3	1.91218	SubAd	25	868	14	376	1244	139	199	61
2008-05-03	Endicott	TAFT	08TE26	8	Y	2	M	1	1	0.69081	SubAd	26	1167	22	859	2026	141	190	50
2008-05-04	Endicott	TAFT	08TE30	8		1	F	3	3	2.74717	SubAd					0			1
2008-05-04	Endicott	TAFT	08TE32	8	Y	1	F	3	3	2.06131	SubAd	12	627	9	204	831	147	171	25
2008-05-04	Endicott	TAFT	08TE33	8	y	1	F	2	2	1.28374	SubAd	61	1942	39	744	2686	138	198	61
2008-05-05	Endicott	TAFT	08TE34	8	Y	1	F	3	3	1.75261	SubAd	16	582	11	279	861	138	198	61
2008-05-05	Endicott	TAFT	08TE35	8	y	1	F	3	3	2.02911	SubAd	38	1504	34	910	2414	138	201	64
2008-05-05	Endicott	TAFT	08TE36	8	y	1	F	3	4	3.17361		7	7	29	791	798	139	198	60
2008-05-05	Endicott	TAFT	08TE37	8		2	M	3	4	3.83821	SubAd	29	1282			1282	138	221	84
2008-05-06	Endicott	TAFT	08TE40	8		2	M	2	2	1.04777	SubAd	46	1559			1559	139	207	69
2008-05-06	Endicott	TAFT	08TE41	8	Y	2	M	1	1	0.530044	SubAd	36	1278	25	689	1967	138	173	36
2008-05-06	Endicott	TAFT	08TE42	8		1	F	3	3	2.44036	SubAd	77	2443			2443	138	215	78
2008-05-07	Endicott	TAFT	08TE43	8		1	F	3	3	1.78042	SubAd	4	213	9	105	318	138	195	58
2008-05-07	Endicott	TAFT	08TE44	8		1	F	3	4	3.71525	Adult	26	596	25	481	1077	138	195	58
2008-05-16	Endicott	TAFT	08TE51	8		2	M	2	2	1.42966	Ad	11	535			535	144	185	42
