# Supplementary material for: Factors Affecting Haul-Out Behavior of Harbor Seals (Phoca vitulina) in Tidewater Glacier Inlets in Alaska: Can Tourism Vessels and Seals Coexist?
Source: PLoS One. 2015 May 27;10(5):e0125486. doi: 10.1371/journal.pone.0125486 (PMC4446219; doi:10.1371/journal.pone.0125486)
Supplement: S2 Data File — Data file includes: tide, weather data, and ice coverage for each telemetry station in each year. (XLSX) [file pone.0125486.s002.xlsx]

## Sheet: ENGL10
Date	Time	Tide Station	Value	Tide Flow	Sunrise	Sunset	Telemetry Station	Weather Condition	Rain	% Cloud Cover	Ice Cover (H=>67%, M=33%-66%, L-<33%)
2010-05-13	00:00:00						ENGL
2010-05-13	00:15:00						ENGL
2010-05-13	00:30:00						ENGL
2010-05-13	00:45:00						ENGL
2010-05-13	01:00:00						ENGL
2010-05-13	01:15:00						ENGL
2010-05-13	01:30:00						ENGL
2010-05-13	01:45:00						ENGL
2010-05-13	02:00:00						ENGL
2010-05-13	02:15:00						ENGL
2010-05-13	02:30:00						ENGL
2010-05-13	02:45:00						ENGL
2010-05-13	03:00:00						ENGL
2010-05-13	03:15:00						ENGL
2010-05-13	03:30:00						ENGL
2010-05-13	03:45:00						ENGL
2010-05-13	04:00:00						ENGL
2010-05-13	04:15:00						ENGL
2010-05-13	04:30:00						ENGL
2010-05-13	04:45:00						ENGL
2010-05-13	05:00:00						ENGL
2010-05-13	05:15:00						ENGL
2010-05-13	05:30:00						ENGL
2010-05-13	05:45:00						ENGL
2010-05-13	06:00:00						ENGL
2010-05-13	06:15:00						ENGL
2010-05-13	06:30:00						ENGL
2010-05-13	06:45:00						ENGL
2010-05-13	07:00:00						ENGL
2010-05-13	07:15:00						ENGL
2010-05-13	07:30:00						ENGL
2010-05-13	07:45:00						ENGL
2010-05-13	08:00:00						ENGL
2010-05-13	08:15:00						ENGL
2010-05-13	08:30:00						ENGL
2010-05-13	08:45:00						ENGL
2010-05-13	09:00:00						ENGL
2010-05-13	09:15:00						ENGL
2010-05-13	09:30:00						ENGL
2010-05-13	09:45:00						ENGL
2010-05-13	10:00:00						ENGL
2010-05-13	10:15:00						ENGL
2010-05-13	10:30:00						ENGL
2010-05-13	10:45:00						ENGL
2010-05-13	11:00:00						ENGL
2010-05-13	11:15:00						ENGL
2010-05-13	11:30:00						ENGL
2010-05-13	11:45:00						ENGL
2010-05-13	12:00:00						ENGL
2010-05-13	12:15:00						ENGL
2010-05-13	12:30:00						ENGL
2010-05-13	12:45:00						ENGL
2010-05-13	13:00:00						ENGL
2010-05-13	13:15:00						ENGL
2010-05-13	13:30:00						ENGL
2010-05-13	13:45:00						ENGL
2010-05-13	14:00:00						ENGL
2010-05-13	14:15:00						ENGL
2010-05-13	14:30:00						ENGL
2010-05-13	14:45:00						ENGL
2010-05-13	15:00:00						ENGL
2010-05-13	15:15:00						ENGL	pc	n	70	M
2010-05-13	15:30:00						ENGL	pc	n	70	M
2010-05-13	15:45:00						ENGL	pc	n	70	M
2010-05-13	16:00:00						ENGL	pc	n	70	M
2010-05-13	16:15:00						ENGL
2010-05-13	16:30:00						ENGL
2010-05-13	16:45:00						ENGL
2010-05-13	17:00:00						ENGL
2010-05-13	17:15:00						ENGL
2010-05-13	17:30:00						ENGL
2010-05-13	17:45:00						ENGL
2010-05-13	18:00:00						ENGL
2010-05-13	18:15:00						ENGL
2010-05-13	18:30:00						ENGL
2010-05-13	18:45:00						ENGL
2010-05-13	19:00:00						ENGL
2010-05-13	19:15:00						ENGL
2010-05-13	19:30:00						ENGL
2010-05-13	19:45:00						ENGL
2010-05-13	20:00:00						ENGL
2010-05-13	20:15:00						ENGL
2010-05-13	20:30:00						ENGL
2010-05-13	20:45:00						ENGL
2010-05-13	21:00:00						ENGL
2010-05-13	21:15:00						ENGL
2010-05-13	21:30:00						ENGL
2010-05-13	21:45:00						ENGL
2010-05-13	22:00:00						ENGL
2010-05-13	22:15:00						ENGL
2010-05-13	22:30:00						ENGL
2010-05-13	22:45:00						ENGL
2010-05-13	23:00:00						ENGL
2010-05-13	23:15:00						ENGL
2010-05-13	23:30:00						ENGL
2010-05-13	23:45:00						ENGL
2010-05-14	00:00:00	Holkam Bay	14.5	R	04:34:00	21:10:00	ENGL
2010-05-14	00:15:00	Holkam Bay	15.1	R	04:34:00	21:10:00	ENGL
2010-05-14	00:30:00	Holkam Bay	15.6	R	04:34:00	21:10:00	ENGL
2010-05-14	00:45:00	Holkam Bay	16.1	R	04:34:00	21:10:00	ENGL
2010-05-14	01:00:00	Holkam Bay	16.4	S	04:34:00	21:10:00	ENGL
2010-05-14	01:15:00	Holkam Bay	16.6	S	04:34:00	21:10:00	ENGL
2010-05-14	01:30:00	Holkam Bay	16.8	S	04:34:00	21:10:00	ENGL
2010-05-14	01:45:00	Holkam Bay	16.7	S	04:34:00	21:10:00	ENGL
2010-05-14	02:00:00	Holkam Bay	16.6	S	04:34:00	21:10:00	ENGL
2010-05-14	02:15:00	Holkam Bay	16.4	F	04:34:00	21:10:00	ENGL
2010-05-14	02:30:00	Holkam Bay	16	F	04:34:00	21:10:00	ENGL
2010-05-14	02:45:00	Holkam Bay	15.5	F	04:34:00	21:10:00	ENGL
2010-05-14	03:00:00	Holkam Bay	15	F	04:34:00	21:10:00	ENGL
2010-05-14	03:15:00	Holkam Bay	14.3	F	04:34:00	21:10:00	ENGL
2010-05-14	03:30:00	Holkam Bay	13.5	F	04:34:00	21:10:00	ENGL
2010-05-14	03:45:00	Holkam Bay	12.6	F	04:34:00	21:10:00	ENGL
2010-05-14	04:00:00	Holkam Bay	11.6	F	04:34:00	21:10:00	ENGL
2010-05-14	04:15:00	Holkam Bay	10.5	F	04:34:00	21:10:00	ENGL
2010-05-14	04:30:00	Holkam Bay	9.4	F	04:34:00	21:10:00	ENGL
2010-05-14	04:45:00	Holkam Bay	8.3	F	04:34:00	21:10:00	ENGL
2010-05-14	05:00:00	Holkam Bay	7.2	F	04:34:00	21:10:00	ENGL	cl	n	0	M
2010-05-14	05:15:00	Holkam Bay	6	F	04:34:00	21:10:00	ENGL	cl	n	0	M
2010-05-14	05:30:00	Holkam Bay	4.8	F	04:34:00	21:10:00	ENGL	cl	n	0	M
2010-05-14	05:45:00	Holkam Bay	3.7	F	04:34:00	21:10:00	ENGL	cl	n	0	M
2010-05-14	06:00:00	Holkam Bay	2.6	F	04:34:00	21:10:00	ENGL	cl	n	0	M
2010-05-14	06:15:00	Holkam Bay	1.5	F	04:34:00	21:10:00	ENGL	cl	n	0	M
2010-05-14	06:30:00	Holkam Bay	0.6	F	04:34:00	21:10:00	ENGL	cl	n	0	M
2010-05-14	06:45:00	Holkam Bay	-0.3	F	04:34:00	21:10:00	ENGL	cl	n	0	M
2010-05-14	07:00:00	Holkam Bay	-1.1	F	04:34:00	21:10:00	ENGL	cl	n	0	M
2010-05-14	07:15:00	Holkam Bay	-1.7	F	04:34:00	21:10:00	ENGL	cl	n	0	M
2010-05-14	07:30:00	Holkam Bay	-2.2	F	04:34:00	21:10:00	ENGL	cl	n	0	M
2010-05-14	07:45:00	Holkam Bay	-2.5	S	04:34:00	21:10:00	ENGL	cl	n	0	M
2010-05-14	08:00:00	Holkam Bay	-2.7	S	04:34:00	21:10:00	ENGL	cl	n	0	M
2010-05-14	08:15:00	Holkam Bay	-2.8	S	04:34:00	21:10:00	ENGL	cl	n	0	M
2010-05-14	08:30:00	Holkam Bay	-2.7	S	04:34:00	21:10:00	ENGL	cl	n	0	M
2010-05-14	08:45:00	Holkam Bay	-2.5	S	04:34:00	21:10:00	ENGL	cl	n	0	M
2010-05-14	09:00:00	Holkam Bay	-2.1	R	04:34:00	21:10:00	ENGL	cl	n	10	M
2010-05-14	09:15:00	Holkam Bay	-1.6	R	04:34:00	21:10:00	ENGL	cl	n	10	M
2010-05-14	09:30:00	Holkam Bay	-0.9	R	04:34:00	21:10:00	ENGL	cl	n	10	M
2010-05-14	09:45:00	Holkam Bay	-0.2	R	04:34:00	21:10:00	ENGL	cl	n	10	M
2010-05-14	10:00:00	Holkam Bay	0.7	R	04:34:00	21:10:00	ENGL	pc	n	20	H
2010-05-14	10:15:00	Holkam Bay	1.6	R	04:34:00	21:10:00	ENGL	pc	n	20	H
2010-05-14	10:30:00	Holkam Bay	2.6	R	04:34:00	21:10:00	ENGL	pc	n	20	H
2010-05-14	10:45:00	Holkam Bay	3.6	R	04:34:00	21:10:00	ENGL	pc	n	20	H
2010-05-14	11:00:00	Holkam Bay	4.7	R	04:34:00	21:10:00	ENGL	pc	n	20	H
2010-05-14	11:15:00	Holkam Bay	5.7	R	04:34:00	21:10:00	ENGL	pc	n	20	H
2010-05-14	11:30:00	Holkam Bay	6.9	R	04:34:00	21:10:00	ENGL	pc	n	40	H
2010-05-14	11:45:00	Holkam Bay	7.9	R	04:34:00	21:10:00	ENGL	pc	n	40	H
2010-05-14	12:00:00	Holkam Bay	8.9	R	04:34:00	21:10:00	ENGL	pc	n	50	H
2010-05-14	12:15:00	Holkam Bay	9.8	R	04:34:00	21:10:00	ENGL	pc	n	50	H
2010-05-14	12:30:00	Holkam Bay	10.7	R	04:34:00	21:10:00	ENGL	pc	n	50	H
2010-05-14	12:45:00	Holkam Bay	11.5	R	04:34:00	21:10:00	ENGL	pc	n	50	H
2010-05-14	13:00:00	Holkam Bay	12.3	R	04:34:00	21:10:00	ENGL	pc	n	50	H
2010-05-14	13:15:00	Holkam Bay	12.9	R	04:34:00	21:10:00	ENGL	pc	n	50	H
2010-05-14	13:30:00	Holkam Bay	13.4	R	04:34:00	21:10:00	ENGL	pc	n	50	H
2010-05-14	13:45:00	Holkam Bay	13.9	R	04:34:00	21:10:00	ENGL	pc	n	50	H
2010-05-14	14:00:00	Holkam Bay	14.2	S	04:34:00	21:10:00	ENGL	pc	n	50	H
2010-05-14	14:15:00	Holkam Bay	14.4	S	04:34:00	21:10:00	ENGL	pc	n	50	H
2010-05-14	14:30:00	Holkam Bay	14.5	S	04:34:00	21:10:00	ENGL	pc	n	50	H
2010-05-14	14:45:00	Holkam Bay	14.5	S	04:34:00	21:10:00	ENGL	pc	n	50	H
2010-05-14	15:00:00	Holkam Bay	14.3	S	04:34:00	21:10:00	ENGL	pc	n	50	H
2010-05-14	15:15:00	Holkam Bay	14.1	S	04:34:00	21:10:00	ENGL	pc	n	50	H
2010-05-14	15:30:00	Holkam Bay	13.7	F	04:34:00	21:10:00	ENGL	pc	n	50	H
2010-05-14	15:45:00	Holkam Bay	13.3	F	04:34:00	21:10:00	ENGL	pc	n	50	H
2010-05-14	16:00:00	Holkam Bay	12.8	F	04:34:00	21:10:00	ENGL	pc	n	50	H
2010-05-14	16:15:00	Holkam Bay	12.2	F	04:34:00	21:10:00	ENGL	pc	n	50	M
2010-05-14	16:30:00	Holkam Bay	11.5	F	04:34:00	21:10:00	ENGL	pc	n	50	M
2010-05-14	16:45:00	Holkam Bay	10.8	F	04:34:00	21:10:00	ENGL	pc	n	50	M
2010-05-14	17:00:00	Holkam Bay	10	F	04:34:00	21:10:00	ENGL	pc	n	50	M
2010-05-14	17:15:00	Holkam Bay	9.2	F	04:34:00	21:10:00	ENGL	pc	n	50	M
2010-05-14	17:30:00	Holkam Bay	8.4	F	04:34:00	21:10:00	ENGL	pc	n	60	M
2010-05-14	17:45:00	Holkam Bay	7.6	F	04:34:00	21:10:00	ENGL	pc	n	60	M
2010-05-14	18:00:00	Holkam Bay	6.8	F	04:34:00	21:10:00	ENGL	pc	n	60	M
2010-05-14	18:15:00	Holkam Bay	6	F	04:34:00	21:10:00	ENGL	pc	n	60	M
2010-05-14	18:30:00	Holkam Bay	5.2	F	04:34:00	21:10:00	ENGL	pc	n	60	M
2010-05-14	18:45:00	Holkam Bay	4.6	F	04:34:00	21:10:00	ENGL	pc	n	80	M
2010-05-14	19:00:00	Holkam Bay	4	F	04:34:00	21:10:00	ENGL	ov	n	100	M
2010-05-14	19:15:00	Holkam Bay	3.5	F	04:34:00	21:10:00	ENGL	ov	n	100	M
2010-05-14	19:30:00	Holkam Bay	3.1	F	04:34:00	21:10:00	ENGL	ov	n	100	M
2010-05-14	19:45:00	Holkam Bay	2.8	S	04:34:00	21:10:00	ENGL	ov	n	100	M
2010-05-14	20:00:00	Holkam Bay	2.6	S	04:34:00	21:10:00	ENGL	ov	n	100	M
2010-05-14	20:15:00	Holkam Bay	2.5	S	04:34:00	21:10:00	ENGL	ov	n	100	M
2010-05-14	20:30:00	Holkam Bay	2.6	S	04:34:00	21:10:00	ENGL	ov	n	100	M
2010-05-14	20:45:00	Holkam Bay	2.8	S	04:34:00	21:10:00	ENGL	ov	n	100	M
2010-05-14	21:00:00	Holkam Bay	3.1	R	04:34:00	21:10:00	ENGL	ov	n	100	M
2010-05-14	21:15:00	Holkam Bay	3.6	R	04:34:00	21:10:00	ENGL	ov	n	100	M
2010-05-14	21:30:00	Holkam Bay	4.1	R	04:34:00	21:10:00	ENGL	ov	n	100	M
2010-05-14	21:45:00	Holkam Bay	4.8	R	04:34:00	21:10:00	ENGL	ov	n	100	M
2010-05-14	22:00:00	Holkam Bay	5.5	R	04:34:00	21:10:00	ENGL
2010-05-14	22:15:00	Holkam Bay	6.3	R	04:34:00	21:10:00	ENGL
2010-05-14	22:30:00	Holkam Bay	7.2	R	04:34:00	21:10:00	ENGL
2010-05-14	22:45:00	Holkam Bay	8.1	R	04:34:00	21:10:00	ENGL
2010-05-14	23:00:00	Holkam Bay	9	R	04:34:00	21:10:00	ENGL
2010-05-14	23:15:00	Holkam Bay	10	R	04:34:00	21:10:00	ENGL
2010-05-14	23:30:00	Holkam Bay	11	R	04:34:00	21:10:00	ENGL
2010-05-14	23:45:00	Holkam Bay	11.9	R	04:34:00	21:10:00	ENGL
2010-05-15	1900-01-01	Holkam Bay	12.8	R	04:32:00	21:12:00	ENGL
2010-05-15	1900-01-01 00:15:00	Holkam Bay	13.6	R	04:32:00	21:12:00	ENGL
2010-05-15	1900-01-01 00:30:00	Holkam Bay	14.3	R	04:32:00	21:12:00	ENGL
2010-05-15	1900-01-01 00:45:00	Holkam Bay	15	R	04:32:00	21:12:00	ENGL
2010-05-15	1900-01-01 01:00:00	Holkam Bay	15.6	R	04:32:00	21:12:00	ENGL
2010-05-15	1900-01-01 01:15:00	Holkam Bay	16.1	R	04:32:00	21:12:00	ENGL
2010-05-15	1900-01-01 01:30:00	Holkam Bay	16.5	S	04:32:00	21:12:00	ENGL
2010-05-15	1900-01-01 01:45:00	Holkam Bay	16.8	S	04:32:00	21:12:00	ENGL
2010-05-15	1900-01-01 02:00:00	Holkam Bay	17	S	04:32:00	21:12:00	ENGL
2010-05-15	1900-01-01 02:15:00	Holkam Bay	17	S	04:32:00	21:12:00	ENGL
2010-05-15	1900-01-01 02:30:00	Holkam Bay	16.9	S	04:32:00	21:12:00	ENGL
2010-05-15	1900-01-01 02:45:00	Holkam Bay	16.7	S	04:32:00	21:12:00	ENGL
2010-05-15	1900-01-01 03:00:00	Holkam Bay	16.4	F	04:32:00	21:12:00	ENGL
2010-05-15	1900-01-01 03:15:00	Holkam Bay	16	F	04:32:00	21:12:00	ENGL
2010-05-15	1900-01-01 03:30:00	Holkam Bay	15.5	F	04:32:00	21:12:00	ENGL
2010-05-15	1900-01-01 03:45:00	Holkam Bay	14.8	F	04:32:00	21:12:00	ENGL
2010-05-15	1900-01-01 04:00:00	Holkam Bay	14	F	04:32:00	21:12:00	ENGL
2010-05-15	1900-01-01 04:15:00	Holkam Bay	13.2	F	04:32:00	21:12:00	ENGL
2010-05-15	1900-01-01 04:30:00	Holkam Bay	12.2	F	04:32:00	21:12:00	ENGL
2010-05-15	1900-01-01 04:45:00	Holkam Bay	11.2	F	04:32:00	21:12:00	ENGL
2010-05-15	1900-01-01 05:00:00	Holkam Bay	10.1	F	04:32:00	21:12:00	ENGL	fo	n	100	L
2010-05-15	1900-01-01 05:15:00	Holkam Bay	8.9	F	04:32:00	21:12:00	ENGL	fo	n	100	L
2010-05-15	1900-01-01 05:30:00	Holkam Bay	7.7	F	04:32:00	21:12:00	ENGL	fo	n	100	L
2010-05-15	1900-01-01 05:45:00	Holkam Bay	6.6	F	04:32:00	21:12:00	ENGL	fo	n	100	L
2010-05-15	1900-01-01 06:00:00	Holkam Bay	5.4	F	04:32:00	21:12:00	ENGL	fo	n	100	L
2010-05-15	1900-01-01 06:15:00	Holkam Bay	4.2	F	04:32:00	21:12:00	ENGL	fo	n	100	L
2010-05-15	1900-01-01 06:30:00	Holkam Bay	3	F	04:32:00	21:12:00	ENGL	ov	n	100	L
2010-05-15	1900-01-01 06:45:00	Holkam Bay	1.9	F	04:32:00	21:12:00	ENGL	ov	n	100	L
2010-05-15	1900-01-01 07:00:00	Holkam Bay	0.9	F	04:32:00	21:12:00	ENGL	ov	n	100	L
2010-05-15	1900-01-01 07:15:00	Holkam Bay	0	F	04:32:00	21:12:00	ENGL	ov	n	100	L
2010-05-15	1900-01-01 07:30:00	Holkam Bay	-0.9	F	04:32:00	21:12:00	ENGL	ov	n	100	L
2010-05-15	1900-01-01 07:45:00	Holkam Bay	-1.6	F	04:32:00	21:12:00	ENGL	ov	n	100	L
2010-05-15	1900-01-01 08:00:00	Holkam Bay	-2.1	F	04:32:00	21:12:00	ENGL	ov	n	100	L
2010-05-15	1900-01-01 08:15:00	Holkam Bay	-2.6	S	04:32:00	21:12:00	ENGL	ov	n	100	L
2010-05-15	1900-01-01 08:30:00	Holkam Bay	-2.9	S	04:32:00	21:12:00	ENGL	ov	n	100	L
2010-05-15	1900-01-01 08:45:00	Holkam Bay	-3.1	S	04:32:00	21:12:00	ENGL	ov	n	100	L
2010-05-15	1900-01-01 09:00:00	Holkam Bay	-3.1	S	04:32:00	21:12:00	ENGL	ov	n	100	L
2010-05-15	1900-01-01 09:15:00	Holkam Bay	-2.9	S	04:32:00	21:12:00	ENGL	ov	n	100	L
2010-05-15	1900-01-01 09:30:00	Holkam Bay	-2.6	S	04:32:00	21:12:00	ENGL	ov	n	100	L
2010-05-15	1900-01-01 09:45:00	Holkam Bay	-2.2	R	04:32:00	21:12:00	ENGL	ov	n	100	L
2010-05-15	1900-01-01 10:00:00	Holkam Bay	-1.6	R	04:32:00	21:12:00	ENGL	ov	n	100	L
2010-05-15	1900-01-01 10:15:00	Holkam Bay	-0.9	R	04:32:00	21:12:00	ENGL	ov	n	100	L
2010-05-15	1900-01-01 10:30:00	Holkam Bay	-0.1	R	04:32:00	21:12:00	ENGL	ov	n	100	L
2010-05-15	1900-01-01 10:45:00	Holkam Bay	0.8	R	04:32:00	21:12:00	ENGL
2010-05-15	1900-01-01 11:00:00	Holkam Bay	1.7	R	04:32:00	21:12:00	ENGL
2010-05-15	1900-01-01 11:15:00	Holkam Bay	2.7	R	04:32:00	21:12:00	ENGL
2010-05-15	1900-01-01 11:30:00	Holkam Bay	3.8	R	04:32:00	21:12:00	ENGL
2010-05-15	1900-01-01 11:45:00	Holkam Bay	4.9	R	04:32:00	21:12:00	ENGL
2010-05-15	1900-01-01 12:00:00	Holkam Bay	6	R	04:32:00	21:12:00	ENGL
2010-05-15	1900-01-01 12:15:00	Holkam Bay	7.1	R	04:32:00	21:12:00	ENGL
2010-05-15	1900-01-01 12:30:00	Holkam Bay	8.1	R	04:32:00	21:12:00	ENGL
2010-05-15	1900-01-01 12:45:00	Holkam Bay	9.1	R	04:32:00	21:12:00	ENGL
2010-05-15	1900-01-01 13:00:00	Holkam Bay	10.1	R	04:32:00	21:12:00	ENGL
2010-05-15	1900-01-01 13:15:00	Holkam Bay	10.9	R	04:32:00	21:12:00	ENGL
2010-05-15	1900-01-01 13:30:00	Holkam Bay	11.7	R	04:32:00	21:12:00	ENGL
2010-05-15	1900-01-01 13:45:00	Holkam Bay	12.4	R	04:32:00	21:12:00	ENGL
2010-05-15	1900-01-01 14:00:00	Holkam Bay	13.1	R	04:32:00	21:12:00	ENGL
2010-05-15	1900-01-01 14:15:00	Holkam Bay	13.6	R	04:32:00	21:12:00	ENGL
2010-05-15	1900-01-01 14:30:00	Holkam Bay	14	R	04:32:00	21:12:00	ENGL
2010-05-15	1900-01-01 14:45:00	Holkam Bay	14.3	S	04:32:00	21:12:00	ENGL
2010-05-15	1900-01-01 15:00:00	Holkam Bay	14.4	S	04:32:00	21:12:00	ENGL
2010-05-15	1900-01-01 15:15:00	Holkam Bay	14.5	S	04:32:00	21:12:00	ENGL
2010-05-15	1900-01-01 15:30:00	Holkam Bay	14.4	S	04:32:00	21:12:00	ENGL
2010-05-15	1900-01-01 15:45:00	Holkam Bay	14.3	S	04:32:00	21:12:00	ENGL
2010-05-15	1900-01-01 16:00:00	Holkam Bay	14	F	04:32:00	21:12:00	ENGL
2010-05-15	1900-01-01 16:15:00	Holkam Bay	13.7	F	04:32:00	21:12:00	ENGL
2010-05-15	1900-01-01 16:30:00	Holkam Bay	13.2	F	04:32:00	21:12:00	ENGL
2010-05-15	1900-01-01 16:45:00	Holkam Bay	12.7	F	04:32:00	21:12:00	ENGL
2010-05-15	1900-01-01 17:00:00	Holkam Bay	12	F	04:32:00	21:12:00	ENGL
2010-05-15	1900-01-01 17:15:00	Holkam Bay	11.3	F	04:32:00	21:12:00	ENGL
2010-05-15	1900-01-01 17:30:00	Holkam Bay	10.6	F	04:32:00	21:12:00	ENGL
2010-05-15	1900-01-01 17:45:00	Holkam Bay	9.8	F	04:32:00	21:12:00	ENGL
2010-05-15	1900-01-01 18:00:00	Holkam Bay	9	F	04:32:00	21:12:00	ENGL
2010-05-15	1900-01-01 18:15:00	Holkam Bay	8.2	F	04:32:00	21:12:00	ENGL
2010-05-15	1900-01-01 18:30:00	Holkam Bay	7.4	F	04:32:00	21:12:00	ENGL
2010-05-15	1900-01-01 18:45:00	Holkam Bay	6.6	F	04:32:00	21:12:00	ENGL
2010-05-15	1900-01-01 19:00:00	Holkam Bay	5.9	F	04:32:00	21:12:00	ENGL
2010-05-15	1900-01-01 19:15:00	Holkam Bay	5.1	F	04:32:00	21:12:00	ENGL
2010-05-15	1900-01-01 19:30:00	Holkam Bay	4.5	F	04:32:00	21:12:00	ENGL
2010-05-15	1900-01-01 19:45:00	Holkam Bay	3.9	F	04:32:00	21:12:00	ENGL
2010-05-15	1900-01-01 20:00:00	Holkam Bay	3.5	F	04:32:00	21:12:00	ENGL
2010-05-15	1900-01-01 20:15:00	Holkam Bay	3.1	S	04:32:00	21:12:00	ENGL
2010-05-15	1900-01-01 20:30:00	Holkam Bay	2.9	S	04:32:00	21:12:00	ENGL
2010-05-15	1900-01-01 20:45:00	Holkam Bay	2.7	S	04:32:00	21:12:00	ENGL
2010-05-15	1900-01-01 21:00:00	Holkam Bay	2.7	S	04:32:00	21:12:00	ENGL
2010-05-15	1900-01-01 21:15:00	Holkam Bay	2.8	S	04:32:00	21:12:00	ENGL
2010-05-15	1900-01-01 21:30:00	Holkam Bay	3	S	04:32:00	21:12:00	ENGL
2010-05-15	1900-01-01 21:45:00	Holkam Bay	3.4	R	04:32:00	21:12:00	ENGL
2010-05-15	1900-01-01 22:00:00	Holkam Bay	3.9	R	04:32:00	21:12:00	ENGL
2010-05-15	1900-01-01 22:15:00	Holkam Bay	4.5	R	04:32:00	21:12:00	ENGL
2010-05-15	1900-01-01 22:30:00	Holkam Bay	5.1	R	04:32:00	21:12:00	ENGL
2010-05-15	1900-01-01 22:45:00	Holkam Bay	5.9	R	04:32:00	21:12:00	ENGL
2010-05-15	1900-01-01 23:00:00	Holkam Bay	6.7	R	04:32:00	21:12:00	ENGL
2010-05-15	1900-01-01 23:15:00	Holkam Bay	7.6	R	04:32:00	21:12:00	ENGL
2010-05-15	1900-01-01 23:30:00	Holkam Bay	8.5	R	04:32:00	21:12:00	ENGL
2010-05-15	1900-01-01 23:45:00	Holkam Bay	9.4	R	04:32:00	21:12:00	ENGL
2010-05-16	1900-01-02	Holkam Bay	10.4	R	04:30:00	21:14:00	ENGL
2010-05-16	1900-01-02 00:15:00	Holkam Bay	11.3	R	04:30:00	21:14:00	ENGL
2010-05-16	1900-01-02 00:30:00	Holkam Bay	12.2	R	04:30:00	21:14:00	ENGL
2010-05-16	1900-01-02 00:45:00	Holkam Bay	13.1	R	04:30:00	21:14:00	ENGL
2010-05-16	1900-01-02 01:00:00	Holkam Bay	13.9	R	04:30:00	21:14:00	ENGL
2010-05-16	1900-01-02 01:15:00	Holkam Bay	14.6	R	04:30:00	21:14:00	ENGL
2010-05-16	1900-01-02 01:30:00	Holkam Bay	15.2	R	04:30:00	21:14:00	ENGL
2010-05-16	1900-01-02 01:45:00	Holkam Bay	15.8	R	04:30:00	21:14:00	ENGL
2010-05-16	1900-01-02 02:00:00	Holkam Bay	16.3	R	04:30:00	21:14:00	ENGL
2010-05-16	1900-01-02 02:15:00	Holkam Bay	16.6	S	04:30:00	21:14:00	ENGL
2010-05-16	1900-01-02 02:30:00	Holkam Bay	16.8	S	04:30:00	21:14:00	ENGL
2010-05-16	1900-01-02 02:45:00	Holkam Bay	16.9	S	04:30:00	21:14:00	ENGL
2010-05-16	1900-01-02 03:00:00	Holkam Bay	16.9	S	04:30:00	21:14:00	ENGL
2010-05-16	1900-01-02 03:15:00	Holkam Bay	16.8	S	04:30:00	21:14:00	ENGL
2010-05-16	1900-01-02 03:30:00	Holkam Bay	16.6	S	04:30:00	21:14:00	ENGL
2010-05-16	1900-01-02 03:45:00	Holkam Bay	16.2	F	04:30:00	21:14:00	ENGL
2010-05-16	1900-01-02 04:00:00	Holkam Bay	15.8	F	04:30:00	21:14:00	ENGL
2010-05-16	1900-01-02 04:15:00	Holkam Bay	15.2	F	04:30:00	21:14:00	ENGL
2010-05-16	1900-01-02 04:30:00	Holkam Bay	14.5	F	04:30:00	21:14:00	ENGL
2010-05-16	1900-01-02 04:45:00	Holkam Bay	13.7	F	04:30:00	21:14:00	ENGL
2010-05-16	1900-01-02 05:00:00	Holkam Bay	12.8	F	04:30:00	21:14:00	ENGL	fo	n	100	M
2010-05-16	1900-01-02 05:15:00	Holkam Bay	11.8	F	04:30:00	21:14:00	ENGL	fo	n	100	M
2010-05-16	1900-01-02 05:30:00	Holkam Bay	10.8	F	04:30:00	21:14:00	ENGL	fo	n	100	M
2010-05-16	1900-01-02 05:45:00	Holkam Bay	9.7	F	04:30:00	21:14:00	ENGL	fo	n	100	M
2010-05-16	1900-01-02 06:00:00	Holkam Bay	8.5	F	04:30:00	21:14:00	ENGL	fo	n	100	M
2010-05-16	1900-01-02 06:15:00	Holkam Bay	7.4	F	04:30:00	21:14:00	ENGL	fo	n	100	M
2010-05-16	1900-01-02 06:30:00	Holkam Bay	6.2	F	04:30:00	21:14:00	ENGL	fo	n	100	M
2010-05-16	1900-01-02 06:45:00	Holkam Bay	5	F	04:30:00	21:14:00	ENGL	fo	n	100	M
2010-05-16	1900-01-02 07:00:00	Holkam Bay	3.9	F	04:30:00	21:14:00	ENGL	fo	n	100	M
2010-05-16	1900-01-02 07:15:00	Holkam Bay	2.7	F	04:30:00	21:14:00	ENGL	fo	n	100	M
2010-05-16	1900-01-02 07:30:00	Holkam Bay	1.7	F	04:30:00	21:14:00	ENGL	fo	n	100	M
2010-05-16	1900-01-02 07:45:00	Holkam Bay	0.7	F	04:30:00	21:14:00	ENGL	ov	n	100	M
2010-05-16	1900-01-02 08:00:00	Holkam Bay	-0.2	F	04:30:00	21:14:00	ENGL	ov	n	100	M
2010-05-16	1900-01-02 08:15:00	Holkam Bay	-1	F	04:30:00	21:14:00	ENGL	ov	n	100	M
2010-05-16	1900-01-02 08:30:00	Holkam Bay	-1.6	F	04:30:00	21:14:00	ENGL	ov	n	90	M
2010-05-16	1900-01-02 08:45:00	Holkam Bay	-2.2	F	04:30:00	21:14:00	ENGL	ov	n	90	M
2010-05-16	1900-01-02 09:00:00	Holkam Bay	-2.6	S	04:30:00	21:14:00	ENGL	pc	n	80	M
2010-05-16	1900-01-02 09:15:00	Holkam Bay	-2.9	S	04:30:00	21:14:00	ENGL	pc	n	50	M
2010-05-16	1900-01-02 09:30:00	Holkam Bay	-3	S	04:30:00	21:14:00	ENGL	pc	n	50	M
2010-05-16	1900-01-02 09:45:00	Holkam Bay	-3	S	04:30:00	21:14:00	ENGL	pc	n	50	M
2010-05-16	1900-01-02 10:00:00	Holkam Bay	-2.8	S	04:30:00	21:14:00	ENGL	pc	n	50	M
2010-05-16	1900-01-02 10:15:00	Holkam Bay	-2.5	S	04:30:00	21:14:00	ENGL	pc	n	30	M
2010-05-16	1900-01-02 10:30:00	Holkam Bay	-2	R	04:30:00	21:14:00	ENGL	pc	n	30	M
2010-05-16	1900-01-02 10:45:00	Holkam Bay	-1.4	R	04:30:00	21:14:00	ENGL	pc	n	30	M
2010-05-16	1900-01-02 11:00:00	Holkam Bay	-0.7	R	04:30:00	21:14:00	ENGL	pc	n	20	M
2010-05-16	1900-01-02 11:15:00	Holkam Bay	0.1	R	04:30:00	21:14:00	ENGL	pc	n	20	M
2010-05-16	1900-01-02 11:30:00	Holkam Bay	1	R	04:30:00	21:14:00	ENGL	pc	n	20	M
2010-05-16	1900-01-02 11:45:00	Holkam Bay	1.9	R	04:30:00	21:14:00	ENGL	pc	n	20	M
2010-05-16	1900-01-02 12:00:00	Holkam Bay	2.9	R	04:30:00	21:14:00	ENGL	pc	n	20	M
2010-05-16	1900-01-02 12:15:00	Holkam Bay	4	R	04:30:00	21:14:00	ENGL	pc	n	20	M
2010-05-16	1900-01-02 12:30:00	Holkam Bay	5	R	04:30:00	21:14:00	ENGL	pc	n	20	M
2010-05-16	1900-01-02 12:45:00	Holkam Bay	6.1	R	04:30:00	21:14:00	ENGL	pc	n	20	M
2010-05-16	1900-01-02 13:00:00	Holkam Bay	7.2	R	04:30:00	21:14:00	ENGL	pc	n	20	M
2010-05-16	1900-01-02 13:15:00	Holkam Bay	8.2	R	04:30:00	21:14:00	ENGL	pc	n	20	M
2010-05-16	1900-01-02 13:30:00	Holkam Bay	9.2	R	04:30:00	21:14:00	ENGL	pc	n	20	M
2010-05-16	1900-01-02 13:45:00	Holkam Bay	10.1	R	04:30:00	21:14:00	ENGL	pc	n	20	M
2010-05-16	1900-01-02 14:00:00	Holkam Bay	11	R	04:30:00	21:14:00	ENGL	pc	n	20	M
2010-05-16	1900-01-02 14:15:00	Holkam Bay	11.7	R	04:30:00	21:14:00	ENGL	pc	n	20	M
2010-05-16	1900-01-02 14:30:00	Holkam Bay	12.4	R	04:30:00	21:14:00	ENGL	pc	n	20	M
2010-05-16	1900-01-02 14:45:00	Holkam Bay	13	R	04:30:00	21:14:00	ENGL	pc	n	20	M
2010-05-16	1900-01-02 15:00:00	Holkam Bay	13.5	R	04:30:00	21:14:00	ENGL	pc	n	20	M
2010-05-16	1900-01-02 15:15:00	Holkam Bay	13.9	S	04:30:00	21:14:00	ENGL	pc	n	20	M
2010-05-16	1900-01-02 15:30:00	Holkam Bay	14.1	S	04:30:00	21:14:00	ENGL	pc	n	20	M
2010-05-16	1900-01-02 15:45:00	Holkam Bay	14.3	S	04:30:00	21:14:00	ENGL	cl	n	10	M
2010-05-16	1900-01-02 16:00:00	Holkam Bay	14.3	S	04:30:00	21:14:00	ENGL	cl	n	10	M
2010-05-16	1900-01-02 16:15:00	Holkam Bay	14.3	S	04:30:00	21:14:00	ENGL	cl	n	10	M
2010-05-16	1900-01-02 16:30:00	Holkam Bay	14.1	S	04:30:00	21:14:00	ENGL	cl	n	10	M
2010-05-16	1900-01-02 16:45:00	Holkam Bay	13.8	S	04:30:00	21:14:00	ENGL	cl	n	5	M
2010-05-16	1900-01-02 17:00:00	Holkam Bay	13.5	F	04:30:00	21:14:00	ENGL	cl	n	5	M
2010-05-16	1900-01-02 17:15:00	Holkam Bay	13	F	04:30:00	21:14:00	ENGL	cl	n	5	M
2010-05-16	1900-01-02 17:30:00	Holkam Bay	12.5	F	04:30:00	21:14:00	ENGL	cl	n	5	M
2010-05-16	1900-01-02 17:45:00	Holkam Bay	11.9	F	04:30:00	21:14:00	ENGL	cl	n	5	M
2010-05-16	1900-01-02 18:00:00	Holkam Bay	11.2	F	04:30:00	21:14:00	ENGL	cl	n	0	M
2010-05-16	1900-01-02 18:15:00	Holkam Bay	10.5	F	04:30:00	21:14:00	ENGL	cl	n	0	M
2010-05-16	1900-01-02 18:30:00	Holkam Bay	9.7	F	04:30:00	21:14:00	ENGL	cl	n	0	M
2010-05-16	1900-01-02 18:45:00	Holkam Bay	8.9	F	04:30:00	21:14:00	ENGL	cl	n	0	M
2010-05-16	1900-01-02 19:00:00	Holkam Bay	8.2	F	04:30:00	21:14:00	ENGL	cl	n	0	M
2010-05-16	1900-01-02 19:15:00	Holkam Bay	7.4	F	04:30:00	21:14:00	ENGL	cl	n	0	M
2010-05-16	1900-01-02 19:30:00	Holkam Bay	6.6	F	04:30:00	21:14:00	ENGL	cl	n	0	L
2010-05-16	1900-01-02 19:45:00	Holkam Bay	5.9	F	04:30:00	21:14:00	ENGL	cl	n	0	L
2010-05-16	1900-01-02 20:00:00	Holkam Bay	5.2	F	04:30:00	21:14:00	ENGL	cl	n	0	L
2010-05-16	1900-01-02 20:15:00	Holkam Bay	4.6	F	04:30:00	21:14:00	ENGL	cl	n	0	L
2010-05-16	1900-01-02 20:30:00	Holkam Bay	4.1	F	04:30:00	21:14:00	ENGL	cl	n	0	L
2010-05-16	1900-01-02 20:45:00	Holkam Bay	3.7	F	04:30:00	21:14:00	ENGL	cl	n	0	L
2010-05-16	1900-01-02 21:00:00	Holkam Bay	3.4	S	04:30:00	21:14:00	ENGL	cl	n	0	L
2010-05-16	1900-01-02 21:15:00	Holkam Bay	3.1	S	04:30:00	21:14:00	ENGL	cl	n	0	L
2010-05-16	1900-01-02 21:30:00	Holkam Bay	3	S	04:30:00	21:14:00	ENGL	cl	n	0	L
2010-05-16	1900-01-02 21:45:00	Holkam Bay	3	S	04:30:00	21:14:00	ENGL	cl	n	0	L
2010-05-16	1900-01-02 22:00:00	Holkam Bay	3.1	S	04:30:00	21:14:00	ENGL	cl	n	5	L
2010-05-16	1900-01-02 22:15:00	Holkam Bay	3.4	S	04:30:00	21:14:00	ENGL
2010-05-16	1900-01-02 22:30:00	Holkam Bay	3.7	R	04:30:00	21:14:00	ENGL
2010-05-16	1900-01-02 22:45:00	Holkam Bay	4.2	R	04:30:00	21:14:00	ENGL
2010-05-16	1900-01-02 23:00:00	Holkam Bay	4.8	R	04:30:00	21:14:00	ENGL
2010-05-16	1900-01-02 23:15:00	Holkam Bay	5.4	R	04:30:00	21:14:00	ENGL
2010-05-16	1900-01-02 23:30:00	Holkam Bay	6.2	R	04:30:00	21:14:00	ENGL
2010-05-16	1900-01-02 23:45:00	Holkam Bay	6.9	R	04:30:00	21:14:00	ENGL
2010-05-17	1900-01-03	Holkam Bay	7.8	R	04:28:00	21:16:00	ENGL
2010-05-17	1900-01-03 00:15:00	Holkam Bay	8.6	R	04:28:00	21:16:00	ENGL
2010-05-17	1900-01-03 00:30:00	Holkam Bay	9.5	R	04:28:00	21:16:00	ENGL
2010-05-17	1900-01-03 00:45:00	Holkam Bay	10.5	R	04:28:00	21:16:00	ENGL
2010-05-17	1900-01-03 01:00:00	Holkam Bay	11.3	R	04:28:00	21:16:00	ENGL
2010-05-17	1900-01-03 01:15:00	Holkam Bay	12.2	R	04:28:00	21:16:00	ENGL
2010-05-17	1900-01-03 01:30:00	Holkam Bay	13	R	04:28:00	21:16:00	ENGL
2010-05-17	1900-01-03 01:45:00	Holkam Bay	13.7	R	04:28:00	21:16:00	ENGL
2010-05-17	1900-01-03 02:00:00	Holkam Bay	14.4	R	04:28:00	21:16:00	ENGL
2010-05-17	1900-01-03 02:15:00	Holkam Bay	15	R	04:28:00	21:16:00	ENGL
2010-05-17	1900-01-03 02:30:00	Holkam Bay	15.5	R	04:28:00	21:16:00	ENGL
2010-05-17	1900-01-03 02:45:00	Holkam Bay	15.9	R	04:28:00	21:16:00	ENGL
2010-05-17	1900-01-03 03:00:00	Holkam Bay	16.3	S	04:28:00	21:16:00	ENGL
2010-05-17	1900-01-03 03:15:00	Holkam Bay	16.5	S	04:28:00	21:16:00	ENGL
2010-05-17	1900-01-03 03:30:00	Holkam Bay	16.6	S	04:28:00	21:16:00	ENGL
2010-05-17	1900-01-03 03:45:00	Holkam Bay	16.5	S	04:28:00	21:16:00	ENGL
2010-05-17	1900-01-03 04:00:00	Holkam Bay	16.4	S	04:28:00	21:16:00	ENGL
2010-05-17	1900-01-03 04:15:00	Holkam Bay	16.2	F	04:28:00	21:16:00	ENGL
2010-05-17	1900-01-03 04:30:00	Holkam Bay	15.8	F	04:28:00	21:16:00	ENGL
2010-05-17	1900-01-03 04:45:00	Holkam Bay	15.4	F	04:28:00	21:16:00	ENGL
2010-05-17	1900-01-03 05:00:00	Holkam Bay	14.8	F	04:28:00	21:16:00	ENGL	pc	n	80	M
2010-05-17	1900-01-03 05:15:00	Holkam Bay	14.1	F	04:28:00	21:16:00	ENGL	pc	n	80	M
2010-05-17	1900-01-03 05:30:00	Holkam Bay	13.3	F	04:28:00	21:16:00	ENGL	pc	n	80	M
2010-05-17	1900-01-03 05:45:00	Holkam Bay	12.5	F	04:28:00	21:16:00	ENGL	pc	n	80	M
2010-05-17	1900-01-03 06:00:00	Holkam Bay	11.5	F	04:28:00	21:16:00	ENGL	pc	n	80	M
2010-05-17	1900-01-03 06:15:00	Holkam Bay	10.5	F	04:28:00	21:16:00	ENGL	pc	n	80	M
2010-05-17	1900-01-03 06:30:00	Holkam Bay	9.5	F	04:28:00	21:16:00	ENGL	pc	n	80	M
2010-05-17	1900-01-03 06:45:00	Holkam Bay	8.4	F	04:28:00	21:16:00	ENGL	pc	n	80	M
2010-05-17	1900-01-03 07:00:00	Holkam Bay	7.3	F	04:28:00	21:16:00	ENGL	pc	n	80	M
2010-05-17	1900-01-03 07:15:00	Holkam Bay	6.2	F	04:28:00	21:16:00	ENGL	pc	n	80	M
2010-05-17	1900-01-03 07:30:00	Holkam Bay	5	F	04:28:00	21:16:00	ENGL	pc	n	80	M
2010-05-17	1900-01-03 07:45:00	Holkam Bay	3.9	F	04:28:00	21:16:00	ENGL	pc	n	80	M
2010-05-17	1900-01-03 08:00:00	Holkam Bay	2.9	F	04:28:00	21:16:00	ENGL	pc	n	80	M
2010-05-17	1900-01-03 08:15:00	Holkam Bay	1.8	F	04:28:00	21:16:00	ENGL	pc	n	80	M
2010-05-17	1900-01-03 08:30:00	Holkam Bay	0.9	F	04:28:00	21:16:00	ENGL	pc	n	80	M
2010-05-17	1900-01-03 08:45:00	Holkam Bay	0.1	F	04:28:00	21:16:00	ENGL	pc	n	70	M
2010-05-17	1900-01-03 09:00:00	Holkam Bay	-0.7	F	04:28:00	21:16:00	ENGL	pc	n	70	M
2010-05-17	1900-01-03 09:15:00	Holkam Bay	-1.3	F	04:28:00	21:16:00	ENGL	pc	n	70	M
2010-05-17	1900-01-03 09:30:00	Holkam Bay	-1.8	F	04:28:00	21:16:00	ENGL	pc	n	70	M
2010-05-17	1900-01-03 09:45:00	Holkam Bay	-2.2	S	04:28:00	21:16:00	ENGL	pc	n	70	M
2010-05-17	1900-01-03 10:00:00	Holkam Bay	-2.4	S	04:28:00	21:16:00	ENGL	pc	n	70	M
2010-05-17	1900-01-03 10:15:00	Holkam Bay	-2.6	S	04:28:00	21:16:00	ENGL	pc	n	70	M
2010-05-17	1900-01-03 10:30:00	Holkam Bay	-2.5	S	04:28:00	21:16:00	ENGL	pc	n	70	M
2010-05-17	1900-01-03 10:45:00	Holkam Bay	-2.3	S	04:28:00	21:16:00	ENGL	pc	n	70	M
2010-05-17	1900-01-03 11:00:00	Holkam Bay	-2	R	04:28:00	21:16:00	ENGL	pc	n	70	M
2010-05-17	1900-01-03 11:15:00	Holkam Bay	-1.6	R	04:28:00	21:16:00	ENGL	pc	n	70	M
2010-05-17	1900-01-03 11:30:00	Holkam Bay	-1	R	04:28:00	21:16:00	ENGL	pc	n	70	M
2010-05-17	1900-01-03 11:45:00	Holkam Bay	-0.3	R	04:28:00	21:16:00	ENGL	pc	n	70	M
2010-05-17	1900-01-03 12:00:00	Holkam Bay	0.4	R	04:28:00	21:16:00	ENGL	pc	n	70	M
2010-05-17	1900-01-03 12:15:00	Holkam Bay	1.2	R	04:28:00	21:16:00	ENGL	pc	n	50	M
2010-05-17	1900-01-03 12:30:00	Holkam Bay	2.2	R	04:28:00	21:16:00	ENGL	pc	n	30	M
2010-05-17	1900-01-03 12:45:00	Holkam Bay	3.1	R	04:28:00	21:16:00	ENGL	pc	n	30	M
2010-05-17	1900-01-03 13:00:00	Holkam Bay	4.1	R	04:28:00	21:16:00	ENGL	pc	n	30	M
2010-05-17	1900-01-03 13:15:00	Holkam Bay	5.1	R	04:28:00	21:16:00	ENGL	pc	n	20	M
2010-05-17	1900-01-03 13:30:00	Holkam Bay	6.1	R	04:28:00	21:16:00	ENGL	cl	n	10	M
2010-05-17	1900-01-03 13:45:00	Holkam Bay	7.2	R	04:28:00	21:16:00	ENGL	cl	n	10	M
2010-05-17	1900-01-03 14:00:00	Holkam Bay	8.1	R	04:28:00	21:16:00	ENGL	cl	n	10	M
2010-05-17	1900-01-03 14:15:00	Holkam Bay	9.1	R	04:28:00	21:16:00	ENGL	pc	n	20	M
2010-05-17	1900-01-03 14:30:00	Holkam Bay	9.9	R	04:28:00	21:16:00	ENGL	pc	n	20	M
2010-05-17	1900-01-03 14:45:00	Holkam Bay	10.8	R	04:28:00	21:16:00	ENGL	pc	n	30	M
2010-05-17	1900-01-03 15:00:00	Holkam Bay	11.5	R	04:28:00	21:16:00	ENGL	pc	n	30	M
2010-05-17	1900-01-03 15:15:00	Holkam Bay	12.2	R	04:28:00	21:16:00	ENGL	pc	n	50	M
2010-05-17	1900-01-03 15:30:00	Holkam Bay	12.7	R	04:28:00	21:16:00	ENGL	pc	n	60	M
2010-05-17	1900-01-03 15:45:00	Holkam Bay	13.2	R	04:28:00	21:16:00	ENGL	pc	n	70	M
2010-05-17	1900-01-03 16:00:00	Holkam Bay	13.6	R	04:28:00	21:16:00	ENGL	pc	n	70	M
2010-05-17	1900-01-03 16:15:00	Holkam Bay	13.9	S	04:28:00	21:16:00	ENGL	pc	n	80	M
2010-05-17	1900-01-03 16:30:00	Holkam Bay	14	S	04:28:00	21:16:00	ENGL	ov	n	100	M
2010-05-17	1900-01-03 16:45:00	Holkam Bay	14.1	S	04:28:00	21:16:00	ENGL	ov	n	100	M
2010-05-17	1900-01-03 17:00:00	Holkam Bay	14	S	04:28:00	21:16:00	ENGL	ov	n	100	M
2010-05-17	1900-01-03 17:15:00	Holkam Bay	13.9	S	04:28:00	21:16:00	ENGL	ov	n	100	M
2010-05-17	1900-01-03 17:30:00	Holkam Bay	13.6	F	04:28:00	21:16:00	ENGL	ov	n	100	M
2010-05-17	1900-01-03 17:45:00	Holkam Bay	13.3	F	04:28:00	21:16:00	ENGL	ov	n	100	M
2010-05-17	1900-01-03 18:00:00	Holkam Bay	12.9	F	04:28:00	21:16:00	ENGL	ov	n	100	M
2010-05-17	1900-01-03 18:15:00	Holkam Bay	12.4	F	04:28:00	21:16:00	ENGL	ov	n	100	M
2010-05-17	1900-01-03 18:30:00	Holkam Bay	11.8	F	04:28:00	21:16:00	ENGL	ov	n	100	M
2010-05-17	1900-01-03 18:45:00	Holkam Bay	11.2	F	04:28:00	21:16:00	ENGL	ov	n	100	M
2010-05-17	1900-01-03 19:00:00	Holkam Bay	10.5	F	04:28:00	21:16:00	ENGL	ov	n	100	M
2010-05-17	1900-01-03 19:15:00	Holkam Bay	9.8	F	04:28:00	21:16:00	ENGL	ov	n	100	M
2010-05-17	1900-01-03 19:30:00	Holkam Bay	9.1	F	04:28:00	21:16:00	ENGL	ov	n	100	M
2010-05-17	1900-01-03 19:45:00	Holkam Bay	8.4	F	04:28:00	21:16:00	ENGL	ov	n	100	M
2010-05-17	1900-01-03 20:00:00	Holkam Bay	7.6	F	04:28:00	21:16:00	ENGL	ov	n	100	M
2010-05-17	1900-01-03 20:15:00	Holkam Bay	6.9	F	04:28:00	21:16:00	ENGL	ov	n	100	M
2010-05-17	1900-01-03 20:30:00	Holkam Bay	6.2	F	04:28:00	21:16:00	ENGL	ov	n	100	M
2010-05-17	1900-01-03 20:45:00	Holkam Bay	5.6	F	04:28:00	21:16:00	ENGL	ov	n	100	M
2010-05-17	1900-01-03 21:00:00	Holkam Bay	5	F	04:28:00	21:16:00	ENGL	ov	n	100	M
2010-05-17	1900-01-03 21:15:00	Holkam Bay	4.5	F	04:28:00	21:16:00	ENGL	ov	n	100	M
2010-05-17	1900-01-03 21:30:00	Holkam Bay	4.1	F	04:28:00	21:16:00	ENGL	ov	n	100	M
2010-05-17	1900-01-03 21:45:00	Holkam Bay	3.8	S	04:28:00	21:16:00	ENGL	ov	n	100	M
2010-05-17	1900-01-03 22:00:00	Holkam Bay	3.6	S	04:28:00	21:16:00	ENGL
2010-05-17	1900-01-03 22:15:00	Holkam Bay	3.4	S	04:28:00	21:16:00	ENGL
2010-05-17	1900-01-03 22:30:00	Holkam Bay	3.4	S	04:28:00	21:16:00	ENGL
2010-05-17	1900-01-03 22:45:00	Holkam Bay	3.5	S	04:28:00	21:16:00	ENGL
2010-05-17	1900-01-03 23:00:00	Holkam Bay	3.7	S	04:28:00	21:16:00	ENGL
2010-05-17	1900-01-03 23:15:00	Holkam Bay	4	R	04:28:00	21:16:00	ENGL
2010-05-17	1900-01-03 23:30:00	Holkam Bay	4.4	R	04:28:00	21:16:00	ENGL
2010-05-17	1900-01-03 23:45:00	Holkam Bay	4.9	R	04:28:00	21:16:00	ENGL
2010-05-18	1900-01-04	Holkam Bay	5.5	R	04:26:00	21:18:00	ENGL
2010-05-18	1900-01-04 00:15:00	Holkam Bay	6.2	R	04:26:00	21:18:00	ENGL
2010-05-18	1900-01-04 00:30:00	Holkam Bay	6.9	R	04:26:00	21:18:00	ENGL
2010-05-18	1900-01-04 00:45:00	Holkam Bay	7.6	R	04:26:00	21:18:00	ENGL
2010-05-18	1900-01-04 01:00:00	Holkam Bay	8.4	R	04:26:00	21:18:00	ENGL
2010-05-18	1900-01-04 01:15:00	Holkam Bay	9.2	R	04:26:00	21:18:00	ENGL
2010-05-18	1900-01-04 01:30:00	Holkam Bay	10.1	R	04:26:00	21:18:00	ENGL
2010-05-18	1900-01-04 01:45:00	Holkam Bay	10.9	R	04:26:00	21:18:00	ENGL
2010-05-18	1900-01-04 02:00:00	Holkam Bay	11.6	R	04:26:00	21:18:00	ENGL
2010-05-18	1900-01-04 02:15:00	Holkam Bay	12.4	R	04:26:00	21:18:00	ENGL
2010-05-18	1900-01-04 02:30:00	Holkam Bay	13.1	R	04:26:00	21:18:00	ENGL
2010-05-18	1900-01-04 02:45:00	Holkam Bay	13.7	R	04:26:00	21:18:00	ENGL
2010-05-18	1900-01-04 03:00:00	Holkam Bay	14.3	R	04:26:00	21:18:00	ENGL
2010-05-18	1900-01-04 03:15:00	Holkam Bay	14.7	R	04:26:00	21:18:00	ENGL
2010-05-18	1900-01-04 03:30:00	Holkam Bay	15.2	R	04:26:00	21:18:00	ENGL
2010-05-18	1900-01-04 03:45:00	Holkam Bay	15.5	S	04:26:00	21:18:00	ENGL
2010-05-18	1900-01-04 04:00:00	Holkam Bay	15.7	S	04:26:00	21:18:00	ENGL
2010-05-18	1900-01-04 04:15:00	Holkam Bay	15.8	S	04:26:00	21:18:00	ENGL
2010-05-18	1900-01-04 04:30:00	Holkam Bay	15.8	S	04:26:00	21:18:00	ENGL
2010-05-18	1900-01-04 04:45:00	Holkam Bay	15.7	S	04:26:00	21:18:00	ENGL
2010-05-18	1900-01-04 05:00:00	Holkam Bay	15.5	S	04:26:00	21:18:00	ENGL	ov	n	100	M
2010-05-18	1900-01-04 05:15:00	Holkam Bay	15.2	F	04:26:00	21:18:00	ENGL	ov	n	100	M
2010-05-18	1900-01-04 05:30:00	Holkam Bay	14.8	F	04:26:00	21:18:00	ENGL	ov	n	100	M
2010-05-18	1900-01-04 05:45:00	Holkam Bay	14.3	F	04:26:00	21:18:00	ENGL	ov	n	100	M
2010-05-18	1900-01-04 06:00:00	Holkam Bay	13.7	F	04:26:00	21:18:00	ENGL	ov	n	100	M
2010-05-18	1900-01-04 06:15:00	Holkam Bay	13	F	04:26:00	21:18:00	ENGL	ov	n	100	M
2010-05-18	1900-01-04 06:30:00	Holkam Bay	12.2	F	04:26:00	21:18:00	ENGL	ov	n	100	M
2010-05-18	1900-01-04 06:45:00	Holkam Bay	11.4	F	04:26:00	21:18:00	ENGL	ov	n	100	M
2010-05-18	1900-01-04 07:00:00	Holkam Bay	10.5	F	04:26:00	21:18:00	ENGL	ov	y	100	M
2010-05-18	1900-01-04 07:15:00	Holkam Bay	9.5	F	04:26:00	21:18:00	ENGL	ov	y	100	M
2010-05-18	1900-01-04 07:30:00	Holkam Bay	8.5	F	04:26:00	21:18:00	ENGL	ov	y	100	M
2010-05-18	1900-01-04 07:45:00	Holkam Bay	7.4	F	04:26:00	21:18:00	ENGL	ov	y	100	M
2010-05-18	1900-01-04 08:00:00	Holkam Bay	6.5	F	04:26:00	21:18:00	ENGL	ov	y	100	M
2010-05-18	1900-01-04 08:15:00	Holkam Bay	5.4	F	04:26:00	21:18:00	ENGL	ov	y	100	M
2010-05-18	1900-01-04 08:30:00	Holkam Bay	4.4	F	04:26:00	21:18:00	ENGL	ov	y	100	M
2010-05-18	1900-01-04 08:45:00	Holkam Bay	3.4	F	04:26:00	21:18:00	ENGL	ov	y	100	M
2010-05-18	1900-01-04 09:00:00	Holkam Bay	2.4	F	04:26:00	21:18:00	ENGL	ov	y	100	M
2010-05-18	1900-01-04 09:15:00	Holkam Bay	1.6	F	04:26:00	21:18:00	ENGL	ov	y	100	M
2010-05-18	1900-01-04 09:30:00	Holkam Bay	0.8	F	04:26:00	21:18:00	ENGL	ov	n	100	M
2010-05-18	1900-01-04 09:45:00	Holkam Bay	0.1	F	04:26:00	21:18:00	ENGL	pc	n	70	M
2010-05-18	1900-01-04 10:00:00	Holkam Bay	-0.5	F	04:26:00	21:18:00	ENGL	pc	n	70	M
2010-05-18	1900-01-04 10:15:00	Holkam Bay	-1	F	04:26:00	21:18:00	ENGL	pc	n	80	M
2010-05-18	1900-01-04 10:30:00	Holkam Bay	-1.4	S	04:26:00	21:18:00	ENGL	pc	n	80	M
2010-05-18	1900-01-04 10:45:00	Holkam Bay	-1.6	S	04:26:00	21:18:00	ENGL	ov	n	90	M
2010-05-18	1900-01-04 11:00:00	Holkam Bay	-1.8	S	04:26:00	21:18:00	ENGL	ov	n	100	M
2010-05-18	1900-01-04 11:15:00	Holkam Bay	-1.8	S	04:26:00	21:18:00	ENGL	ov	n	100	M
2010-05-18	1900-01-04 11:30:00	Holkam Bay	-1.6	S	04:26:00	21:18:00	ENGL	ov	n	100	M
2010-05-18	1900-01-04 11:45:00	Holkam Bay	-1.4	S	04:26:00	21:18:00	ENGL	pc	n	60	M
2010-05-18	1900-01-04 12:00:00	Holkam Bay	-1	R	04:26:00	21:18:00	ENGL	pc	n	50	M
2010-05-18	1900-01-04 12:15:00	Holkam Bay	-0.5	R	04:26:00	21:18:00	ENGL	pc	n	50	M
2010-05-18	1900-01-04 12:30:00	Holkam Bay	0.1	R	04:26:00	21:18:00	ENGL	pc	n	50	M
2010-05-18	1900-01-04 12:45:00	Holkam Bay	0.8	R	04:26:00	21:18:00	ENGL	pc	n	70	M
2010-05-18	1900-01-04 13:00:00	Holkam Bay	1.5	R	04:26:00	21:18:00	ENGL	pc	n	70	M
2010-05-18	1900-01-04 13:15:00	Holkam Bay	2.4	R	04:26:00	21:18:00	ENGL	ov	n	100	M
2010-05-18	1900-01-04 13:30:00	Holkam Bay	3.2	R	04:26:00	21:18:00	ENGL	ov	n	100	M
2010-05-18	1900-01-04 13:45:00	Holkam Bay	4.1	R	04:26:00	21:18:00	ENGL	ov	n	100	M
2010-05-18	1900-01-04 14:00:00	Holkam Bay	5.1	R	04:26:00	21:18:00	ENGL	ov	n	100	M
2010-05-18	1900-01-04 14:15:00	Holkam Bay	6	R	04:26:00	21:18:00	ENGL	ov	n	100	M
2010-05-18	1900-01-04 14:30:00	Holkam Bay	7	R	04:26:00	21:18:00	ENGL	ov	n	100	M
2010-05-18	1900-01-04 14:45:00	Holkam Bay	7.9	R	04:26:00	21:18:00	ENGL	ov	n	100	M
2010-05-18	1900-01-04 15:00:00	Holkam Bay	8.8	R	04:26:00	21:18:00	ENGL	ov	n	100	M
2010-05-18	1900-01-04 15:15:00	Holkam Bay	9.6	R	04:26:00	21:18:00	ENGL	ov	n	100	M
2010-05-18	1900-01-04 15:30:00	Holkam Bay	10.4	R	04:26:00	21:18:00	ENGL	ov	n	100	M
2010-05-18	1900-01-04 15:45:00	Holkam Bay	11.1	R	04:26:00	21:18:00	ENGL	ov	n	100	M
2010-05-18	1900-01-04 16:00:00	Holkam Bay	11.8	R	04:26:00	21:18:00	ENGL	ov	n	100	M
2010-05-18	1900-01-04 16:15:00	Holkam Bay	12.4	R	04:26:00	21:18:00	ENGL	ov	n	100	M
2010-05-18	1900-01-04 16:30:00	Holkam Bay	12.8	R	04:26:00	21:18:00	ENGL	ov	n	100	M
2010-05-18	1900-01-04 16:45:00	Holkam Bay	13.3	R	04:26:00	21:18:00	ENGL	ov	n	100	M
2010-05-18	1900-01-04 17:00:00	Holkam Bay	13.5	S	04:26:00	21:18:00	ENGL	ov	n	100	M
2010-05-18	1900-01-04 17:15:00	Holkam Bay	13.7	S	04:26:00	21:18:00	ENGL	ov	n	100	M
2010-05-18	1900-01-04 17:30:00	Holkam Bay	13.8	S	04:26:00	21:18:00	ENGL	ov	n	100	M
2010-05-18	1900-01-04 17:45:00	Holkam Bay	13.8	S	04:26:00	21:18:00	ENGL	ov	n	100	M
2010-05-18	1900-01-04 18:00:00	Holkam Bay	13.7	S	04:26:00	21:18:00	ENGL	ov	n	100	M
2010-05-18	1900-01-04 18:15:00	Holkam Bay	13.5	S	04:26:00	21:18:00	ENGL	ov	n	100	M
2010-05-18	1900-01-04 18:30:00	Holkam Bay	13.3	F	04:26:00	21:18:00	ENGL	ov	n	100	M
2010-05-18	1900-01-04 18:45:00	Holkam Bay	12.9	F	04:26:00	21:18:00	ENGL	ov	n	100	M
2010-05-18	1900-01-04 19:00:00	Holkam Bay	12.5	F	04:26:00	21:18:00	ENGL	ov	n	100	M
2010-05-18	1900-01-04 19:15:00	Holkam Bay	12	F	04:26:00	21:18:00	ENGL	ov	n	100	M
2010-05-18	1900-01-04 19:30:00	Holkam Bay	11.4	F	04:26:00	21:18:00	ENGL	ov	n	100	M
2010-05-18	1900-01-04 19:45:00	Holkam Bay	10.8	F	04:26:00	21:18:00	ENGL	ov	n	100	M
2010-05-18	1900-01-04 20:00:00	Holkam Bay	10.2	F	04:26:00	21:18:00	ENGL	ov	n	100	M
2010-05-18	1900-01-04 20:15:00	Holkam Bay	9.5	F	04:26:00	21:18:00	ENGL	ov	n	100	M
2010-05-18	1900-01-04 20:30:00	Holkam Bay	8.8	F	04:26:00	21:18:00	ENGL	ov	n	100	M
2010-05-18	1900-01-04 20:45:00	Holkam Bay	8.2	F	04:26:00	21:18:00	ENGL	ov	n	100	M
2010-05-18	1900-01-04 21:00:00	Holkam Bay	7.5	F	04:26:00	21:18:00	ENGL	ov	n	100	M
2010-05-18	1900-01-04 21:15:00	Holkam Bay	6.8	F	04:26:00	21:18:00	ENGL	ov	n	100	M
2010-05-18	1900-01-04 21:30:00	Holkam Bay	6.2	F	04:26:00	21:18:00	ENGL	ov	n	100	M
2010-05-18	1900-01-04 21:45:00	Holkam Bay	5.6	F	04:26:00	21:18:00	ENGL	ov	n	100	M
2010-05-18	1900-01-04 22:00:00	Holkam Bay	5.1	F	04:26:00	21:18:00	ENGL
2010-05-18	1900-01-04 22:15:00	Holkam Bay	4.7	F	04:26:00	21:18:00	ENGL
2010-05-18	1900-01-04 22:30:00	Holkam Bay	4.4	F	04:26:00	21:18:00	ENGL
2010-05-18	1900-01-04 22:45:00	Holkam Bay	4.1	S	04:26:00	21:18:00	ENGL
2010-05-18	1900-01-04 23:00:00	Holkam Bay	3.9	S	04:26:00	21:18:00	ENGL
2010-05-18	1900-01-04 23:15:00	Holkam Bay	3.8	S	04:26:00	21:18:00	ENGL
2010-05-18	1900-01-04 23:30:00	Holkam Bay	3.8	S	04:26:00	21:18:00	ENGL
2010-05-18	1900-01-04 23:45:00	Holkam Bay	4	S	04:26:00	21:18:00	ENGL
2010-05-19	1900-01-05	Holkam Bay	4.2	S	04:24:00	21:20:00	ENGL
2010-05-19	1900-01-05 00:15:00	Holkam Bay	4.4	R	04:24:00	21:20:00	ENGL
2010-05-19	1900-01-05 00:30:00	Holkam Bay	4.8	R	04:24:00	21:20:00	ENGL
2010-05-19	1900-01-05 00:45:00	Holkam Bay	5.3	R	04:24:00	21:20:00	ENGL
2010-05-19	1900-01-05 01:00:00	Holkam Bay	5.8	R	04:24:00	21:20:00	ENGL
2010-05-19	1900-01-05 01:15:00	Holkam Bay	6.4	R	04:24:00	21:20:00	ENGL
2010-05-19	1900-01-05 01:30:00	Holkam Bay	7.1	R	04:24:00	21:20:00	ENGL
2010-05-19	1900-01-05 01:45:00	Holkam Bay	7.7	R	04:24:00	21:20:00	ENGL
2010-05-19	1900-01-05 02:00:00	Holkam Bay	8.4	R	04:24:00	21:20:00	ENGL
2010-05-19	1900-01-05 02:15:00	Holkam Bay	9.1	R	04:24:00	21:20:00	ENGL
2010-05-19	1900-01-05 02:30:00	Holkam Bay	9.9	R	04:24:00	21:20:00	ENGL
2010-05-19	1900-01-05 02:45:00	Holkam Bay	10.6	R	04:24:00	21:20:00	ENGL
2010-05-19	1900-01-05 03:00:00	Holkam Bay	11.3	R	04:24:00	21:20:00	ENGL
2010-05-19	1900-01-05 03:15:00	Holkam Bay	11.9	R	04:24:00	21:20:00	ENGL
2010-05-19	1900-01-05 03:30:00	Holkam Bay	12.5	R	04:24:00	21:20:00	ENGL
2010-05-19	1900-01-05 03:45:00	Holkam Bay	13	R	04:24:00	21:20:00	ENGL
2010-05-19	1900-01-05 04:00:00	Holkam Bay	13.5	R	04:24:00	21:20:00	ENGL
2010-05-19	1900-01-05 04:15:00	Holkam Bay	13.9	R	04:24:00	21:20:00	ENGL
2010-05-19	1900-01-05 04:30:00	Holkam Bay	14.3	R	04:24:00	21:20:00	ENGL
2010-05-19	1900-01-05 04:45:00	Holkam Bay	14.6	S	04:24:00	21:20:00	ENGL
2010-05-19	1900-01-05 05:00:00	Holkam Bay	14.7	S	04:24:00	21:20:00	ENGL	ov	y	100		m
2010-05-19	1900-01-05 05:15:00	Holkam Bay	14.8	S	04:24:00	21:20:00	ENGL	ov	y	100		m
2010-05-19	1900-01-05 05:30:00	Holkam Bay	14.8	S	04:24:00	21:20:00	ENGL	ov	y	100		m
2010-05-19	1900-01-05 05:45:00	Holkam Bay	14.7	S	04:24:00	21:20:00	ENGL	ov	y	100		m
2010-05-19	1900-01-05 06:00:00	Holkam Bay	14.5	S	04:24:00	21:20:00	ENGL	ov	y	100		m
2010-05-19	1900-01-05 06:15:00	Holkam Bay	14.1	F	04:24:00	21:20:00	ENGL	ov	y	100		m
2010-05-19	1900-01-05 06:30:00	Holkam Bay	13.8	F	04:24:00	21:20:00	ENGL	ov	y	100		m
2010-05-19	1900-01-05 06:45:00	Holkam Bay	13.3	F	04:24:00	21:20:00	ENGL	ov	y	100		m
2010-05-19	1900-01-05 07:00:00	Holkam Bay	12.7	F	04:24:00	21:20:00	ENGL	ov	n	100		m
2010-05-19	1900-01-05 07:15:00	Holkam Bay	12.1	F	04:24:00	21:20:00	ENGL	ov	n	100		m
2010-05-19	1900-01-05 07:30:00	Holkam Bay	11.3	F	04:24:00	21:20:00	ENGL	pc	n	80		m
2010-05-19	1900-01-05 07:45:00	Holkam Bay	10.6	F	04:24:00	21:20:00	ENGL	pc	n	80		m
2010-05-19	1900-01-05 08:00:00	Holkam Bay	9.7	F	04:24:00	21:20:00	ENGL	pc	n	80		m
2010-05-19	1900-01-05 08:15:00	Holkam Bay	8.8	F	04:24:00	21:20:00	ENGL	pc	n	70		m
2010-05-19	1900-01-05 08:30:00	Holkam Bay	7.9	F	04:24:00	21:20:00	ENGL	pc	n	70		m
2010-05-19	1900-01-05 08:45:00	Holkam Bay	7.1	F	04:24:00	21:20:00	ENGL	pc	n	70		m
2010-05-19	1900-01-05 09:00:00	Holkam Bay	6.1	F	04:24:00	21:20:00	ENGL	pc	n	70		m
2010-05-19	1900-01-05 09:15:00	Holkam Bay	5.2	F	04:24:00	21:20:00	ENGL	pc	n	70		m
2010-05-19	1900-01-05 09:30:00	Holkam Bay	4.3	F	04:24:00	21:20:00	ENGL	pc	n	70		m
2010-05-19	1900-01-05 09:45:00	Holkam Bay	3.4	F	04:24:00	21:20:00	ENGL	pc	n	70		m
2010-05-19	1900-01-05 10:00:00	Holkam Bay	2.6	F	04:24:00	21:20:00	ENGL	pc	n	70		m
2010-05-19	1900-01-05 10:15:00	Holkam Bay	1.9	F	04:24:00	21:20:00	ENGL	pc	n	50		m
2010-05-19	1900-01-05 10:30:00	Holkam Bay	1.2	F	04:24:00	21:20:00	ENGL	pc	n	50		m
2010-05-19	1900-01-05 10:45:00	Holkam Bay	0.6	F	04:24:00	21:20:00	ENGL	pc	n	60		m
2010-05-19	1900-01-05 11:00:00	Holkam Bay	0.2	F	04:24:00	21:20:00	ENGL	pc	n	80		m
2010-05-19	1900-01-05 11:15:00	Holkam Bay	-0.2	F	04:24:00	21:20:00	ENGL	pc	n	60		m
2010-05-19	1900-01-05 11:30:00	Holkam Bay	-0.5	S	04:24:00	21:20:00	ENGL	pc	n	50		m
2010-05-19	1900-01-05 11:45:00	Holkam Bay	-0.7	S	04:24:00	21:20:00	ENGL	pc	n	50		m
2010-05-19	1900-01-05 12:00:00	Holkam Bay	-0.8	S	04:24:00	21:20:00	ENGL	pc	n	50		m
2010-05-19	1900-01-05 12:15:00	Holkam Bay	-0.7	S	04:24:00	21:20:00	ENGL	pc	n	30		m
2010-05-19	1900-01-05 12:30:00	Holkam Bay	-0.6	S	04:24:00	21:20:00	ENGL	pc	n	20		m
2010-05-19	1900-01-05 12:45:00	Holkam Bay	-0.3	R	04:24:00	21:20:00	ENGL	pc	n	20		m
2010-05-19	1900-01-05 13:00:00	Holkam Bay	0.1	R	04:24:00	21:20:00	ENGL	pc	n	20		m
2010-05-19	1900-01-05 13:15:00	Holkam Bay	0.6	R	04:24:00	21:20:00	ENGL	pc	n	40		m
2010-05-19	1900-01-05 13:30:00	Holkam Bay	1.2	R	04:24:00	21:20:00	ENGL	pc	n	40		m
2010-05-19	1900-01-05 13:45:00	Holkam Bay	1.8	R	04:24:00	21:20:00	ENGL	pc	n	40		m
2010-05-19	1900-01-05 14:00:00	Holkam Bay	2.5	R	04:24:00	21:20:00	ENGL	pc	n	20		m
2010-05-19	1900-01-05 14:15:00	Holkam Bay	3.3	R	04:24:00	21:20:00	ENGL	pc	n	20		m
2010-05-19	1900-01-05 14:30:00	Holkam Bay	4.1	R	04:24:00	21:20:00	ENGL	pc	n	20		m
2010-05-19	1900-01-05 14:45:00	Holkam Bay	4.9	R	04:24:00	21:20:00	ENGL	pc	n	20		m
2010-05-19	1900-01-05 15:00:00	Holkam Bay	5.8	R	04:24:00	21:20:00	ENGL	cl	n	5		m
2010-05-19	1900-01-05 15:15:00	Holkam Bay	6.7	R	04:24:00	21:20:00	ENGL	cl	n	5		m
2010-05-19	1900-01-05 15:30:00	Holkam Bay	7.6	R	04:24:00	21:20:00	ENGL	cl	n	5		m
2010-05-19	1900-01-05 15:45:00	Holkam Bay	8.4	R	04:24:00	21:20:00	ENGL	cl	n	5		m
2010-05-19	1900-01-05 16:00:00	Holkam Bay	9.2	R	04:24:00	21:20:00	ENGL	cl	n	5		m
2010-05-19	1900-01-05 16:15:00	Holkam Bay	10	R	04:24:00	21:20:00	ENGL	cl	n	0		m
2010-05-19	1900-01-05 16:30:00	Holkam Bay	10.7	R	04:24:00	21:20:00	ENGL	cl	n	0		m
2010-05-19	1900-01-05 16:45:00	Holkam Bay	11.4	R	04:24:00	21:20:00	ENGL	cl	n	0		m
2010-05-19	1900-01-05 17:00:00	Holkam Bay	11.9	R	04:24:00	21:20:00	ENGL	cl	n	0		m
2010-05-19	1900-01-05 17:15:00	Holkam Bay	12.5	R	04:24:00	21:20:00	ENGL	cl	n	0		m
2010-05-19	1900-01-05 17:30:00	Holkam Bay	12.9	R	04:24:00	21:20:00	ENGL	cl	n	0		m
2010-05-19	1900-01-05 17:45:00	Holkam Bay	13.3	R	04:24:00	21:20:00	ENGL	cl	n	0		m
2010-05-19	1900-01-05 18:00:00	Holkam Bay	13.5	S	04:24:00	21:20:00	ENGL	cl	n	0		m
2010-05-19	1900-01-05 18:15:00	Holkam Bay	13.7	S	04:24:00	21:20:00	ENGL	cl	n	0		m
2010-05-19	1900-01-05 18:30:00	Holkam Bay	13.8	S	04:24:00	21:20:00	ENGL	cl	n	0		m
2010-05-19	1900-01-05 18:45:00	Holkam Bay	13.7	S	04:24:00	21:20:00	ENGL	cl	n	0		m
2010-05-19	1900-01-05 19:00:00	Holkam Bay	13.6	S	04:24:00	21:20:00	ENGL	cl	n	0		l
2010-05-19	1900-01-05 19:15:00	Holkam Bay	13.4	F	04:24:00	21:20:00	ENGL	cl	n	0		l
2010-05-19	1900-01-05 19:30:00	Holkam Bay	13.1	F	04:24:00	21:20:00	ENGL	cl	n	0		l
2010-05-19	1900-01-05 19:45:00	Holkam Bay	12.8	F	04:24:00	21:20:00	ENGL	cl	n	0		l
2010-05-19	1900-01-05 20:00:00	Holkam Bay	12.4	F	04:24:00	21:20:00	ENGL	cl	n	0		l
2010-05-19	1900-01-05 20:15:00	Holkam Bay	11.9	F	04:24:00	21:20:00	ENGL	cl	n	0		l
2010-05-19	1900-01-05 20:30:00	Holkam Bay	11.4	F	04:24:00	21:20:00	ENGL	cl	n	0		l
2010-05-19	1900-01-05 20:45:00	Holkam Bay	10.8	F	04:24:00	21:20:00	ENGL	cl	n	0		l
2010-05-19	1900-01-05 21:00:00	Holkam Bay	10.2	F	04:24:00	21:20:00	ENGL	cl	n	0		l
2010-05-19	1900-01-05 21:15:00	Holkam Bay	9.5	F	04:24:00	21:20:00	ENGL	cl	n	0		l
2010-05-19	1900-01-05 21:30:00	Holkam Bay	8.9	F	04:24:00	21:20:00	ENGL	cl	n	0		l
2010-05-19	1900-01-05 21:45:00	Holkam Bay	8.3	F	04:24:00	21:20:00	ENGL	cl	n	0		l
2010-05-19	1900-01-05 22:00:00	Holkam Bay	7.6	F	04:24:00	21:20:00	ENGL
2010-05-19	1900-01-05 22:15:00	Holkam Bay	7	F	04:24:00	21:20:00	ENGL
2010-05-19	1900-01-05 22:30:00	Holkam Bay	6.4	F	04:24:00	21:20:00	ENGL
2010-05-19	1900-01-05 22:45:00	Holkam Bay	5.9	F	04:24:00	21:20:00	ENGL
2010-05-19	1900-01-05 23:00:00	Holkam Bay	5.4	F	04:24:00	21:20:00	ENGL
2010-05-19	1900-01-05 23:15:00	Holkam Bay	5	F	04:24:00	21:20:00	ENGL
2010-05-19	1900-01-05 23:30:00	Holkam Bay	4.6	F	04:24:00	21:20:00	ENGL
2010-05-19	1900-01-05 23:45:00	Holkam Bay	4.4	F	04:24:00	21:20:00	ENGL
2010-05-20	1900-01-06	Holkam Bay	4.2	S	04:22:00	21:22:00	ENGL
2010-05-20	1900-01-06 00:15:00	Holkam Bay	4.1	S	04:22:00	21:22:00	ENGL
2010-05-20	1900-01-06 00:30:00	Holkam Bay	4	S	04:22:00	21:22:00	ENGL
2010-05-20	1900-01-06 00:45:00	Holkam Bay	4.1	S	04:22:00	21:22:00	ENGL
2010-05-20	1900-01-06 01:00:00	Holkam Bay	4.2	S	04:22:00	21:22:00	ENGL
2010-05-20	1900-01-06 01:15:00	Holkam Bay	4.5	R	04:22:00	21:22:00	ENGL
2010-05-20	1900-01-06 01:30:00	Holkam Bay	4.8	R	04:22:00	21:22:00	ENGL
2010-05-20	1900-01-06 01:45:00	Holkam Bay	5.2	R	04:22:00	21:22:00	ENGL
2010-05-20	1900-01-06 02:00:00	Holkam Bay	5.6	R	04:22:00	21:22:00	ENGL
2010-05-20	1900-01-06 02:15:00	Holkam Bay	6.1	R	04:22:00	21:22:00	ENGL
2010-05-20	1900-01-06 02:30:00	Holkam Bay	6.6	R	04:22:00	21:22:00	ENGL
2010-05-20	1900-01-06 02:45:00	Holkam Bay	7.2	R	04:22:00	21:22:00	ENGL
2010-05-20	1900-01-06 03:00:00	Holkam Bay	7.8	R	04:22:00	21:22:00	ENGL
2010-05-20	1900-01-06 03:15:00	Holkam Bay	8.4	R	04:22:00	21:22:00	ENGL
2010-05-20	1900-01-06 03:30:00	Holkam Bay	9.1	R	04:22:00	21:22:00	ENGL
2010-05-20	1900-01-06 03:45:00	Holkam Bay	9.7	R	04:22:00	21:22:00	ENGL
2010-05-20	1900-01-06 04:00:00	Holkam Bay	10.3	R	04:22:00	21:22:00	ENGL
2010-05-20	1900-01-06 04:15:00	Holkam Bay	10.9	R	04:22:00	21:22:00	ENGL
2010-05-20	1900-01-06 04:30:00	Holkam Bay	11.4	R	04:22:00	21:22:00	ENGL
2010-05-20	1900-01-06 04:45:00	Holkam Bay	11.9	R	04:22:00	21:22:00	ENGL
2010-05-20	1900-01-06 05:00:00	Holkam Bay	12.4	R	04:22:00	21:22:00	ENGL	ov	n	100		l
2010-05-20	1900-01-06 05:15:00	Holkam Bay	12.8	R	04:22:00	21:22:00	ENGL	ov	n	100		l
2010-05-20	1900-01-06 05:30:00	Holkam Bay	13.1	R	04:22:00	21:22:00	ENGL	ov	n	100		l
2010-05-20	1900-01-06 05:45:00	Holkam Bay	13.4	S	04:22:00	21:22:00	ENGL	ov	n	100		l
2010-05-20	1900-01-06 06:00:00	Holkam Bay	13.6	S	04:22:00	21:22:00	ENGL	ov	n	100		l
2010-05-20	1900-01-06 06:15:00	Holkam Bay	13.7	S	04:22:00	21:22:00	ENGL	ov	n	100		l
2010-05-20	1900-01-06 06:30:00	Holkam Bay	13.7	S	04:22:00	21:22:00	ENGL	ov	n	100		l
2010-05-20	1900-01-06 06:45:00	Holkam Bay	13.6	S	04:22:00	21:22:00	ENGL	ov	n	100		l
2010-05-20	1900-01-06 07:00:00	Holkam Bay	13.5	S	04:22:00	21:22:00	ENGL	ov	n	100		l
2010-05-20	1900-01-06 07:15:00	Holkam Bay	13.2	F	04:22:00	21:22:00	ENGL	ov	n	100		l
2010-05-20	1900-01-06 07:30:00	Holkam Bay	12.9	F	04:22:00	21:22:00	ENGL	ov	n	80		l
2010-05-20	1900-01-06 07:45:00	Holkam Bay	12.5	F	04:22:00	21:22:00	ENGL	ov	n	80		l
2010-05-20	1900-01-06 08:00:00	Holkam Bay	12	F	04:22:00	21:22:00	ENGL	pc	n	80		l
2010-05-20	1900-01-06 08:15:00	Holkam Bay	11.5	F	04:22:00	21:22:00	ENGL	pc	n	80		l
2010-05-20	1900-01-06 08:30:00	Holkam Bay	10.8	F	04:22:00	21:22:00	ENGL	pc	n	70		l
2010-05-20	1900-01-06 08:45:00	Holkam Bay	10.2	F	04:22:00	21:22:00	ENGL	pc	n	70		l
2010-05-20	1900-01-06 09:00:00	Holkam Bay	9.4	F	04:22:00	21:22:00	ENGL	pc	n	70		l
2010-05-20	1900-01-06 09:15:00	Holkam Bay	8.7	F	04:22:00	21:22:00	ENGL	pc	n	70		l
2010-05-20	1900-01-06 09:30:00	Holkam Bay	7.9	F	04:22:00	21:22:00	ENGL	pc	n	70		m
2010-05-20	1900-01-06 09:45:00	Holkam Bay	7.1	F	04:22:00	21:22:00	ENGL	pc	n	70		m
2010-05-20	1900-01-06 10:00:00	Holkam Bay	6.3	F	04:22:00	21:22:00	ENGL	pc	n	70		m
2010-05-20	1900-01-06 10:15:00	Holkam Bay	5.5	F	04:22:00	21:22:00	ENGL	pc	n	80		m
2010-05-20	1900-01-06 10:30:00	Holkam Bay	4.7	F	04:22:00	21:22:00	ENGL	pc	n	80		m
2010-05-20	1900-01-06 10:45:00	Holkam Bay	4	F	04:22:00	21:22:00	ENGL	pc	n	80		m
2010-05-20	1900-01-06 11:00:00	Holkam Bay	3.3	F	04:22:00	21:22:00	ENGL	pc	n	80		m
2010-05-20	1900-01-06 11:15:00	Holkam Bay	2.6	F	04:22:00	21:22:00	ENGL	pc	n	70		m
2010-05-20	1900-01-06 11:30:00	Holkam Bay	2	F	04:22:00	21:22:00	ENGL	pc	n	50		m
2010-05-20	1900-01-06 11:45:00	Holkam Bay	1.5	F	04:22:00	21:22:00	ENGL	pc	n	50		m
2010-05-20	1900-01-06 12:00:00	Holkam Bay	1.1	F	04:22:00	21:22:00	ENGL	pc	n	50		m
2010-05-20	1900-01-06 12:15:00	Holkam Bay	0.8	S	04:22:00	21:22:00	ENGL	pc	n	50		m
2010-05-20	1900-01-06 12:30:00	Holkam Bay	0.5	S	04:22:00	21:22:00	ENGL	pc	n	50		m
2010-05-20	1900-01-06 12:45:00	Holkam Bay	0.3	S	04:22:00	21:22:00	ENGL	ov	n	100		m
2010-05-20	1900-01-06 13:00:00	Holkam Bay	0.3	S	04:22:00	21:22:00	ENGL	ov	n	100		m
2010-05-20	1900-01-06 13:15:00	Holkam Bay	0.3	S	04:22:00	21:22:00	ENGL	ov	n	100		m
2010-05-20	1900-01-06 13:30:00	Holkam Bay	0.5	S	04:22:00	21:22:00	ENGL	ov	n	100		m
2010-05-20	1900-01-06 13:45:00	Holkam Bay	0.7	S	04:22:00	21:22:00	ENGL	ov	n	100		m
2010-05-20	1900-01-06 14:00:00	Holkam Bay	1.1	R	04:22:00	21:22:00	ENGL	ov	n	100		m
2010-05-20	1900-01-06 14:15:00	Holkam Bay	1.5	R	04:22:00	21:22:00	ENGL	ov	n	100		m
2010-05-20	1900-01-06 14:30:00	Holkam Bay	2	R	04:22:00	21:22:00	ENGL	ov	n	100		m
2010-05-20	1900-01-06 14:45:00	Holkam Bay	2.6	R	04:22:00	21:22:00	ENGL	ov	n	100		m
2010-05-20	1900-01-06 15:00:00	Holkam Bay	3.3	R	04:22:00	21:22:00	ENGL	ov	n	90		m
2010-05-20	1900-01-06 15:15:00	Holkam Bay	4	R	04:22:00	21:22:00	ENGL	ov	n	90		m
2010-05-20	1900-01-06 15:30:00	Holkam Bay	4.7	R	04:22:00	21:22:00	ENGL	ov	n	90		m
2010-05-20	1900-01-06 15:45:00	Holkam Bay	5.5	R	04:22:00	21:22:00	ENGL	ov	n	90		m
2010-05-20	1900-01-06 16:00:00	Holkam Bay	6.3	R	04:22:00	21:22:00	ENGL	ov	n	90		m
2010-05-20	1900-01-06 16:15:00	Holkam Bay	7.1	R	04:22:00	21:22:00	ENGL	ov	n	100		m
2010-05-20	1900-01-06 16:30:00	Holkam Bay	8	R	04:22:00	21:22:00	ENGL	ov	n	100		m
2010-05-20	1900-01-06 16:45:00	Holkam Bay	8.8	R	04:22:00	21:22:00	ENGL	ov	n	100		m
2010-05-20	1900-01-06 17:00:00	Holkam Bay	9.5	R	04:22:00	21:22:00	ENGL	ov	n	100		m
2010-05-20	1900-01-06 17:15:00	Holkam Bay	10.3	R	04:22:00	21:22:00	ENGL	ov	n	100		m
2010-05-20	1900-01-06 17:30:00	Holkam Bay	11	R	04:22:00	21:22:00	ENGL	ov	n	100		m
2010-05-20	1900-01-06 17:45:00	Holkam Bay	11.6	R	04:22:00	21:22:00	ENGL	ov	y	100		m
2010-05-20	1900-01-06 18:00:00	Holkam Bay	12.2	R	04:22:00	21:22:00	ENGL	ov	y	100		m
2010-05-20	1900-01-06 18:15:00	Holkam Bay	12.6	R	04:22:00	21:22:00	ENGL	ov	y	100		m
2010-05-20	1900-01-06 18:30:00	Holkam Bay	13.1	R	04:22:00	21:22:00	ENGL	ov	y	100		m
2010-05-20	1900-01-06 18:45:00	Holkam Bay	13.4	R	04:22:00	21:22:00	ENGL	fo	y	100		m
2010-05-20	1900-01-06 19:00:00	Holkam Bay	13.7	S	04:22:00	21:22:00	ENGL	fo	y	100		m
2010-05-20	1900-01-06 19:15:00	Holkam Bay	13.8	S	04:22:00	21:22:00	ENGL	fo	y	100		m
2010-05-20	1900-01-06 19:30:00	Holkam Bay	13.9	S	04:22:00	21:22:00	ENGL	fo	y	100		m
2010-05-20	1900-01-06 19:45:00	Holkam Bay	13.9	S	04:22:00	21:22:00	ENGL	fo	y	100		m
2010-05-20	1900-01-06 20:00:00	Holkam Bay	13.8	S	04:22:00	21:22:00	ENGL	fo	y	100		m
2010-05-20	1900-01-06 20:15:00	Holkam Bay	13.6	S	04:22:00	21:22:00	ENGL	fo	y	100		m
2010-05-20	1900-01-06 20:30:00	Holkam Bay	13.3	F	04:22:00	21:22:00	ENGL	fo	y	100		m
2010-05-20	1900-01-06 20:45:00	Holkam Bay	13	F	04:22:00	21:22:00	ENGL	fo	y	100		m
2010-05-20	1900-01-06 21:00:00	Holkam Bay	12.6	F	04:22:00	21:22:00	ENGL	fo	y	100		m
2010-05-20	1900-01-06 21:15:00	Holkam Bay	12.2	F	04:22:00	21:22:00	ENGL	fo	y	100		m
2010-05-20	1900-01-06 21:30:00	Holkam Bay	11.6	F	04:22:00	21:22:00	ENGL	fo	y	100		m
2010-05-20	1900-01-06 21:45:00	Holkam Bay	11.1	F	04:22:00	21:22:00	ENGL	fo	y	100		m
2010-05-20	1900-01-06 22:00:00	Holkam Bay	10.4	F	04:22:00	21:22:00	ENGL
2010-05-20	1900-01-06 22:15:00	Holkam Bay	9.8	F	04:22:00	21:22:00	ENGL
2010-05-20	1900-01-06 22:30:00	Holkam Bay	9.2	F	04:22:00	21:22:00	ENGL
2010-05-20	1900-01-06 22:45:00	Holkam Bay	8.5	F	04:22:00	21:22:00	ENGL
2010-05-20	1900-01-06 23:00:00	Holkam Bay	7.9	F	04:22:00	21:22:00	ENGL
2010-05-20	1900-01-06 23:15:00	Holkam Bay	7.3	F	04:22:00	21:22:00	ENGL
2010-05-20	1900-01-06 23:30:00	Holkam Bay	6.6	F	04:22:00	21:22:00	ENGL
2010-05-20	1900-01-06 23:45:00	Holkam Bay	6.1	F	04:22:00	21:22:00	ENGL
2010-05-21	1900-01-07	Holkam Bay	5.5	F	04:20:00	21:24:00	ENGL
2010-05-21	1900-01-07 00:15:00	Holkam Bay	5.1	F	04:20:00	21:24:00	ENGL
2010-05-21	1900-01-07 00:30:00	Holkam Bay	4.7	F	04:20:00	21:24:00	ENGL
2010-05-21	1900-01-07 00:45:00	Holkam Bay	4.3	F	04:20:00	21:24:00	ENGL
2010-05-21	1900-01-07 01:00:00	Holkam Bay	4.1	F	04:20:00	21:24:00	ENGL
2010-05-21	1900-01-07 01:15:00	Holkam Bay	3.9	S	04:20:00	21:24:00	ENGL
2010-05-21	1900-01-07 01:30:00	Holkam Bay	3.8	S	04:20:00	21:24:00	ENGL
2010-05-21	1900-01-07 01:45:00	Holkam Bay	3.7	S	04:20:00	21:24:00	ENGL
2010-05-21	1900-01-07 02:00:00	Holkam Bay	3.8	S	04:20:00	21:24:00	ENGL
2010-05-21	1900-01-07 02:15:00	Holkam Bay	3.9	S	04:20:00	21:24:00	ENGL
2010-05-21	1900-01-07 02:30:00	Holkam Bay	4.1	R	04:20:00	21:24:00	ENGL
2010-05-21	1900-01-07 02:45:00	Holkam Bay	4.4	R	04:20:00	21:24:00	ENGL
2010-05-21	1900-01-07 03:00:00	Holkam Bay	4.7	R	04:20:00	21:24:00	ENGL
2010-05-21	1900-01-07 03:15:00	Holkam Bay	5.1	R	04:20:00	21:24:00	ENGL
2010-05-21	1900-01-07 03:30:00	Holkam Bay	5.6	R	04:20:00	21:24:00	ENGL
2010-05-21	1900-01-07 03:45:00	Holkam Bay	6.1	R	04:20:00	21:24:00	ENGL
2010-05-21	1900-01-07 04:00:00	Holkam Bay	6.6	R	04:20:00	21:24:00	ENGL
2010-05-21	1900-01-07 04:15:00	Holkam Bay	7.2	R	04:20:00	21:24:00	ENGL
2010-05-21	1900-01-07 04:30:00	Holkam Bay	7.8	R	04:20:00	21:24:00	ENGL
2010-05-21	1900-01-07 04:45:00	Holkam Bay	8.4	R	04:20:00	21:24:00	ENGL
2010-05-21	1900-01-07 05:00:00	Holkam Bay	9	R	04:20:00	21:24:00	ENGL	ov	y	100	M
2010-05-21	1900-01-07 05:15:00	Holkam Bay	9.6	R	04:20:00	21:24:00	ENGL	ov	y	100	M
2010-05-21	1900-01-07 05:30:00	Holkam Bay	10.1	R	04:20:00	21:24:00	ENGL	ov	y	100	M
2010-05-21	1900-01-07 05:45:00	Holkam Bay	10.6	R	04:20:00	21:24:00	ENGL	ov	y	100	M
2010-05-21	1900-01-07 06:00:00	Holkam Bay	11.1	R	04:20:00	21:24:00	ENGL	ov	y	100	M
2010-05-21	1900-01-07 06:15:00	Holkam Bay	11.5	R	04:20:00	21:24:00	ENGL	ov	y	100	M
2010-05-21	1900-01-07 06:30:00	Holkam Bay	11.9	R	04:20:00	21:24:00	ENGL	ov	y	100	M
2010-05-21	1900-01-07 06:45:00	Holkam Bay	12.2	R	04:20:00	21:24:00	ENGL	ov	y	100	M
2010-05-21	1900-01-07 07:00:00	Holkam Bay	12.5	S	04:20:00	21:24:00	ENGL	ov	y	100	M
2010-05-21	1900-01-07 07:15:00	Holkam Bay	12.7	S	04:20:00	21:24:00	ENGL	ov	y	100	M
2010-05-21	1900-01-07 07:30:00	Holkam Bay	12.8	S	04:20:00	21:24:00	ENGL	ov	y	100	M
2010-05-21	1900-01-07 07:45:00	Holkam Bay	12.8	S	04:20:00	21:24:00	ENGL	ov	y	100	M
2010-05-21	1900-01-07 08:00:00	Holkam Bay	12.7	S	04:20:00	21:24:00	ENGL	ov	y	100	M
2010-05-21	1900-01-07 08:15:00	Holkam Bay	12.6	S	04:20:00	21:24:00	ENGL	ov	y	100	M
2010-05-21	1900-01-07 08:30:00	Holkam Bay	12.4	F	04:20:00	21:24:00	ENGL	ov	y	100	M
2010-05-21	1900-01-07 08:45:00	Holkam Bay	12.1	F	04:20:00	21:24:00	ENGL	ov	y	100	M
2010-05-21	1900-01-07 09:00:00	Holkam Bay	11.7	F	04:20:00	21:24:00	ENGL	ov	n	100	M
2010-05-21	1900-01-07 09:15:00	Holkam Bay	11.3	F	04:20:00	21:24:00	ENGL	ov	n	100	M
2010-05-21	1900-01-07 09:30:00	Holkam Bay	10.8	F	04:20:00	21:24:00	ENGL	ov	n	100	M
2010-05-21	1900-01-07 09:45:00	Holkam Bay	10.2	F	04:20:00	21:24:00	ENGL	ov	n	100	M
2010-05-21	1900-01-07 10:00:00	Holkam Bay	9.6	F	04:20:00	21:24:00	ENGL	ov	n	100	H
2010-05-21	1900-01-07 10:15:00	Holkam Bay	9	F	04:20:00	21:24:00	ENGL	ov	n	100	H
2010-05-21	1900-01-07 10:30:00	Holkam Bay	8.3	F	04:20:00	21:24:00	ENGL	ov	n	100	H
2010-05-21	1900-01-07 10:45:00	Holkam Bay	7.6	F	04:20:00	21:24:00	ENGL	ov	n	100	H
2010-05-21	1900-01-07 11:00:00	Holkam Bay	6.9	F	04:20:00	21:24:00	ENGL	ov	n	100	H
2010-05-21	1900-01-07 11:15:00	Holkam Bay	6.2	F	04:20:00	21:24:00	ENGL	ov	n	100	H
2010-05-21	1900-01-07 11:30:00	Holkam Bay	5.5	F	04:20:00	21:24:00	ENGL	ov	n	100	H
2010-05-21	1900-01-07 11:45:00	Holkam Bay	4.8	F	04:20:00	21:24:00	ENGL	ov	n	100	H
2010-05-21	1900-01-07 12:00:00	Holkam Bay	4.2	F	04:20:00	21:24:00	ENGL	ov	n	100	H
2010-05-21	1900-01-07 12:15:00	Holkam Bay	3.5	F	04:20:00	21:24:00	ENGL	ov	n	100	H
2010-05-21	1900-01-07 12:30:00	Holkam Bay	3	F	04:20:00	21:24:00	ENGL	ov	n	100	H
2010-05-21	1900-01-07 12:45:00	Holkam Bay	2.5	F	04:20:00	21:24:00	ENGL	ov	n	100	H
2010-05-21	1900-01-07 13:00:00	Holkam Bay	2.1	F	04:20:00	21:24:00	ENGL	ov	n	100	H
2010-05-21	1900-01-07 13:15:00	Holkam Bay	1.7	F	04:20:00	21:24:00	ENGL	ov	n	100	H
2010-05-21	1900-01-07 13:30:00	Holkam Bay	1.5	S	04:20:00	21:24:00	ENGL	ov	n	100	H
2010-05-21	1900-01-07 13:45:00	Holkam Bay	1.3	S	04:20:00	21:24:00	ENGL	ov	n	100	H
2010-05-21	1900-01-07 14:00:00	Holkam Bay	1.2	S	04:20:00	21:24:00	ENGL	ov	n	100	H
2010-05-21	1900-01-07 14:15:00	Holkam Bay	1.2	S	04:20:00	21:24:00	ENGL	ov	n	100	H
2010-05-21	1900-01-07 14:30:00	Holkam Bay	1.3	S	04:20:00	21:24:00	ENGL	ov	n	100	H
2010-05-21	1900-01-07 14:45:00	Holkam Bay	1.5	S	04:20:00	21:24:00	ENGL	ov	n	100	H
2010-05-21	1900-01-07 15:00:00	Holkam Bay	1.8	R	04:20:00	21:24:00	ENGL	ov	n	100	H
2010-05-21	1900-01-07 15:15:00	Holkam Bay	2.2	R	04:20:00	21:24:00	ENGL	ov	n	100	H
2010-05-21	1900-01-07 15:30:00	Holkam Bay	2.7	R	04:20:00	21:24:00	ENGL	ov	n	100	H
2010-05-21	1900-01-07 15:45:00	Holkam Bay	3.2	R	04:20:00	21:24:00	ENGL	ov	n	100	H
2010-05-21	1900-01-07 16:00:00	Holkam Bay	3.8	R	04:20:00	21:24:00	ENGL	ov	n	100	H
2010-05-21	1900-01-07 16:15:00	Holkam Bay	4.5	R	04:20:00	21:24:00	ENGL	ov	n	100	H
2010-05-21	1900-01-07 16:30:00	Holkam Bay	5.2	R	04:20:00	21:24:00	ENGL	ov	n	100	H
2010-05-21	1900-01-07 16:45:00	Holkam Bay	6	R	04:20:00	21:24:00	ENGL	ov	n	100	H
2010-05-21	1900-01-07 17:00:00	Holkam Bay	6.7	R	04:20:00	21:24:00	ENGL	ov	n	100	H
2010-05-21	1900-01-07 17:15:00	Holkam Bay	7.5	R	04:20:00	21:24:00	ENGL	ov	n	100	H
2010-05-21	1900-01-07 17:30:00	Holkam Bay	8.4	R	04:20:00	21:24:00	ENGL	ov	n	100	H
2010-05-21	1900-01-07 17:45:00	Holkam Bay	9.2	R	04:20:00	21:24:00	ENGL	ov	n	100	H
2010-05-21	1900-01-07 18:00:00	Holkam Bay	9.9	R	04:20:00	21:24:00	ENGL	ov	n	100	H
2010-05-21	1900-01-07 18:15:00	Holkam Bay	10.6	R	04:20:00	21:24:00	ENGL	ov	n	100	H
2010-05-21	1900-01-07 18:30:00	Holkam Bay	11.3	R	04:20:00	21:24:00	ENGL	ov	n	100	H
2010-05-21	1900-01-07 18:45:00	Holkam Bay	12	R	04:20:00	21:24:00	ENGL	ov	n	100	H
2010-05-21	1900-01-07 19:00:00	Holkam Bay	12.5	R	04:20:00	21:24:00	ENGL	ov	n	100	H
2010-05-21	1900-01-07 19:15:00	Holkam Bay	13	R	04:20:00	21:24:00	ENGL	ov	n	100	H
2010-05-21	1900-01-07 19:30:00	Holkam Bay	13.5	R	04:20:00	21:24:00	ENGL	ov	n	100	H
2010-05-21	1900-01-07 19:45:00	Holkam Bay	13.8	R	04:20:00	21:24:00	ENGL	ov	n	100	H
2010-05-21	1900-01-07 20:00:00	Holkam Bay	14.1	S	04:20:00	21:24:00	ENGL	ov	n	100	H
2010-05-21	1900-01-07 20:15:00	Holkam Bay	14.3	S	04:20:00	21:24:00	ENGL	ov	n	100	H
2010-05-21	1900-01-07 20:30:00	Holkam Bay	14.4	S	04:20:00	21:24:00	ENGL	ov	n	100	H
2010-05-21	1900-01-07 20:45:00	Holkam Bay	14.4	S	04:20:00	21:24:00	ENGL	ov	n	100	H
2010-05-21	1900-01-07 21:00:00	Holkam Bay	14.3	S	04:20:00	21:24:00	ENGL	ov	n	100	H
2010-05-21	1900-01-07 21:15:00	Holkam Bay	14.1	S	04:20:00	21:24:00	ENGL	ov	n	100	H
2010-05-21	1900-01-07 21:30:00	Holkam Bay	13.8	F	04:20:00	21:24:00	ENGL	ov	n	100	H
2010-05-21	1900-01-07 21:45:00	Holkam Bay	13.5	F	04:20:00	21:24:00	ENGL	ov	n	100	H
2010-05-21	1900-01-07 22:00:00	Holkam Bay	13.1	F	04:20:00	21:24:00	ENGL
2010-05-21	1900-01-07 22:15:00	Holkam Bay	12.6	F	04:20:00	21:24:00	ENGL
2010-05-21	1900-01-07 22:30:00	Holkam Bay	12.1	F	04:20:00	21:24:00	ENGL
2010-05-21	1900-01-07 22:45:00	Holkam Bay	11.5	F	04:20:00	21:24:00	ENGL
2010-05-21	1900-01-07 23:00:00	Holkam Bay	10.9	F	04:20:00	21:24:00	ENGL
2010-05-21	1900-01-07 23:15:00	Holkam Bay	10.2	F	04:20:00	21:24:00	ENGL
2010-05-21	1900-01-07 23:30:00	Holkam Bay	9.5	F	04:20:00	21:24:00	ENGL
2010-05-21	1900-01-07 23:45:00	Holkam Bay	8.8	F	04:20:00	21:24:00	ENGL
2010-05-22	1900-01-08	Holkam Bay	8.1	F	04:19:00	21:26:00	ENGL
2010-05-22	1900-01-08 00:15:00	Holkam Bay	7.4	F	04:19:00	21:26:00	ENGL
2010-05-22	1900-01-08 00:30:00	Holkam Bay	6.7	F	04:19:00	21:26:00	ENGL
2010-05-22	1900-01-08 00:45:00	Holkam Bay	6	F	04:19:00	21:26:00	ENGL
2010-05-22	1900-01-08 01:00:00	Holkam Bay	5.4	F	04:19:00	21:26:00	ENGL
2010-05-22	1900-01-08 01:15:00	Holkam Bay	4.8	F	04:19:00	21:26:00	ENGL
2010-05-22	1900-01-08 01:30:00	Holkam Bay	4.3	F	04:19:00	21:26:00	ENGL
2010-05-22	1900-01-08 01:45:00	Holkam Bay	3.9	F	04:19:00	21:26:00	ENGL
2010-05-22	1900-01-08 02:00:00	Holkam Bay	3.5	F	04:19:00	21:26:00	ENGL
2010-05-22	1900-01-08 02:15:00	Holkam Bay	3.2	S	04:19:00	21:26:00	ENGL
2010-05-22	1900-01-08 02:30:00	Holkam Bay	3	S	04:19:00	21:26:00	ENGL
2010-05-22	1900-01-08 02:45:00	Holkam Bay	2.8	S	04:19:00	21:26:00	ENGL
2010-05-22	1900-01-08 03:00:00	Holkam Bay	2.8	S	04:19:00	21:26:00	ENGL
2010-05-22	1900-01-08 03:15:00	Holkam Bay	2.8	S	04:19:00	21:26:00	ENGL
2010-05-22	1900-01-08 03:30:00	Holkam Bay	2.9	S	04:19:00	21:26:00	ENGL
2010-05-22	1900-01-08 03:45:00	Holkam Bay	3.1	S	04:19:00	21:26:00	ENGL
2010-05-22	1900-01-08 04:00:00	Holkam Bay	3.4	R	04:19:00	21:26:00	ENGL
2010-05-22	1900-01-08 04:15:00	Holkam Bay	3.8	R	04:19:00	21:26:00	ENGL
2010-05-22	1900-01-08 04:30:00	Holkam Bay	4.2	R	04:19:00	21:26:00	ENGL
2010-05-22	1900-01-08 04:45:00	Holkam Bay	4.7	R	04:19:00	21:26:00	ENGL
2010-05-22	1900-01-08 05:00:00	Holkam Bay	5.2	R	04:19:00	21:26:00	ENGL	cl	n	0	H
2010-05-22	1900-01-08 05:15:00	Holkam Bay	5.7	R	04:19:00	21:26:00	ENGL	cl	n	0	H
2010-05-22	1900-01-08 05:30:00	Holkam Bay	6.3	R	04:19:00	21:26:00	ENGL	cl	n	0	H
2010-05-22	1900-01-08 05:45:00	Holkam Bay	6.9	R	04:19:00	21:26:00	ENGL	cl	n	0	H
2010-05-22	1900-01-08 06:00:00	Holkam Bay	7.6	R	04:19:00	21:26:00	ENGL	cl	n	0	H
2010-05-22	1900-01-08 06:15:00	Holkam Bay	8.2	R	04:19:00	21:26:00	ENGL	cl	n	0	H
2010-05-22	1900-01-08 06:30:00	Holkam Bay	8.8	R	04:19:00	21:26:00	ENGL	cl	n	0	H
2010-05-22	1900-01-08 06:45:00	Holkam Bay	9.4	R	04:19:00	21:26:00	ENGL	cl	n	0	H
2010-05-22	1900-01-08 07:00:00	Holkam Bay	10	R	04:19:00	21:26:00	ENGL	cl	n	0	H
2010-05-22	1900-01-08 07:15:00	Holkam Bay	10.5	R	04:19:00	21:26:00	ENGL	cl	n	0	H
2010-05-22	1900-01-08 07:30:00	Holkam Bay	11	R	04:19:00	21:26:00	ENGL	cl	n	0	H
2010-05-22	1900-01-08 07:45:00	Holkam Bay	11.4	R	04:19:00	21:26:00	ENGL	cl	n	0	H
2010-05-22	1900-01-08 08:00:00	Holkam Bay	11.7	R	04:19:00	21:26:00	ENGL	cl	n	0	H
2010-05-22	1900-01-08 08:15:00	Holkam Bay	12	S	04:19:00	21:26:00	ENGL	cl	n	0	H
2010-05-22	1900-01-08 08:30:00	Holkam Bay	12.2	S	04:19:00	21:26:00	ENGL	cl	n	0	H
2010-05-22	1900-01-08 08:45:00	Holkam Bay	12.4	S	04:19:00	21:26:00	ENGL	cl	n	0	H
2010-05-22	1900-01-08 09:00:00	Holkam Bay	12.4	S	04:19:00	21:26:00	ENGL	cl	n	0	H
2010-05-22	1900-01-08 09:15:00	Holkam Bay	12.4	S	04:19:00	21:26:00	ENGL	cl	n	0	H
2010-05-22	1900-01-08 09:30:00	Holkam Bay	12.3	S	04:19:00	21:26:00	ENGL	cl	n	0	H
2010-05-22	1900-01-08 09:45:00	Holkam Bay	12.1	S	04:19:00	21:26:00	ENGL	cl	n	0	H
2010-05-22	1900-01-08 10:00:00	Holkam Bay	11.9	F	04:19:00	21:26:00	ENGL	cl	n	0	H
2010-05-22	1900-01-08 10:15:00	Holkam Bay	11.5	F	04:19:00	21:26:00	ENGL	cl	n	0	H
2010-05-22	1900-01-08 10:30:00	Holkam Bay	11.1	F	04:19:00	21:26:00	ENGL	cl	n	0	H
2010-05-22	1900-01-08 10:45:00	Holkam Bay	10.7	F	04:19:00	21:26:00	ENGL	cl	n	0	H
2010-05-22	1900-01-08 11:00:00	Holkam Bay	10.2	F	04:19:00	21:26:00	ENGL	cl	n	0	H
2010-05-22	1900-01-08 11:15:00	Holkam Bay	9.6	F	04:19:00	21:26:00	ENGL	cl	n	0	H
2010-05-22	1900-01-08 11:30:00	Holkam Bay	9	F	04:19:00	21:26:00	ENGL	cl	n	0	H
2010-05-22	1900-01-08 11:45:00	Holkam Bay	8.3	F	04:19:00	21:26:00	ENGL	cl	n	0	H
2010-05-22	1900-01-08 12:00:00	Holkam Bay	7.7	F	04:19:00	21:26:00	ENGL	cl	n	0	H
2010-05-22	1900-01-08 12:15:00	Holkam Bay	7	F	04:19:00	21:26:00	ENGL	cl	n	0	H
2010-05-22	1900-01-08 12:30:00	Holkam Bay	6.3	F	04:19:00	21:26:00	ENGL	cl	n	0	H
2010-05-22	1900-01-08 12:45:00	Holkam Bay	5.7	F	04:19:00	21:26:00	ENGL	cl	n	0	H
2010-05-22	1900-01-08 13:00:00	Holkam Bay	5	F	04:19:00	21:26:00	ENGL	cl	n	0	H
2010-05-22	1900-01-08 13:15:00	Holkam Bay	4.4	F	04:19:00	21:26:00	ENGL	cl	n	0	H
2010-05-22	1900-01-08 13:30:00	Holkam Bay	3.8	F	04:19:00	21:26:00	ENGL	cl	n	0	H
2010-05-22	1900-01-08 13:45:00	Holkam Bay	3.3	F	04:19:00	21:26:00	ENGL	cl	n	0	H
2010-05-22	1900-01-08 14:00:00	Holkam Bay	2.9	F	04:19:00	21:26:00	ENGL	cl	n	0	H
2010-05-22	1900-01-08 14:15:00	Holkam Bay	2.5	F	04:19:00	21:26:00	ENGL	cl	n	0	H
2010-05-22	1900-01-08 14:30:00	Holkam Bay	2.2	F	04:19:00	21:26:00	ENGL	cl	n	0	H
2010-05-22	1900-01-08 14:45:00	Holkam Bay	2	S	04:19:00	21:26:00	ENGL	cl	n	0	H
2010-05-22	1900-01-08 15:00:00	Holkam Bay	1.9	S	04:19:00	21:26:00	ENGL	cl	n	0	H
2010-05-22	1900-01-08 15:15:00	Holkam Bay	1.8	S	04:19:00	21:26:00	ENGL	cl	n	0	H
2010-05-22	1900-01-08 15:30:00	Holkam Bay	1.9	S	04:19:00	21:26:00	ENGL	cl	n	0	H
2010-05-22	1900-01-08 15:45:00	Holkam Bay	2.1	S	04:19:00	21:26:00	ENGL	cl	n	0	H
2010-05-22	1900-01-08 16:00:00	Holkam Bay	2.3	R	04:19:00	21:26:00	ENGL	cl	n	0	H
2010-05-22	1900-01-08 16:15:00	Holkam Bay	2.7	R	04:19:00	21:26:00	ENGL	cl	n	0	H
2010-05-22	1900-01-08 16:30:00	Holkam Bay	3.1	R	04:19:00	21:26:00	ENGL	cl	n	5	H
2010-05-22	1900-01-08 16:45:00	Holkam Bay	3.7	R	04:19:00	21:26:00	ENGL	cl	n	5	H
2010-05-22	1900-01-08 17:00:00	Holkam Bay	4.3	R	04:19:00	21:26:00	ENGL	cl	n	5	H
2010-05-22	1900-01-08 17:15:00	Holkam Bay	4.9	R	04:19:00	21:26:00	ENGL	cl	n	5	H
2010-05-22	1900-01-08 17:30:00	Holkam Bay	5.6	R	04:19:00	21:26:00	ENGL	cl	n	5	H
2010-05-22	1900-01-08 17:45:00	Holkam Bay	6.4	R	04:19:00	21:26:00	ENGL	cl	n	5	H
2010-05-22	1900-01-08 18:00:00	Holkam Bay	7.2	R	04:19:00	21:26:00	ENGL	cl	n	5	H
2010-05-22	1900-01-08 18:15:00	Holkam Bay	8	R	04:19:00	21:26:00	ENGL	cl	n	5	H
2010-05-22	1900-01-08 18:30:00	Holkam Bay	8.8	R	04:19:00	21:26:00	ENGL	cl	n	10	H
2010-05-22	1900-01-08 18:45:00	Holkam Bay	9.6	R	04:19:00	21:26:00	ENGL	cl	n	10	H
2010-05-22	1900-01-08 19:00:00	Holkam Bay	10.4	R	04:19:00	21:26:00	ENGL	cl	n	10	H
2010-05-22	1900-01-08 19:15:00	Holkam Bay	11.2	R	04:19:00	21:26:00	ENGL	cl	n	10	H
2010-05-22	1900-01-08 19:30:00	Holkam Bay	11.9	R	04:19:00	21:26:00	ENGL	pc	n	20	H
2010-05-22	1900-01-08 19:45:00	Holkam Bay	12.5	R	04:19:00	21:26:00	ENGL	pc	n	50	H
2010-05-22	1900-01-08 20:00:00	Holkam Bay	13.1	R	04:19:00	21:26:00	ENGL	pc	n	60	H
2010-05-22	1900-01-08 20:15:00	Holkam Bay	13.7	R	04:19:00	21:26:00	ENGL	pc	n	60	H
2010-05-22	1900-01-08 20:30:00	Holkam Bay	14.1	R	04:19:00	21:26:00	ENGL	pc	n	60	H
2010-05-22	1900-01-08 20:45:00	Holkam Bay	14.5	R	04:19:00	21:26:00	ENGL	pc	n	60	H
2010-05-22	1900-01-08 21:00:00	Holkam Bay	14.8	S	04:19:00	21:26:00	ENGL	pc	n	60	H
2010-05-22	1900-01-08 21:15:00	Holkam Bay	15	S	04:19:00	21:26:00	ENGL	pc	n	60	H
2010-05-22	1900-01-08 21:30:00	Holkam Bay	15.1	S	04:19:00	21:26:00	ENGL	pc	n	60	H
2010-05-22	1900-01-08 21:45:00	Holkam Bay	15.1	S	04:19:00	21:26:00	ENGL	pc	n	60	H
2010-05-22	1900-01-08 22:00:00	Holkam Bay	15	S	04:19:00	21:26:00	ENGL	pc	n	60	H
2010-05-22	1900-01-08 22:15:00	Holkam Bay	14.8	S	04:19:00	21:26:00	ENGL
2010-05-22	1900-01-08 22:30:00	Holkam Bay	14.5	F	04:19:00	21:26:00	ENGL
2010-05-22	1900-01-08 22:45:00	Holkam Bay	14.2	F	04:19:00	21:26:00	ENGL
2010-05-22	1900-01-08 23:00:00	Holkam Bay	13.7	F	04:19:00	21:26:00	ENGL
2010-05-22	1900-01-08 23:15:00	Holkam Bay	13.2	F	04:19:00	21:26:00	ENGL
2010-05-22	1900-01-08 23:30:00	Holkam Bay	12.6	F	04:19:00	21:26:00	ENGL
2010-05-22	1900-01-08 23:45:00	Holkam Bay	11.9	F	04:19:00	21:26:00	ENGL
2010-05-23	1900-01-09	Holkam Bay	11.2	F	04:17:00	21:28:00	ENGL
2010-05-23	1900-01-09 00:15:00	Holkam Bay	10.4	F	04:17:00	21:28:00	ENGL
2010-05-23	1900-01-09 00:30:00	Holkam Bay	9.6	F	04:17:00	21:28:00	ENGL
2010-05-23	1900-01-09 00:45:00	Holkam Bay	8.8	F	04:17:00	21:28:00	ENGL
2010-05-23	1900-01-09 01:00:00	Holkam Bay	8	F	04:17:00	21:28:00	ENGL
2010-05-23	1900-01-09 01:15:00	Holkam Bay	7.2	F	04:17:00	21:28:00	ENGL
2010-05-23	1900-01-09 01:30:00	Holkam Bay	6.4	F	04:17:00	21:28:00	ENGL
2010-05-23	1900-01-09 01:45:00	Holkam Bay	5.6	F	04:17:00	21:28:00	ENGL
2010-05-23	1900-01-09 02:00:00	Holkam Bay	4.9	F	04:17:00	21:28:00	ENGL
2010-05-23	1900-01-09 02:15:00	Holkam Bay	4.2	F	04:17:00	21:28:00	ENGL
2010-05-23	1900-01-09 02:30:00	Holkam Bay	3.5	F	04:17:00	21:28:00	ENGL
2010-05-23	1900-01-09 02:45:00	Holkam Bay	2.9	F	04:17:00	21:28:00	ENGL
2010-05-23	1900-01-09 03:00:00	Holkam Bay	2.4	F	04:17:00	21:28:00	ENGL
2010-05-23	1900-01-09 03:15:00	Holkam Bay	2.1	F	04:17:00	21:28:00	ENGL
2010-05-23	1900-01-09 03:30:00	Holkam Bay	1.7	S	04:17:00	21:28:00	ENGL
2010-05-23	1900-01-09 03:45:00	Holkam Bay	1.5	S	04:17:00	21:28:00	ENGL
2010-05-23	1900-01-09 04:00:00	Holkam Bay	1.4	S	04:17:00	21:28:00	ENGL
2010-05-23	1900-01-09 04:15:00	Holkam Bay	1.4	S	04:17:00	21:28:00	ENGL
2010-05-23	1900-01-09 04:30:00	Holkam Bay	1.4	S	04:17:00	21:28:00	ENGL
2010-05-23	1900-01-09 04:45:00	Holkam Bay	1.6	S	04:17:00	21:28:00	ENGL
2010-05-23	1900-01-09 05:00:00	Holkam Bay	1.8	S	04:17:00	21:28:00	ENGL	ov	n	90	H
2010-05-23	1900-01-09 05:15:00	Holkam Bay	2.2	R	04:17:00	21:28:00	ENGL	ov	n	90	H
2010-05-23	1900-01-09 05:30:00	Holkam Bay	2.7	R	04:17:00	21:28:00	ENGL	ov	n	90	H
2010-05-23	1900-01-09 05:45:00	Holkam Bay	3.2	R	04:17:00	21:28:00	ENGL	ov	n	90	H
2010-05-23	1900-01-09 06:00:00	Holkam Bay	3.7	R	04:17:00	21:28:00	ENGL	ov	n	90	H
2010-05-23	1900-01-09 06:15:00	Holkam Bay	4.3	R	04:17:00	21:28:00	ENGL	ov	n	90	H
2010-05-23	1900-01-09 06:30:00	Holkam Bay	5	R	04:17:00	21:28:00	ENGL	ov	n	90	H
2010-05-23	1900-01-09 06:45:00	Holkam Bay	5.7	R	04:17:00	21:28:00	ENGL	ov	n	90	H
2010-05-23	1900-01-09 07:00:00	Holkam Bay	6.4	R	04:17:00	21:28:00	ENGL	pc	n	70	H
2010-05-23	1900-01-09 07:15:00	Holkam Bay	7.1	R	04:17:00	21:28:00	ENGL	pc	n	70	H
2010-05-23	1900-01-09 07:30:00	Holkam Bay	7.9	R	04:17:00	21:28:00	ENGL	pc	n	70	H
2010-05-23	1900-01-09 07:45:00	Holkam Bay	8.6	R	04:17:00	21:28:00	ENGL	pc	n	80	H
2010-05-23	1900-01-09 08:00:00	Holkam Bay	9.2	R	04:17:00	21:28:00	ENGL	ov	n	90	H
2010-05-23	1900-01-09 08:15:00	Holkam Bay	9.9	R	04:17:00	21:28:00	ENGL	ov	n	90	H
2010-05-23	1900-01-09 08:30:00	Holkam Bay	10.4	R	04:17:00	21:28:00	ENGL	ov	n	90	H
2010-05-23	1900-01-09 08:45:00	Holkam Bay	11	R	04:17:00	21:28:00	ENGL	ov	n	100	H
2010-05-23	1900-01-09 09:00:00	Holkam Bay	11.4	R	04:17:00	21:28:00	ENGL	ov	n	100	H
2010-05-23	1900-01-09 09:15:00	Holkam Bay	11.8	R	04:17:00	21:28:00	ENGL	ov	n	100	H
2010-05-23	1900-01-09 09:30:00	Holkam Bay	12.2	R	04:17:00	21:28:00	ENGL	ov	n	100	H
2010-05-23	1900-01-09 09:45:00	Holkam Bay	12.4	S	04:17:00	21:28:00	ENGL	ov	n	100	M
2010-05-23	1900-01-09 10:00:00	Holkam Bay	12.6	S	04:17:00	21:28:00	ENGL	ov	n	100	M
2010-05-23	1900-01-09 10:15:00	Holkam Bay	12.7	S	04:17:00	21:28:00	ENGL	ov	n	100	M
2010-05-23	1900-01-09 10:30:00	Holkam Bay	12.6	S	04:17:00	21:28:00	ENGL	ov	n	100	M
2010-05-23	1900-01-09 10:45:00	Holkam Bay	12.5	S	04:17:00	21:28:00	ENGL	ov	n	100	M
2010-05-23	1900-01-09 11:00:00	Holkam Bay	12.4	F	04:17:00	21:28:00	ENGL	ov	n	100	M
2010-05-23	1900-01-09 11:15:00	Holkam Bay	12.1	F	04:17:00	21:28:00	ENGL	ov	n	100	M
2010-05-23	1900-01-09 11:30:00	Holkam Bay	11.8	F	04:17:00	21:28:00	ENGL	ov	n	100	M
2010-05-23	1900-01-09 11:45:00	Holkam Bay	11.4	F	04:17:00	21:28:00	ENGL	ov	n	100	M
2010-05-23	1900-01-09 12:00:00	Holkam Bay	10.9	F	04:17:00	21:28:00	ENGL	ov	n	100	M
2010-05-23	1900-01-09 12:15:00	Holkam Bay	10.3	F	04:17:00	21:28:00	ENGL	ov	n	100	M
2010-05-23	1900-01-09 12:30:00	Holkam Bay	9.7	F	04:17:00	21:28:00	ENGL	ov	n	100	M
2010-05-23	1900-01-09 12:45:00	Holkam Bay	9.1	F	04:17:00	21:28:00	ENGL	ov	n	100	M
2010-05-23	1900-01-09 13:00:00	Holkam Bay	8.4	F	04:17:00	21:28:00	ENGL	ov	n	100	H
2010-05-23	1900-01-09 13:15:00	Holkam Bay	7.7	F	04:17:00	21:28:00	ENGL	ov	n	100	H
2010-05-23	1900-01-09 13:30:00	Holkam Bay	7.1	F	04:17:00	21:28:00	ENGL	ov	n	100	H
2010-05-23	1900-01-09 13:45:00	Holkam Bay	6.4	F	04:17:00	21:28:00	ENGL	ov	n	100	H
2010-05-23	1900-01-09 14:00:00	Holkam Bay	5.7	F	04:17:00	21:28:00	ENGL	ov	n	100	H
2010-05-23	1900-01-09 14:15:00	Holkam Bay	5	F	04:17:00	21:28:00	ENGL	ov	n	100	H
2010-05-23	1900-01-09 14:30:00	Holkam Bay	4.4	F	04:17:00	21:28:00	ENGL	ov	n	100	H
2010-05-23	1900-01-09 14:45:00	Holkam Bay	3.8	F	04:17:00	21:28:00	ENGL	ov	y	100	H
2010-05-23	1900-01-09 15:00:00	Holkam Bay	3.4	F	04:17:00	21:28:00	ENGL	ov	y	100	H
2010-05-23	1900-01-09 15:15:00	Holkam Bay	2.9	F	04:17:00	21:28:00	ENGL	ov	y	100	H
2010-05-23	1900-01-09 15:30:00	Holkam Bay	2.6	S	04:17:00	21:28:00	ENGL	ov	y	100	H
2010-05-23	1900-01-09 15:45:00	Holkam Bay	2.4	S	04:17:00	21:28:00	ENGL	ov	y	100	H
2010-05-23	1900-01-09 16:00:00	Holkam Bay	2.2	S	04:17:00	21:28:00	ENGL	ov	y	100	H
2010-05-23	1900-01-09 16:15:00	Holkam Bay	2.2	S	04:17:00	21:28:00	ENGL	ov	y	100	H
2010-05-23	1900-01-09 16:30:00	Holkam Bay	2.2	S	04:17:00	21:28:00	ENGL	ov	y	100	H
2010-05-23	1900-01-09 16:45:00	Holkam Bay	2.4	S	04:17:00	21:28:00	ENGL	ov	y	100	H
2010-05-23	1900-01-09 17:00:00	Holkam Bay	2.6	S	04:17:00	21:28:00	ENGL	ov	y	100	H
2010-05-23	1900-01-09 17:15:00	Holkam Bay	3	R	04:17:00	21:28:00	ENGL	ov	y	100	H
2010-05-23	1900-01-09 17:30:00	Holkam Bay	3.5	R	04:17:00	21:28:00	ENGL	ov	y	100	H
2010-05-23	1900-01-09 17:45:00	Holkam Bay	4	R	04:17:00	21:28:00	ENGL	ov	y	100	H
2010-05-23	1900-01-09 18:00:00	Holkam Bay	4.6	R	04:17:00	21:28:00	ENGL	ov	y	100	H
2010-05-23	1900-01-09 18:15:00	Holkam Bay	5.3	R	04:17:00	21:28:00	ENGL	ov	n	100	H
2010-05-23	1900-01-09 18:30:00	Holkam Bay	6.1	R	04:17:00	21:28:00	ENGL	ov	n	100	H
2010-05-23	1900-01-09 18:45:00	Holkam Bay	6.9	R	04:17:00	21:28:00	ENGL	ov	n	100	H
2010-05-23	1900-01-09 19:00:00	Holkam Bay	7.7	R	04:17:00	21:28:00	ENGL	ov	n	100	H
2010-05-23	1900-01-09 19:15:00	Holkam Bay	8.5	R	04:17:00	21:28:00	ENGL	ov	n	100	H
2010-05-23	1900-01-09 19:30:00	Holkam Bay	9.5	R	04:17:00	21:28:00	ENGL	ov	n	100	H
2010-05-23	1900-01-09 19:45:00	Holkam Bay	10.3	R	04:17:00	21:28:00	ENGL	ov	n	100	H
2010-05-23	1900-01-09 20:00:00	Holkam Bay	11.1	R	04:17:00	21:28:00	ENGL	ov	n	100	H
2010-05-23	1900-01-09 20:15:00	Holkam Bay	11.9	R	04:17:00	21:28:00	ENGL	ov	n	100	H
2010-05-23	1900-01-09 20:30:00	Holkam Bay	12.6	R	04:17:00	21:28:00	ENGL	ov	n	100	H
2010-05-23	1900-01-09 20:45:00	Holkam Bay	13.3	R	04:17:00	21:28:00	ENGL	ov	n	100	H
2010-05-23	1900-01-09 21:00:00	Holkam Bay	13.9	R	04:17:00	21:28:00	ENGL	ov	n	100	H
2010-05-23	1900-01-09 21:15:00	Holkam Bay	14.5	R	04:17:00	21:28:00	ENGL	ov	n	100	H
2010-05-23	1900-01-09 21:30:00	Holkam Bay	15	R	04:17:00	21:28:00	ENGL	ov	n	100	H
2010-05-23	1900-01-09 21:45:00	Holkam Bay	15.3	R	04:17:00	21:28:00	ENGL	ov	n	100	H
2010-05-23	1900-01-09 22:00:00	Holkam Bay	15.6	S	04:17:00	21:28:00	ENGL
2010-05-23	1900-01-09 22:15:00	Holkam Bay	15.8	S	04:17:00	21:28:00	ENGL
2010-05-23	1900-01-09 22:30:00	Holkam Bay	15.9	S	04:17:00	21:28:00	ENGL
2010-05-23	1900-01-09 22:45:00	Holkam Bay	15.8	S	04:17:00	21:28:00	ENGL
2010-05-23	1900-01-09 23:00:00	Holkam Bay	15.7	S	04:17:00	21:28:00	ENGL
2010-05-23	1900-01-09 23:15:00	Holkam Bay	15.5	F	04:17:00	21:28:00	ENGL
2010-05-23	1900-01-09 23:30:00	Holkam Bay	15.1	F	04:17:00	21:28:00	ENGL
2010-05-23	1900-01-09 23:45:00	Holkam Bay	14.7	F	04:17:00	21:28:00	ENGL
2010-05-24	1900-01-10	Holkam Bay	14.2	F	04:15:00	21:29:00	ENGL
2010-05-24	1900-01-10 00:15:00	Holkam Bay	13.5	F	04:15:00	21:29:00	ENGL
2010-05-24	1900-01-10 00:30:00	Holkam Bay	12.8	F	04:15:00	21:29:00	ENGL
2010-05-24	1900-01-10 00:45:00	Holkam Bay	12.1	F	04:15:00	21:29:00	ENGL
2010-05-24	1900-01-10 01:00:00	Holkam Bay	11.2	F	04:15:00	21:29:00	ENGL
2010-05-24	1900-01-10 01:15:00	Holkam Bay	10.3	F	04:15:00	21:29:00	ENGL
2010-05-24	1900-01-10 01:30:00	Holkam Bay	9.4	F	04:15:00	21:29:00	ENGL
2010-05-24	1900-01-10 01:45:00	Holkam Bay	8.5	F	04:15:00	21:29:00	ENGL
2010-05-24	1900-01-10 02:00:00	Holkam Bay	7.6	F	04:15:00	21:29:00	ENGL
2010-05-24	1900-01-10 02:15:00	Holkam Bay	6.6	F	04:15:00	21:29:00	ENGL
2010-05-24	1900-01-10 02:30:00	Holkam Bay	5.7	F	04:15:00	21:29:00	ENGL
2010-05-24	1900-01-10 02:45:00	Holkam Bay	4.7	F	04:15:00	21:29:00	ENGL
2010-05-24	1900-01-10 03:00:00	Holkam Bay	3.9	F	04:15:00	21:29:00	ENGL
2010-05-24	1900-01-10 03:15:00	Holkam Bay	3	F	04:15:00	21:29:00	ENGL
2010-05-24	1900-01-10 03:30:00	Holkam Bay	2.3	F	04:15:00	21:29:00	ENGL
2010-05-24	1900-01-10 03:45:00	Holkam Bay	1.6	F	04:15:00	21:29:00	ENGL
2010-05-24	1900-01-10 04:00:00	Holkam Bay	1.1	F	04:15:00	21:29:00	ENGL
2010-05-24	1900-01-10 04:15:00	Holkam Bay	0.6	F	04:15:00	21:29:00	ENGL
2010-05-24	1900-01-10 04:30:00	Holkam Bay	0.2	S	04:15:00	21:29:00	ENGL
2010-05-24	1900-01-10 04:45:00	Holkam Bay	0	S	04:15:00	21:29:00	ENGL
2010-05-24	1900-01-10 05:00:00	Holkam Bay	-0.2	S	04:15:00	21:29:00	ENGL	ov	n	100	H
2010-05-24	1900-01-10 05:15:00	Holkam Bay	-0.2	S	04:15:00	21:29:00	ENGL	ov	n	100	H
2010-05-24	1900-01-10 05:30:00	Holkam Bay	-0.1	S	04:15:00	21:29:00	ENGL	pc	n	80	H
2010-05-24	1900-01-10 05:45:00	Holkam Bay	0.1	S	04:15:00	21:29:00	ENGL	pc	n	70	H
2010-05-24	1900-01-10 06:00:00	Holkam Bay	0.4	R	04:15:00	21:29:00	ENGL	pc	n	70	H
2010-05-24	1900-01-10 06:15:00	Holkam Bay	0.8	R	04:15:00	21:29:00	ENGL	pc	n	70	H
2010-05-24	1900-01-10 06:30:00	Holkam Bay	1.3	R	04:15:00	21:29:00	ENGL	pc	n	70	H
2010-05-24	1900-01-10 06:45:00	Holkam Bay	1.9	R	04:15:00	21:29:00	ENGL	pc	n	60	H
2010-05-24	1900-01-10 07:00:00	Holkam Bay	2.6	R	04:15:00	21:29:00	ENGL	pc	n	60	H
2010-05-24	1900-01-10 07:15:00	Holkam Bay	3.3	R	04:15:00	21:29:00	ENGL	pc	n	50	H
2010-05-24	1900-01-10 07:30:00	Holkam Bay	4.1	R	04:15:00	21:29:00	ENGL	pc	n	30	H
2010-05-24	1900-01-10 07:45:00	Holkam Bay	4.9	R	04:15:00	21:29:00	ENGL	pc	n	30	H
2010-05-24	1900-01-10 08:00:00	Holkam Bay	5.7	R	04:15:00	21:29:00	ENGL	pc	n	30	H
2010-05-24	1900-01-10 08:15:00	Holkam Bay	6.5	R	04:15:00	21:29:00	ENGL	pc	n	30	H
2010-05-24	1900-01-10 08:30:00	Holkam Bay	7.4	R	04:15:00	21:29:00	ENGL	pc	n	40	H
2010-05-24	1900-01-10 08:45:00	Holkam Bay	8.2	R	04:15:00	21:29:00	ENGL	pc	n	40	H
2010-05-24	1900-01-10 09:00:00	Holkam Bay	9	R	04:15:00	21:29:00	ENGL	pc	n	60	H
2010-05-24	1900-01-10 09:15:00	Holkam Bay	9.7	R	04:15:00	21:29:00	ENGL	pc	n	60	M
2010-05-24	1900-01-10 09:30:00	Holkam Bay	10.4	R	04:15:00	21:29:00	ENGL	pc	n	70	M
2010-05-24	1900-01-10 09:45:00	Holkam Bay	11.1	R	04:15:00	21:29:00	ENGL	pc	n	70	M
2010-05-24	1900-01-10 10:00:00	Holkam Bay	11.6	R	04:15:00	21:29:00	ENGL	ov	n	90	M
2010-05-24	1900-01-10 10:15:00	Holkam Bay	12.1	R	04:15:00	21:29:00	ENGL	ov	n	90	M
2010-05-24	1900-01-10 10:30:00	Holkam Bay	12.6	R	04:15:00	21:29:00	ENGL	ov	n	90	M
2010-05-24	1900-01-10 10:45:00	Holkam Bay	12.9	R	04:15:00	21:29:00	ENGL	ov	n	100	M
2010-05-24	1900-01-10 11:00:00	Holkam Bay	13.1	S	04:15:00	21:29:00	ENGL	ov	n	100	M
2010-05-24	1900-01-10 11:15:00	Holkam Bay	13.2	S	04:15:00	21:29:00	ENGL	ov	n	100	M
2010-05-24	1900-01-10 11:30:00	Holkam Bay	13.3	S	04:15:00	21:29:00	ENGL	ov	n	100	M
2010-05-24	1900-01-10 11:45:00	Holkam Bay	13.2	S	04:15:00	21:29:00	ENGL	ov	n	100	M
2010-05-24	1900-01-10 12:00:00	Holkam Bay	13	S	04:15:00	21:29:00	ENGL	ov	n	100	M
2010-05-24	1900-01-10 12:15:00	Holkam Bay	12.8	F	04:15:00	21:29:00	ENGL	ov	n	90	L
2010-05-24	1900-01-10 12:30:00	Holkam Bay	12.4	F	04:15:00	21:29:00	ENGL	pc	n	80	L
2010-05-24	1900-01-10 12:45:00	Holkam Bay	12	F	04:15:00	21:29:00	ENGL	pc	n	80	L
2010-05-24	1900-01-10 13:00:00	Holkam Bay	11.5	F	04:15:00	21:29:00	ENGL	pc	n	70	L
2010-05-24	1900-01-10 13:15:00	Holkam Bay	10.9	F	04:15:00	21:29:00	ENGL	pc	n	70	L
2010-05-24	1900-01-10 13:30:00	Holkam Bay	10.3	F	04:15:00	21:29:00	ENGL	pc	n	50	L
2010-05-24	1900-01-10 13:45:00	Holkam Bay	9.6	F	04:15:00	21:29:00	ENGL	pc	n	50	L
2010-05-24	1900-01-10 14:00:00	Holkam Bay	8.9	F	04:15:00	21:29:00	ENGL	pc	n	50	L
2010-05-24	1900-01-10 14:15:00	Holkam Bay	8.2	F	04:15:00	21:29:00	ENGL	pc	n	50	L
2010-05-24	1900-01-10 14:30:00	Holkam Bay	7.5	F	04:15:00	21:29:00	ENGL	pc	n	70	L
2010-05-24	1900-01-10 14:45:00	Holkam Bay	6.7	F	04:15:00	21:29:00	ENGL	pc	n	70	L
2010-05-24	1900-01-10 15:00:00	Holkam Bay	6	F	04:15:00	21:29:00	ENGL	pc	n	60	L
2010-05-24	1900-01-10 15:15:00	Holkam Bay	5.3	F	04:15:00	21:29:00	ENGL	pc	n	60	L
2010-05-24	1900-01-10 15:30:00	Holkam Bay	4.6	F	04:15:00	21:29:00	ENGL	pc	n	60	L
2010-05-24	1900-01-10 15:45:00	Holkam Bay	4	F	04:15:00	21:29:00	ENGL	pc	n	60	L
2010-05-24	1900-01-10 16:00:00	Holkam Bay	3.5	F	04:15:00	21:29:00	ENGL	pc	n	60	L
2010-05-24	1900-01-10 16:15:00	Holkam Bay	3.1	F	04:15:00	21:29:00	ENGL	pc	n	60	L
2010-05-24	1900-01-10 16:30:00	Holkam Bay	2.7	S	04:15:00	21:29:00	ENGL	pc	n	60	L
2010-05-24	1900-01-10 16:45:00	Holkam Bay	2.4	S	04:15:00	21:29:00	ENGL	pc	n	50	L
2010-05-24	1900-01-10 17:00:00	Holkam Bay	2.3	S	04:15:00	21:29:00	ENGL	pc	n	50	L
2010-05-24	1900-01-10 17:15:00	Holkam Bay	2.3	S	04:15:00	21:29:00	ENGL	pc	n	50	L
2010-05-24	1900-01-10 17:30:00	Holkam Bay	2.3	S	04:15:00	21:29:00	ENGL	pc	n	50	L
2010-05-24	1900-01-10 17:45:00	Holkam Bay	2.5	S	04:15:00	21:29:00	ENGL	pc	n	60	L
2010-05-24	1900-01-10 18:00:00	Holkam Bay	2.8	S	04:15:00	21:29:00	ENGL	pc	n	60	L
2010-05-24	1900-01-10 18:15:00	Holkam Bay	3.3	R	04:15:00	21:29:00	ENGL	pc	n	60	L
2010-05-24	1900-01-10 18:30:00	Holkam Bay	3.8	R	04:15:00	21:29:00	ENGL	pc	n	80	L
2010-05-24	1900-01-10 18:45:00	Holkam Bay	4.4	R	04:15:00	21:29:00	ENGL	pc	n	80	L
2010-05-24	1900-01-10 19:00:00	Holkam Bay	5.1	R	04:15:00	21:29:00	ENGL	pc	n	80	L
2010-05-24	1900-01-10 19:15:00	Holkam Bay	5.9	R	04:15:00	21:29:00	ENGL	pc	n	90	L
2010-05-24	1900-01-10 19:30:00	Holkam Bay	6.7	R	04:15:00	21:29:00	ENGL	pc	n	90	L
2010-05-24	1900-01-10 19:45:00	Holkam Bay	7.5	R	04:15:00	21:29:00	ENGL	ov	n	90	L
2010-05-24	1900-01-10 20:00:00	Holkam Bay	8.4	R	04:15:00	21:29:00	ENGL	ov	n	90	L
2010-05-24	1900-01-10 20:15:00	Holkam Bay	9.3	R	04:15:00	21:29:00	ENGL	ov	n	90	L
2010-05-24	1900-01-10 20:30:00	Holkam Bay	10.3	R	04:15:00	21:29:00	ENGL	ov	n	90	L
2010-05-24	1900-01-10 20:45:00	Holkam Bay	11.1	R	04:15:00	21:29:00	ENGL	ov	n	90	L
2010-05-24	1900-01-10 21:00:00	Holkam Bay	12	R	04:15:00	21:29:00	ENGL	ov	n	90	L
2010-05-24	1900-01-10 21:15:00	Holkam Bay	12.8	R	04:15:00	21:29:00	ENGL	ov	n	90	L
2010-05-24	1900-01-10 21:30:00	Holkam Bay	13.6	R	04:15:00	21:29:00	ENGL	ov	n	100	L
2010-05-24	1900-01-10 21:45:00	Holkam Bay	14.2	R	04:15:00	21:29:00	ENGL	ov	n	100	L
2010-05-24	1900-01-10 22:00:00	Holkam Bay	14.9	R	04:15:00	21:29:00	ENGL	ov	n	100	L
2010-05-24	1900-01-10 22:15:00	Holkam Bay	15.4	R	04:15:00	21:29:00	ENGL
2010-05-24	1900-01-10 22:30:00	Holkam Bay	15.9	R	04:15:00	21:29:00	ENGL
2010-05-24	1900-01-10 22:45:00	Holkam Bay	16.2	S	04:15:00	21:29:00	ENGL
2010-05-24	1900-01-10 23:00:00	Holkam Bay	16.4	S	04:15:00	21:29:00	ENGL
2010-05-24	1900-01-10 23:15:00	Holkam Bay	16.6	S	04:15:00	21:29:00	ENGL
2010-05-24	1900-01-10 23:30:00	Holkam Bay	16.6	S	04:15:00	21:29:00	ENGL
2010-05-24	1900-01-10 23:45:00	Holkam Bay	16.5	S	04:15:00	21:29:00	ENGL
2010-05-25	1900-01-11	Holkam Bay	16.2	S	04:14:00	21:31:00	ENGL
2010-05-25	1900-01-11 00:15:00	Holkam Bay	15.9	F	04:14:00	21:31:00	ENGL
2010-05-25	1900-01-11 00:30:00	Holkam Bay	15.5	F	04:14:00	21:31:00	ENGL
2010-05-25	1900-01-11 00:45:00	Holkam Bay	14.9	F	04:14:00	21:31:00	ENGL
2010-05-25	1900-01-11 01:00:00	Holkam Bay	14.3	F	04:14:00	21:31:00	ENGL
2010-05-25	1900-01-11 01:15:00	Holkam Bay	13.6	F	04:14:00	21:31:00	ENGL
2010-05-25	1900-01-11 01:30:00	Holkam Bay	12.7	F	04:14:00	21:31:00	ENGL
2010-05-25	1900-01-11 01:45:00	Holkam Bay	11.8	F	04:14:00	21:31:00	ENGL
2010-05-25	1900-01-11 02:00:00	Holkam Bay	10.8	F	04:14:00	21:31:00	ENGL
2010-05-25	1900-01-11 02:15:00	Holkam Bay	9.8	F	04:14:00	21:31:00	ENGL
2010-05-25	1900-01-11 02:30:00	Holkam Bay	8.8	F	04:14:00	21:31:00	ENGL
2010-05-25	1900-01-11 02:45:00	Holkam Bay	7.7	F	04:14:00	21:31:00	ENGL
2010-05-25	1900-01-11 03:00:00	Holkam Bay	6.7	F	04:14:00	21:31:00	ENGL
2010-05-25	1900-01-11 03:15:00	Holkam Bay	5.6	F	04:14:00	21:31:00	ENGL
2010-05-25	1900-01-11 03:30:00	Holkam Bay	4.5	F	04:14:00	21:31:00	ENGL
2010-05-25	1900-01-11 03:45:00	Holkam Bay	3.5	F	04:14:00	21:31:00	ENGL
2010-05-25	1900-01-11 04:00:00	Holkam Bay	2.5	F	04:14:00	21:31:00	ENGL
2010-05-25	1900-01-11 04:15:00	Holkam Bay	1.7	F	04:14:00	21:31:00	ENGL
2010-05-25	1900-01-11 04:30:00	Holkam Bay	0.9	F	04:14:00	21:31:00	ENGL
2010-05-25	1900-01-11 04:45:00	Holkam Bay	0.2	F	04:14:00	21:31:00	ENGL
2010-05-25	1900-01-11 05:00:00	Holkam Bay	-0.4	F	04:14:00	21:31:00	ENGL	ov	n	100	L
2010-05-25	1900-01-11 05:15:00	Holkam Bay	-0.9	S	04:14:00	21:31:00	ENGL	ov	n	100	L
2010-05-25	1900-01-11 05:30:00	Holkam Bay	-1.2	S	04:14:00	21:31:00	ENGL	ov	n	100	L
2010-05-25	1900-01-11 05:45:00	Holkam Bay	-1.5	S	04:14:00	21:31:00	ENGL	ov	n	100	L
2010-05-25	1900-01-11 06:00:00	Holkam Bay	-1.5	S	04:14:00	21:31:00	ENGL	ov	n	100	L
2010-05-25	1900-01-11 06:15:00	Holkam Bay	-1.5	S	04:14:00	21:31:00	ENGL	pc	n	80	L
2010-05-25	1900-01-11 06:30:00	Holkam Bay	-1.3	S	04:14:00	21:31:00	ENGL	pc	n	80	L
2010-05-25	1900-01-11 06:45:00	Holkam Bay	-1.1	S	04:14:00	21:31:00	ENGL	pc	n	80	L
2010-05-25	1900-01-11 07:00:00	Holkam Bay	-0.6	R	04:14:00	21:31:00	ENGL	pc	n	70	L
2010-05-25	1900-01-11 07:15:00	Holkam Bay	-0.1	R	04:14:00	21:31:00	ENGL	pc	n	70	L
2010-05-25	1900-01-11 07:30:00	Holkam Bay	0.5	R	04:14:00	21:31:00	ENGL	pc	n	60	L
2010-05-25	1900-01-11 07:45:00	Holkam Bay	1.2	R	04:14:00	21:31:00	ENGL	pc	n	60	L
2010-05-25	1900-01-11 08:00:00	Holkam Bay	2	R	04:14:00	21:31:00	ENGL	pc	n	60	L
2010-05-25	1900-01-11 08:15:00	Holkam Bay	2.9	R	04:14:00	21:31:00	ENGL	pc	n	50	L
2010-05-25	1900-01-11 08:30:00	Holkam Bay	3.7	R	04:14:00	21:31:00	ENGL	pc	n	50	L
2010-05-25	1900-01-11 08:45:00	Holkam Bay	4.7	R	04:14:00	21:31:00	ENGL	pc	n	50	L
2010-05-25	1900-01-11 09:00:00	Holkam Bay	5.6	R	04:14:00	21:31:00	ENGL	pc	n	50	L
2010-05-25	1900-01-11 09:15:00	Holkam Bay	6.6	R	04:14:00	21:31:00	ENGL	pc	n	50	L
2010-05-25	1900-01-11 09:30:00	Holkam Bay	7.5	R	04:14:00	21:31:00	ENGL	pc	n	50	L
2010-05-25	1900-01-11 09:45:00	Holkam Bay	8.4	R	04:14:00	21:31:00	ENGL	pc	n	50	L
2010-05-25	1900-01-11 10:00:00	Holkam Bay	9.3	R	04:14:00	21:31:00	ENGL	pc	n	50	L
2010-05-25	1900-01-11 10:15:00	Holkam Bay	10.1	R	04:14:00	21:31:00	ENGL	pc	n	50	L
2010-05-25	1900-01-11 10:30:00	Holkam Bay	10.9	R	04:14:00	21:31:00	ENGL	pc	n	50	L
2010-05-25	1900-01-11 10:45:00	Holkam Bay	11.6	R	04:14:00	21:31:00	ENGL	pc	n	50	L
2010-05-25	1900-01-11 11:00:00	Holkam Bay	12.2	R	04:14:00	21:31:00	ENGL	pc	n	50	L
2010-05-25	1900-01-11 11:15:00	Holkam Bay	12.7	R	04:14:00	21:31:00	ENGL	pc	n	50	L
2010-05-25	1900-01-11 11:30:00	Holkam Bay	13.2	R	04:14:00	21:31:00	ENGL	pc	n	50	L
2010-05-25	1900-01-11 11:45:00	Holkam Bay	13.5	S	04:14:00	21:31:00	ENGL	pc	n	70	L
2010-05-25	1900-01-11 12:00:00	Holkam Bay	13.8	S	04:14:00	21:31:00	ENGL	pc	n	90	L
2010-05-25	1900-01-11 12:15:00	Holkam Bay	13.9	S	04:14:00	21:31:00	ENGL	pc	n	90	L
2010-05-25	1900-01-11 12:30:00	Holkam Bay	13.9	S	04:14:00	21:31:00	ENGL	pc	n	90	L
2010-05-25	1900-01-11 12:45:00	Holkam Bay	13.8	S	04:14:00	21:31:00	ENGL	pc	n	90	L
2010-05-25	1900-01-11 13:00:00	Holkam Bay	13.6	S	04:14:00	21:31:00	ENGL	pc	n	90	L
2010-05-25	1900-01-11 13:15:00	Holkam Bay	13.3	F	04:14:00	21:31:00	ENGL	pc	n	90	L
2010-05-25	1900-01-11 13:30:00	Holkam Bay	12.9	F	04:14:00	21:31:00	ENGL	pc	n	90	L
2010-05-25	1900-01-11 13:45:00	Holkam Bay	12.5	F	04:14:00	21:31:00	ENGL	ov	n	100	L
2010-05-25	1900-01-11 14:00:00	Holkam Bay	11.9	F	04:14:00	21:31:00	ENGL	ov	n	100	L
2010-05-25	1900-01-11 14:15:00	Holkam Bay	11.2	F	04:14:00	21:31:00	ENGL	ov	n	100	L
2010-05-25	1900-01-11 14:30:00	Holkam Bay	10.5	F	04:14:00	21:31:00	ENGL	ov	n	100	L
2010-05-25	1900-01-11 14:45:00	Holkam Bay	9.8	F	04:14:00	21:31:00	ENGL	ov	n	100	L
2010-05-25	1900-01-11 15:00:00	Holkam Bay	9	F	04:14:00	21:31:00	ENGL	ov	y	100	L
2010-05-25	1900-01-11 15:15:00	Holkam Bay	8.2	F	04:14:00	21:31:00	ENGL	ov	y	100	L
2010-05-25	1900-01-11 15:30:00	Holkam Bay	7.4	F	04:14:00	21:31:00	ENGL	ov	y	100	L
2010-05-25	1900-01-11 15:45:00	Holkam Bay	6.6	F	04:14:00	21:31:00	ENGL	ov	y	100	L
2010-05-25	1900-01-11 16:00:00	Holkam Bay	5.8	F	04:14:00	21:31:00	ENGL	ov	y	100	L
2010-05-25	1900-01-11 16:15:00	Holkam Bay	5.1	F	04:14:00	21:31:00	ENGL	ov	y	100	L
2010-05-25	1900-01-11 16:30:00	Holkam Bay	4.4	F	04:14:00	21:31:00	ENGL	ov	y	100	L
2010-05-25	1900-01-11 16:45:00	Holkam Bay	3.8	F	04:14:00	21:31:00	ENGL	ov	y	100	L
2010-05-25	1900-01-11 17:00:00	Holkam Bay	3.3	F	04:14:00	21:31:00	ENGL	ov	y	100	L
2010-05-25	1900-01-11 17:15:00	Holkam Bay	2.9	F	04:14:00	21:31:00	ENGL	ov	y	100	L
2010-05-25	1900-01-11 17:30:00	Holkam Bay	2.6	S	04:14:00	21:31:00	ENGL	ov	y	100	L
2010-05-25	1900-01-11 17:45:00	Holkam Bay	2.4	S	04:14:00	21:31:00	ENGL	ov	y	100	L
2010-05-25	1900-01-11 18:00:00	Holkam Bay	2.3	S	04:14:00	21:31:00	ENGL	ov	y	100	L
2010-05-25	1900-01-11 18:15:00	Holkam Bay	2.3	S	04:14:00	21:31:00	ENGL	ov	y	100	L
2010-05-25	1900-01-11 18:30:00	Holkam Bay	2.5	S	04:14:00	21:31:00	ENGL	ov	y	100	L
2010-05-25	1900-01-11 18:45:00	Holkam Bay	2.7	S	04:14:00	21:31:00	ENGL	pc	n	80	L
2010-05-25	1900-01-11 19:00:00	Holkam Bay	3.1	R	04:14:00	21:31:00	ENGL	pc	n	70	L
2010-05-25	1900-01-11 19:15:00	Holkam Bay	3.7	R	04:14:00	21:31:00	ENGL	pc	n	70	L
2010-05-25	1900-01-11 19:30:00	Holkam Bay	4.3	R	04:14:00	21:31:00	ENGL	pc	n	80	L
2010-05-25	1900-01-11 19:45:00	Holkam Bay	5	R	04:14:00	21:31:00	ENGL	ov	n	100	L
2010-05-25	1900-01-11 20:00:00	Holkam Bay	5.7	R	04:14:00	21:31:00	ENGL	ov	n	100	L
2010-05-25	1900-01-11 20:15:00	Holkam Bay	6.6	R	04:14:00	21:31:00	ENGL	ov	n	100	L
2010-05-25	1900-01-11 20:30:00	Holkam Bay	7.4	R	04:14:00	21:31:00	ENGL	ov	n	100	L
2010-05-25	1900-01-11 20:45:00	Holkam Bay	8.4	R	04:14:00	21:31:00	ENGL	ov	n	100	L
2010-05-25	1900-01-11 21:00:00	Holkam Bay	9.3	R	04:14:00	21:31:00	ENGL	ov	n	100	L
2010-05-25	1900-01-11 21:15:00	Holkam Bay	10.3	R	04:14:00	21:31:00	ENGL	ov	n	100	L
2010-05-25	1900-01-11 21:30:00	Holkam Bay	11.2	R	04:14:00	21:31:00	ENGL	ov	n	100	L
2010-05-25	1900-01-11 21:45:00	Holkam Bay	12.1	R	04:14:00	21:31:00	ENGL	ov	n	100	L
2010-05-25	1900-01-11 22:00:00	Holkam Bay	13	R	04:14:00	21:31:00	ENGL	ov	n	100	L
2010-05-25	1900-01-11 22:15:00	Holkam Bay	13.8	R	04:14:00	21:31:00	ENGL
2010-05-25	1900-01-11 22:30:00	Holkam Bay	14.5	R	04:14:00	21:31:00	ENGL
2010-05-25	1900-01-11 22:45:00	Holkam Bay	15.2	R	04:14:00	21:31:00	ENGL
2010-05-25	1900-01-11 23:00:00	Holkam Bay	15.8	R	04:14:00	21:31:00	ENGL
2010-05-25	1900-01-11 23:15:00	Holkam Bay	16.3	R	04:14:00	21:31:00	ENGL
2010-05-25	1900-01-11 23:30:00	Holkam Bay	16.6	S	04:14:00	21:31:00	ENGL
2010-05-25	1900-01-11 23:45:00	Holkam Bay	16.9	S	04:14:00	21:31:00	ENGL
2010-05-26	1900-01-12	Holkam Bay	17.1	S	04:12:00	21:33:00	ENGL
2010-05-26	1900-01-12 00:15:00	Holkam Bay	17.1	S	04:12:00	21:33:00	ENGL
2010-05-26	1900-01-12 00:30:00	Holkam Bay	17	S	04:12:00	21:33:00	ENGL
2010-05-26	1900-01-12 00:45:00	Holkam Bay	16.8	S	04:12:00	21:33:00	ENGL
2010-05-26	1900-01-12 01:00:00	Holkam Bay	16.4	F	04:12:00	21:33:00	ENGL
2010-05-26	1900-01-12 01:15:00	Holkam Bay	16	F	04:12:00	21:33:00	ENGL
2010-05-26	1900-01-12 01:30:00	Holkam Bay	15.4	F	04:12:00	21:33:00	ENGL
2010-05-26	1900-01-12 01:45:00	Holkam Bay	14.8	F	04:12:00	21:33:00	ENGL
2010-05-26	1900-01-12 02:00:00	Holkam Bay	14	F	04:12:00	21:33:00	ENGL
2010-05-26	1900-01-12 02:15:00	Holkam Bay	13.1	F	04:12:00	21:33:00	ENGL
2010-05-26	1900-01-12 02:30:00	Holkam Bay	12.1	F	04:12:00	21:33:00	ENGL
2010-05-26	1900-01-12 02:45:00	Holkam Bay	11.1	F	04:12:00	21:33:00	ENGL
2010-05-26	1900-01-12 03:00:00	Holkam Bay	10	F	04:12:00	21:33:00	ENGL
2010-05-26	1900-01-12 03:15:00	Holkam Bay	8.8	F	04:12:00	21:33:00	ENGL
2010-05-26	1900-01-12 03:30:00	Holkam Bay	7.6	F	04:12:00	21:33:00	ENGL
2010-05-26	1900-01-12 03:45:00	Holkam Bay	6.5	F	04:12:00	21:33:00	ENGL
2010-05-26	1900-01-12 04:00:00	Holkam Bay	5.4	F	04:12:00	21:33:00	ENGL
2010-05-26	1900-01-12 04:15:00	Holkam Bay	4.2	F	04:12:00	21:33:00	ENGL
2010-05-26	1900-01-12 04:30:00	Holkam Bay	3.1	F	04:12:00	21:33:00	ENGL
2010-05-26	1900-01-12 04:45:00	Holkam Bay	2	F	04:12:00	21:33:00	ENGL
2010-05-26	1900-01-12 05:00:00	Holkam Bay	1.1	F	04:12:00	21:33:00	ENGL	ov	n	100	L
2010-05-26	1900-01-12 05:15:00	Holkam Bay	0.2	F	04:12:00	21:33:00	ENGL	ov	n	100	L
2010-05-26	1900-01-12 05:30:00	Holkam Bay	-0.6	F	04:12:00	21:33:00	ENGL	ov	n	100	L
2010-05-26	1900-01-12 05:45:00	Holkam Bay	-1.2	F	04:12:00	21:33:00	ENGL	ov	n	100	L
2010-05-26	1900-01-12 06:00:00	Holkam Bay	-1.7	F	04:12:00	21:33:00	ENGL	ov	n	100	L
2010-05-26	1900-01-12 06:15:00	Holkam Bay	-2.1	S	04:12:00	21:33:00	ENGL	ov	n	100	L
2010-05-26	1900-01-12 06:30:00	Holkam Bay	-2.4	S	04:12:00	21:33:00	ENGL	ov	n	100	L
2010-05-26	1900-01-12 06:45:00	Holkam Bay	-2.5	S	04:12:00	21:33:00	ENGL	ov	n	100	L
2010-05-26	1900-01-12 07:00:00	Holkam Bay	-2.5	S	04:12:00	21:33:00	ENGL	ov	n	100	L
2010-05-26	1900-01-12 07:15:00	Holkam Bay	-2.3	S	04:12:00	21:33:00	ENGL	ov	n	100	L
2010-05-26	1900-01-12 07:30:00	Holkam Bay	-2	S	04:12:00	21:33:00	ENGL	ov	n	90	L
2010-05-26	1900-01-12 07:45:00	Holkam Bay	-1.6	R	04:12:00	21:33:00	ENGL	pc	n	80	L
2010-05-26	1900-01-12 08:00:00	Holkam Bay	-1	R	04:12:00	21:33:00	ENGL	pc	n	70	L
2010-05-26	1900-01-12 08:15:00	Holkam Bay	-0.4	R	04:12:00	21:33:00	ENGL	pc	n	70	L
2010-05-26	1900-01-12 08:30:00	Holkam Bay	0.4	R	04:12:00	21:33:00	ENGL	pc	n	60	L
2010-05-26	1900-01-12 08:45:00	Holkam Bay	1.2	R	04:12:00	21:33:00	ENGL	pc	n	60	L
2010-05-26	1900-01-12 09:00:00	Holkam Bay	2.1	R	04:12:00	21:33:00	ENGL	pc	n	50	L
2010-05-26	1900-01-12 09:15:00	Holkam Bay	3.1	R	04:12:00	21:33:00	ENGL	pc	n	40	L
2010-05-26	1900-01-12 09:30:00	Holkam Bay	4.1	R	04:12:00	21:33:00	ENGL	pc	n	30	L
2010-05-26	1900-01-12 09:45:00	Holkam Bay	5.1	R	04:12:00	21:33:00	ENGL	pc	n	30	L
2010-05-26	1900-01-12 10:00:00	Holkam Bay	6.1	R	04:12:00	21:33:00	ENGL	pc	n	30	L
2010-05-26	1900-01-12 10:15:00	Holkam Bay	7.2	R	04:12:00	21:33:00	ENGL	pc	n	30	L
2010-05-26	1900-01-12 10:30:00	Holkam Bay	8.2	R	04:12:00	21:33:00	ENGL	pc	n	20	L
2010-05-26	1900-01-12 10:45:00	Holkam Bay	9.1	R	04:12:00	21:33:00	ENGL	cl	n	10	L
2010-05-26	1900-01-12 11:00:00	Holkam Bay	10	R	04:12:00	21:33:00	ENGL	cl	n	10	L
2010-05-26	1900-01-12 11:15:00	Holkam Bay	10.9	R	04:12:00	21:33:00	ENGL	cl	n	10	L
2010-05-26	1900-01-12 11:30:00	Holkam Bay	11.7	R	04:12:00	21:33:00	ENGL	cl	n	10	L
2010-05-26	1900-01-12 11:45:00	Holkam Bay	12.4	R	04:12:00	21:33:00	ENGL	cl	n	10	L
2010-05-26	1900-01-12 12:00:00	Holkam Bay	13	R	04:12:00	21:33:00	ENGL	cl	n	5	M
2010-05-26	1900-01-12 12:15:00	Holkam Bay	13.5	R	04:12:00	21:33:00	ENGL	cl	n	5	M
2010-05-26	1900-01-12 12:30:00	Holkam Bay	13.9	S	04:12:00	21:33:00	ENGL	cl	n	5	M
2010-05-26	1900-01-12 12:45:00	Holkam Bay	14.2	S	04:12:00	21:33:00	ENGL	cl	n	5	M
2010-05-26	1900-01-12 13:00:00	Holkam Bay	14.4	S	04:12:00	21:33:00	ENGL	cl	n	5	M
2010-05-26	1900-01-12 13:15:00	Holkam Bay	14.4	S	04:12:00	21:33:00	ENGL	cl	n	5	M
2010-05-26	1900-01-12 13:30:00	Holkam Bay	14.4	S	04:12:00	21:33:00	ENGL	cl	n	5	M
2010-05-26	1900-01-12 13:45:00	Holkam Bay	14.2	S	04:12:00	21:33:00	ENGL	cl	n	5	M
2010-05-26	1900-01-12 14:00:00	Holkam Bay	13.9	S	04:12:00	21:33:00	ENGL	cl	n	5	M
2010-05-26	1900-01-12 14:15:00	Holkam Bay	13.6	F	04:12:00	21:33:00	ENGL	cl	n	5	M
2010-05-26	1900-01-12 14:30:00	Holkam Bay	13.1	F	04:12:00	21:33:00	ENGL	cl	n	5	M
2010-05-26	1900-01-12 14:45:00	Holkam Bay	12.5	F	04:12:00	21:33:00	ENGL	cl	n	5	M
2010-05-26	1900-01-12 15:00:00	Holkam Bay	11.8	F	04:12:00	21:33:00	ENGL	cl	n	5	M
2010-05-26	1900-01-12 15:15:00	Holkam Bay	11.1	F	04:12:00	21:33:00	ENGL	cl	n	5	M
2010-05-26	1900-01-12 15:30:00	Holkam Bay	10.3	F	04:12:00	21:33:00	ENGL	cl	n	5	M
2010-05-26	1900-01-12 15:45:00	Holkam Bay	9.5	F	04:12:00	21:33:00	ENGL	cl	n	10	M
2010-05-26	1900-01-12 16:00:00	Holkam Bay	8.7	F	04:12:00	21:33:00	ENGL	cl	n	10	M
2010-05-26	1900-01-12 16:15:00	Holkam Bay	7.9	F	04:12:00	21:33:00	ENGL	cl	n	10	M
2010-05-26	1900-01-12 16:30:00	Holkam Bay	7	F	04:12:00	21:33:00	ENGL	pc	n	20	M
2010-05-26	1900-01-12 16:45:00	Holkam Bay	6.2	F	04:12:00	21:33:00	ENGL	pc	n	30	M
2010-05-26	1900-01-12 17:00:00	Holkam Bay	5.4	F	04:12:00	21:33:00	ENGL	pc	n	60	M
2010-05-26	1900-01-12 17:15:00	Holkam Bay	4.7	F	04:12:00	21:33:00	ENGL	pc	n	80	M
2010-05-26	1900-01-12 17:30:00	Holkam Bay	4	F	04:12:00	21:33:00	ENGL	pc	n	80	M
2010-05-26	1900-01-12 17:45:00	Holkam Bay	3.4	F	04:12:00	21:33:00	ENGL	pc	n	80	M
2010-05-26	1900-01-12 18:00:00	Holkam Bay	3	F	04:12:00	21:33:00	ENGL	pc	n	80	M
2010-05-26	1900-01-12 18:15:00	Holkam Bay	2.7	S	04:12:00	21:33:00	ENGL	pc	n	80	M
2010-05-26	1900-01-12 18:30:00	Holkam Bay	2.4	S	04:12:00	21:33:00	ENGL	pc	n	80	M
2010-05-26	1900-01-12 18:45:00	Holkam Bay	2.3	S	04:12:00	21:33:00	ENGL	pc	n	80	M
2010-05-26	1900-01-12 19:00:00	Holkam Bay	2.3	S	04:12:00	21:33:00	ENGL	pc	n	80	M
2010-05-26	1900-01-12 19:15:00	Holkam Bay	2.5	S	04:12:00	21:33:00	ENGL	pc	n	80	M
2010-05-26	1900-01-12 19:30:00	Holkam Bay	2.7	S	04:12:00	21:33:00	ENGL	pc	n	80	M
2010-05-26	1900-01-12 19:45:00	Holkam Bay	3.1	R	04:12:00	21:33:00	ENGL	pc	n	80	M
2010-05-26	1900-01-12 20:00:00	Holkam Bay	3.6	R	04:12:00	21:33:00	ENGL	pc	n	80	M
2010-05-26	1900-01-12 20:15:00	Holkam Bay	4.3	R	04:12:00	21:33:00	ENGL	ov	n	90	M
2010-05-26	1900-01-12 20:30:00	Holkam Bay	5	R	04:12:00	21:33:00	ENGL	ov	n	100	M
2010-05-26	1900-01-12 20:45:00	Holkam Bay	5.7	R	04:12:00	21:33:00	ENGL	ov	n	100	M
2010-05-26	1900-01-12 21:00:00	Holkam Bay	6.6	R	04:12:00	21:33:00	ENGL	ov	n	100	M
2010-05-26	1900-01-12 21:15:00	Holkam Bay	7.5	R	04:12:00	21:33:00	ENGL	ov	n	100	M
2010-05-26	1900-01-12 21:30:00	Holkam Bay	8.4	R	04:12:00	21:33:00	ENGL	ov	n	100	M
2010-05-26	1900-01-12 21:45:00	Holkam Bay	9.4	R	04:12:00	21:33:00	ENGL	ov	n	100	M
2010-05-26	1900-01-12 22:00:00	Holkam Bay	10.4	R	04:12:00	21:33:00	ENGL	ov	n	100	M
2010-05-26	1900-01-12 22:15:00	Holkam Bay	11.3	R	04:12:00	21:33:00	ENGL
2010-05-26	1900-01-12 22:30:00	Holkam Bay	12.3	R	04:12:00	21:33:00	ENGL
2010-05-26	1900-01-12 22:45:00	Holkam Bay	13.1	R	04:12:00	21:33:00	ENGL
2010-05-26	1900-01-12 23:00:00	Holkam Bay	14	R	04:12:00	21:33:00	ENGL
2010-05-26	1900-01-12 23:15:00	Holkam Bay	14.7	R	04:12:00	21:33:00	ENGL
2010-05-26	1900-01-12 23:30:00	Holkam Bay	15.4	R	04:12:00	21:33:00	ENGL
2010-05-26	1900-01-12 23:45:00	Holkam Bay	16	R	04:12:00	21:33:00	ENGL
2010-05-27	1900-01-13	Holkam Bay	16.5	R	04:11:00	21:35:00	ENGL
2010-05-27	1900-01-13 00:15:00	Holkam Bay	16.9	S	04:11:00	21:35:00	ENGL
2010-05-27	1900-01-13 00:30:00	Holkam Bay	17.2	S	04:11:00	21:35:00	ENGL
2010-05-27	1900-01-13 00:45:00	Holkam Bay	17.3	S	04:11:00	21:35:00	ENGL
2010-05-27	1900-01-13 01:00:00	Holkam Bay	17.3	S	04:11:00	21:35:00	ENGL
2010-05-27	1900-01-13 01:15:00	Holkam Bay	17.2	S	04:11:00	21:35:00	ENGL
2010-05-27	1900-01-13 01:30:00	Holkam Bay	17	S	04:11:00	21:35:00	ENGL
2010-05-27	1900-01-13 01:45:00	Holkam Bay	16.6	F	04:11:00	21:35:00	ENGL
2010-05-27	1900-01-13 02:00:00	Holkam Bay	16.2	F	04:11:00	21:35:00	ENGL
2010-05-27	1900-01-13 02:15:00	Holkam Bay	15.6	F	04:11:00	21:35:00	ENGL
2010-05-27	1900-01-13 02:30:00	Holkam Bay	14.9	F	04:11:00	21:35:00	ENGL
2010-05-27	1900-01-13 02:45:00	Holkam Bay	14.1	F	04:11:00	21:35:00	ENGL
2010-05-27	1900-01-13 03:00:00	Holkam Bay	13.1	F	04:11:00	21:35:00	ENGL
2010-05-27	1900-01-13 03:15:00	Holkam Bay	12.1	F	04:11:00	21:35:00	ENGL
2010-05-27	1900-01-13 03:30:00	Holkam Bay	11	F	04:11:00	21:35:00	ENGL
2010-05-27	1900-01-13 03:45:00	Holkam Bay	9.9	F	04:11:00	21:35:00	ENGL
2010-05-27	1900-01-13 04:00:00	Holkam Bay	8.7	F	04:11:00	21:35:00	ENGL
2010-05-27	1900-01-13 04:15:00	Holkam Bay	7.5	F	04:11:00	21:35:00	ENGL
2010-05-27	1900-01-13 04:30:00	Holkam Bay	6.3	F	04:11:00	21:35:00	ENGL
2010-05-27	1900-01-13 04:45:00	Holkam Bay	5.1	F	04:11:00	21:35:00	ENGL
2010-05-27	1900-01-13 05:00:00	Holkam Bay	3.8	F	04:11:00	21:35:00	ENGL	pc	n	60	H
2010-05-27	1900-01-13 05:15:00	Holkam Bay	2.7	F	04:11:00	21:35:00	ENGL	pc	n	60	H
2010-05-27	1900-01-13 05:30:00	Holkam Bay	1.6	F	04:11:00	21:35:00	ENGL	pc	n	60	H
2010-05-27	1900-01-13 05:45:00	Holkam Bay	0.6	F	04:11:00	21:35:00	ENGL	pc	n	60	H
2010-05-27	1900-01-13 06:00:00	Holkam Bay	-0.3	F	04:11:00	21:35:00	ENGL	pc	n	60	H
2010-05-27	1900-01-13 06:15:00	Holkam Bay	-1.1	F	04:11:00	21:35:00	ENGL	pc	n	60	H
2010-05-27	1900-01-13 06:30:00	Holkam Bay	-1.7	F	04:11:00	21:35:00	ENGL	pc	n	60	H
2010-05-27	1900-01-13 06:45:00	Holkam Bay	-2.3	F	04:11:00	21:35:00	ENGL	pc	n	60	H
2010-05-27	1900-01-13 07:00:00	Holkam Bay	-2.7	S	04:11:00	21:35:00	ENGL	pc	n	40	H
2010-05-27	1900-01-13 07:15:00	Holkam Bay	-2.9	S	04:11:00	21:35:00	ENGL	pc	n	40	H
2010-05-27	1900-01-13 07:30:00	Holkam Bay	-3.1	S	04:11:00	21:35:00	ENGL	pc	n	20	H
2010-05-27	1900-01-13 07:45:00	Holkam Bay	-3	S	04:11:00	21:35:00	ENGL	pc	n	20	H
2010-05-27	1900-01-13 08:00:00	Holkam Bay	-2.8	S	04:11:00	21:35:00	ENGL	pc	n	20	H
2010-05-27	1900-01-13 08:15:00	Holkam Bay	-2.5	R	04:11:00	21:35:00	ENGL	pc	n	20	H
2010-05-27	1900-01-13 08:30:00	Holkam Bay	-2	R	04:11:00	21:35:00	ENGL	pc	n	20	H
2010-05-27	1900-01-13 08:45:00	Holkam Bay	-1.4	R	04:11:00	21:35:00	ENGL	pc	n	50	H
2010-05-27	1900-01-13 09:00:00	Holkam Bay	-0.7	R	04:11:00	21:35:00	ENGL	pc	n	50	H
2010-05-27	1900-01-13 09:15:00	Holkam Bay	0.1	R	04:11:00	21:35:00	ENGL	pc	n	60	H
2010-05-27	1900-01-13 09:30:00	Holkam Bay	0.9	R	04:11:00	21:35:00	ENGL	pc	n	70	H
2010-05-27	1900-01-13 09:45:00	Holkam Bay	1.9	R	04:11:00	21:35:00	ENGL	pc	n	70	H
2010-05-27	1900-01-13 10:00:00	Holkam Bay	2.9	R	04:11:00	21:35:00	ENGL	pc	n	70	M
2010-05-27	1900-01-13 10:15:00	Holkam Bay	3.9	R	04:11:00	21:35:00	ENGL	pc	n	70	M
2010-05-27	1900-01-13 10:30:00	Holkam Bay	5	R	04:11:00	21:35:00	ENGL	pc	n	70	M
2010-05-27	1900-01-13 10:45:00	Holkam Bay	6	R	04:11:00	21:35:00	ENGL	pc	n	70	M
2010-05-27	1900-01-13 11:00:00	Holkam Bay	7.2	R	04:11:00	21:35:00	ENGL	pc	n	70	L
2010-05-27	1900-01-13 11:15:00	Holkam Bay	8.2	R	04:11:00	21:35:00	ENGL	pc	n	70	L
2010-05-27	1900-01-13 11:30:00	Holkam Bay	9.2	R	04:11:00	21:35:00	ENGL	pc	n	70	L
2010-05-27	1900-01-13 11:45:00	Holkam Bay	10.1	R	04:11:00	21:35:00	ENGL	pc	n	70	L
2010-05-27	1900-01-13 12:00:00	Holkam Bay	11	R	04:11:00	21:35:00	ENGL	pc	n	70	L
2010-05-27	1900-01-13 12:15:00	Holkam Bay	11.8	R	04:11:00	21:35:00	ENGL	pc	n	80	L
2010-05-27	1900-01-13 12:30:00	Holkam Bay	12.5	R	04:11:00	21:35:00	ENGL	pc	n	80	L
2010-05-27	1900-01-13 12:45:00	Holkam Bay	13.2	R	04:11:00	21:35:00	ENGL	ov	n	100	L
2010-05-27	1900-01-13 13:00:00	Holkam Bay	13.7	R	04:11:00	21:35:00	ENGL	ov	n	100	L
2010-05-27	1900-01-13 13:15:00	Holkam Bay	14.1	R	04:11:00	21:35:00	ENGL	ov	n	100	L
2010-05-27	1900-01-13 13:30:00	Holkam Bay	14.4	S	04:11:00	21:35:00	ENGL	ov	n	100	L
2010-05-27	1900-01-13 13:45:00	Holkam Bay	14.6	S	04:11:00	21:35:00	ENGL	ov	n	100	L
2010-05-27	1900-01-13 14:00:00	Holkam Bay	14.7	S	04:11:00	21:35:00	ENGL	ov	n	100	L
2010-05-27	1900-01-13 14:15:00	Holkam Bay	14.7	S	04:11:00	21:35:00	ENGL	ov	n	100	L
2010-05-27	1900-01-13 14:30:00	Holkam Bay	14.5	S	04:11:00	21:35:00	ENGL	ov	n	100	L
2010-05-27	1900-01-13 14:45:00	Holkam Bay	14.2	S	04:11:00	21:35:00	ENGL	ov	n	100	L
2010-05-27	1900-01-13 15:00:00	Holkam Bay	13.8	F	04:11:00	21:35:00	ENGL	ov	n	100	L
2010-05-27	1900-01-13 15:15:00	Holkam Bay	13.4	F	04:11:00	21:35:00	ENGL	ov	n	90	L
2010-05-27	1900-01-13 15:30:00	Holkam Bay	12.8	F	04:11:00	21:35:00	ENGL	pc	n	60	L
2010-05-27	1900-01-13 15:45:00	Holkam Bay	12.1	F	04:11:00	21:35:00	ENGL	pc	n	50	L
2010-05-27	1900-01-13 16:00:00	Holkam Bay	11.4	F	04:11:00	21:35:00	ENGL	pc	n	50	L
2010-05-27	1900-01-13 16:15:00	Holkam Bay	10.6	F	04:11:00	21:35:00	ENGL	pc	n	30	L
2010-05-27	1900-01-13 16:30:00	Holkam Bay	9.7	F	04:11:00	21:35:00	ENGL	pc	n	20	L
2010-05-27	1900-01-13 16:45:00	Holkam Bay	8.8	F	04:11:00	21:35:00	ENGL	pc	n	20	L
2010-05-27	1900-01-13 17:00:00	Holkam Bay	8	F	04:11:00	21:35:00	ENGL	pc	n	20	L
2010-05-27	1900-01-13 17:15:00	Holkam Bay	7.1	F	04:11:00	21:35:00	ENGL	pc	n	20	L
2010-05-27	1900-01-13 17:30:00	Holkam Bay	6.3	F	04:11:00	21:35:00	ENGL	pc	n	20	L
2010-05-27	1900-01-13 17:45:00	Holkam Bay	5.5	F	04:11:00	21:35:00	ENGL	pc	n	20	L
2010-05-27	1900-01-13 18:00:00	Holkam Bay	4.8	F	04:11:00	21:35:00	ENGL	pc	n	20	L
2010-05-27	1900-01-13 18:15:00	Holkam Bay	4.1	F	04:11:00	21:35:00	ENGL	cl	n	10	L
2010-05-27	1900-01-13 18:30:00	Holkam Bay	3.5	F	04:11:00	21:35:00	ENGL	cl	n	10	L
2010-05-27	1900-01-13 18:45:00	Holkam Bay	3.1	F	04:11:00	21:35:00	ENGL	cl	n	10	L
2010-05-27	1900-01-13 19:00:00	Holkam Bay	2.7	S	04:11:00	21:35:00	ENGL
2010-05-27	1900-01-13 19:15:00	Holkam Bay	2.5	S	04:11:00	21:35:00	ENGL
2010-05-27	1900-01-13 19:30:00	Holkam Bay	2.4	S	04:11:00	21:35:00	ENGL
2010-05-27	1900-01-13 19:45:00	Holkam Bay	2.4	S	04:11:00	21:35:00	ENGL
2010-05-27	1900-01-13 20:00:00	Holkam Bay	2.6	S	04:11:00	21:35:00	ENGL
2010-05-27	1900-01-13 20:15:00	Holkam Bay	2.8	S	04:11:00	21:35:00	ENGL
2010-05-27	1900-01-13 20:30:00	Holkam Bay	3.2	R	04:11:00	21:35:00	ENGL
2010-05-27	1900-01-13 20:45:00	Holkam Bay	3.8	R	04:11:00	21:35:00	ENGL
2010-05-27	1900-01-13 21:00:00	Holkam Bay	4.4	R	04:11:00	21:35:00	ENGL
2010-05-27	1900-01-13 21:15:00	Holkam Bay	5.1	R	04:11:00	21:35:00	ENGL
2010-05-27	1900-01-13 21:30:00	Holkam Bay	5.9	R	04:11:00	21:35:00	ENGL
2010-05-27	1900-01-13 21:45:00	Holkam Bay	6.8	R	04:11:00	21:35:00	ENGL
2010-05-27	1900-01-13 22:00:00	Holkam Bay	7.7	R	04:11:00	21:35:00	ENGL
2010-05-27	1900-01-13 22:15:00	Holkam Bay	8.6	R	04:11:00	21:35:00	ENGL
2010-05-27	1900-01-13 22:30:00	Holkam Bay	9.5	R	04:11:00	21:35:00	ENGL
2010-05-27	1900-01-13 22:45:00	Holkam Bay	10.6	R	04:11:00	21:35:00	ENGL
2010-05-27	1900-01-13 23:00:00	Holkam Bay	11.5	R	04:11:00	21:35:00	ENGL
2010-05-27	1900-01-13 23:15:00	Holkam Bay	12.4	R	04:11:00	21:35:00	ENGL
2010-05-27	1900-01-13 23:30:00	Holkam Bay	13.3	R	04:11:00	21:35:00	ENGL
2010-05-27	1900-01-13 23:45:00	Holkam Bay	14.1	R	04:11:00	21:35:00	ENGL
2010-05-28	1900-01-14	Holkam Bay	14.8	R	04:09:00	21:36:00	ENGL
2010-05-28	1900-01-14 00:15:00	Holkam Bay	15.5	R	04:09:00	21:36:00	ENGL
2010-05-28	1900-01-14 00:30:00	Holkam Bay	16	R	04:09:00	21:36:00	ENGL
2010-05-28	1900-01-14 00:45:00	Holkam Bay	16.5	R	04:09:00	21:36:00	ENGL
2010-05-28	1900-01-14 01:00:00	Holkam Bay	16.9	S	04:09:00	21:36:00	ENGL
2010-05-28	1900-01-14 01:15:00	Holkam Bay	17.1	S	04:09:00	21:36:00	ENGL
2010-05-28	1900-01-14 01:30:00	Holkam Bay	17.3	S	04:09:00	21:36:00	ENGL
2010-05-28	1900-01-14 01:45:00	Holkam Bay	17.3	S	04:09:00	21:36:00	ENGL
2010-05-28	1900-01-14 02:00:00	Holkam Bay	17.1	S	04:09:00	21:36:00	ENGL
2010-05-28	1900-01-14 02:15:00	Holkam Bay	16.9	S	04:09:00	21:36:00	ENGL
2010-05-28	1900-01-14 02:30:00	Holkam Bay	16.5	F	04:09:00	21:36:00	ENGL
2010-05-28	1900-01-14 02:45:00	Holkam Bay	16	F	04:09:00	21:36:00	ENGL
2010-05-28	1900-01-14 03:00:00	Holkam Bay	15.4	F	04:09:00	21:36:00	ENGL
2010-05-28	1900-01-14 03:15:00	Holkam Bay	14.7	F	04:09:00	21:36:00	ENGL
2010-05-28	1900-01-14 03:30:00	Holkam Bay	13.8	F	04:09:00	21:36:00	ENGL
2010-05-28	1900-01-14 03:45:00	Holkam Bay	12.9	F	04:09:00	21:36:00	ENGL
2010-05-28	1900-01-14 04:00:00	Holkam Bay	11.8	F	04:09:00	21:36:00	ENGL
2010-05-28	1900-01-14 04:15:00	Holkam Bay	10.7	F	04:09:00	21:36:00	ENGL
2010-05-28	1900-01-14 04:30:00	Holkam Bay	9.6	F	04:09:00	21:36:00	ENGL
2010-05-28	1900-01-14 04:45:00	Holkam Bay	8.3	F	04:09:00	21:36:00	ENGL
2010-05-28	1900-01-14 05:00:00	Holkam Bay	7.2	F	04:09:00	21:36:00	ENGL
2010-05-28	1900-01-14 05:15:00	Holkam Bay	5.9	F	04:09:00	21:36:00	ENGL
2010-05-28	1900-01-14 05:30:00	Holkam Bay	4.7	F	04:09:00	21:36:00	ENGL
2010-05-28	1900-01-14 05:45:00	Holkam Bay	3.5	F	04:09:00	21:36:00	ENGL
2010-05-28	1900-01-14 06:00:00	Holkam Bay	2.4	F	04:09:00	21:36:00	ENGL
2010-05-28	1900-01-14 06:15:00	Holkam Bay	1.3	F	04:09:00	21:36:00	ENGL
2010-05-28	1900-01-14 06:30:00	Holkam Bay	0.3	F	04:09:00	21:36:00	ENGL
2010-05-28	1900-01-14 06:45:00	Holkam Bay	-0.6	F	04:09:00	21:36:00	ENGL
2010-05-28	1900-01-14 07:00:00	Holkam Bay	-1.4	F	04:09:00	21:36:00	ENGL
2010-05-28	1900-01-14 07:15:00	Holkam Bay	-2	F	04:09:00	21:36:00	ENGL
2010-05-28	1900-01-14 07:30:00	Holkam Bay	-2.5	F	04:09:00	21:36:00	ENGL
2010-05-28	1900-01-14 07:45:00	Holkam Bay	-2.9	S	04:09:00	21:36:00	ENGL
2010-05-28	1900-01-14 08:00:00	Holkam Bay	-3.1	S	04:09:00	21:36:00	ENGL
2010-05-28	1900-01-14 08:15:00	Holkam Bay	-3.2	S	04:09:00	21:36:00	ENGL
2010-05-28	1900-01-14 08:30:00	Holkam Bay	-3.1	S	04:09:00	21:36:00	ENGL
2010-05-28	1900-01-14 08:45:00	Holkam Bay	-2.8	S	04:09:00	21:36:00	ENGL
2010-05-28	1900-01-14 09:00:00	Holkam Bay	-2.5	R	04:09:00	21:36:00	ENGL
2010-05-28	1900-01-14 09:15:00	Holkam Bay	-2	R	04:09:00	21:36:00	ENGL
2010-05-28	1900-01-14 09:30:00	Holkam Bay	-1.3	R	04:09:00	21:36:00	ENGL
2010-05-28	1900-01-14 09:45:00	Holkam Bay	-0.6	R	04:09:00	21:36:00	ENGL
2010-05-28	1900-01-14 10:00:00	Holkam Bay	0.2	R	04:09:00	21:36:00	ENGL
2010-05-28	1900-01-14 10:15:00	Holkam Bay	1.1	R	04:09:00	21:36:00	ENGL
2010-05-28	1900-01-14 10:30:00	Holkam Bay	2.1	R	04:09:00	21:36:00	ENGL
2010-05-28	1900-01-14 10:45:00	Holkam Bay	3.1	R	04:09:00	21:36:00	ENGL
2010-05-28	1900-01-14 11:00:00	Holkam Bay	4.1	R	04:09:00	21:36:00	ENGL
2010-05-28	1900-01-14 11:15:00	Holkam Bay	5.2	R	04:09:00	21:36:00	ENGL
2010-05-28	1900-01-14 11:30:00	Holkam Bay	6.3	R	04:09:00	21:36:00	ENGL
2010-05-28	1900-01-14 11:45:00	Holkam Bay	7.3	R	04:09:00	21:36:00	ENGL
2010-05-28	1900-01-14 12:00:00	Holkam Bay	8.4	R	04:09:00	21:36:00	ENGL
2010-05-28	1900-01-14 12:15:00	Holkam Bay	9.3	R	04:09:00	21:36:00	ENGL
2010-05-28	1900-01-14 12:30:00	Holkam Bay	10.3	R	04:09:00	21:36:00	ENGL
2010-05-28	1900-01-14 12:45:00	Holkam Bay	11.1	R	04:09:00	21:36:00	ENGL
2010-05-28	1900-01-14 13:00:00	Holkam Bay	11.9	R	04:09:00	21:36:00	ENGL
2010-05-28	1900-01-14 13:15:00	Holkam Bay	12.6	R	04:09:00	21:36:00	ENGL
2010-05-28	1900-01-14 13:30:00	Holkam Bay	13.3	R	04:09:00	21:36:00	ENGL
2010-05-28	1900-01-14 13:45:00	Holkam Bay	13.8	R	04:09:00	21:36:00	ENGL
2010-05-28	1900-01-14 14:00:00	Holkam Bay	14.2	S	04:09:00	21:36:00	ENGL
2010-05-28	1900-01-14 14:15:00	Holkam Bay	14.5	S	04:09:00	21:36:00	ENGL
2010-05-28	1900-01-14 14:30:00	Holkam Bay	14.7	S	04:09:00	21:36:00	ENGL
2010-05-28	1900-01-14 14:45:00	Holkam Bay	14.7	S	04:09:00	21:36:00	ENGL
2010-05-28	1900-01-14 15:00:00	Holkam Bay	14.7	S	04:09:00	21:36:00	ENGL
2010-05-28	1900-01-14 15:15:00	Holkam Bay	14.5	S	04:09:00	21:36:00	ENGL
2010-05-28	1900-01-14 15:30:00	Holkam Bay	14.2	S	04:09:00	21:36:00	ENGL
2010-05-28	1900-01-14 15:45:00	Holkam Bay	13.8	F	04:09:00	21:36:00	ENGL
2010-05-28	1900-01-14 16:00:00	Holkam Bay	13.3	F	04:09:00	21:36:00	ENGL
2010-05-28	1900-01-14 16:15:00	Holkam Bay	12.7	F	04:09:00	21:36:00	ENGL
2010-05-28	1900-01-14 16:30:00	Holkam Bay	12	F	04:09:00	21:36:00	ENGL
2010-05-28	1900-01-14 16:45:00	Holkam Bay	11.3	F	04:09:00	21:36:00	ENGL
2010-05-28	1900-01-14 17:00:00	Holkam Bay	10.5	F	04:09:00	21:36:00	ENGL
2010-05-28	1900-01-14 17:15:00	Holkam Bay	9.7	F	04:09:00	21:36:00	ENGL
2010-05-28	1900-01-14 17:30:00	Holkam Bay	8.8	F	04:09:00	21:36:00	ENGL
2010-05-28	1900-01-14 17:45:00	Holkam Bay	8	F	04:09:00	21:36:00	ENGL
2010-05-28	1900-01-14 18:00:00	Holkam Bay	7.1	F	04:09:00	21:36:00	ENGL
2010-05-28	1900-01-14 18:15:00	Holkam Bay	6.3	F	04:09:00	21:36:00	ENGL
2010-05-28	1900-01-14 18:30:00	Holkam Bay	5.5	F	04:09:00	21:36:00	ENGL
2010-05-28	1900-01-14 18:45:00	Holkam Bay	4.8	F	04:09:00	21:36:00	ENGL
2010-05-28	1900-01-14 19:00:00	Holkam Bay	4.2	F	04:09:00	21:36:00	ENGL
2010-05-28	1900-01-14 19:15:00	Holkam Bay	3.6	F	04:09:00	21:36:00	ENGL
2010-05-28	1900-01-14 19:30:00	Holkam Bay	3.2	F	04:09:00	21:36:00	ENGL
2010-05-28	1900-01-14 19:45:00	Holkam Bay	2.9	S	04:09:00	21:36:00	ENGL
2010-05-28	1900-01-14 20:00:00	Holkam Bay	2.7	S	04:09:00	21:36:00	ENGL
2010-05-28	1900-01-14 20:15:00	Holkam Bay	2.6	S	04:09:00	21:36:00	ENGL
2010-05-28	1900-01-14 20:30:00	Holkam Bay	2.6	S	04:09:00	21:36:00	ENGL
2010-05-28	1900-01-14 20:45:00	Holkam Bay	2.8	S	04:09:00	21:36:00	ENGL
2010-05-28	1900-01-14 21:00:00	Holkam Bay	3.1	S	04:09:00	21:36:00	ENGL
2010-05-28	1900-01-14 21:15:00	Holkam Bay	3.5	R	04:09:00	21:36:00	ENGL
2010-05-28	1900-01-14 21:30:00	Holkam Bay	4.1	R	04:09:00	21:36:00	ENGL
2010-05-28	1900-01-14 21:45:00	Holkam Bay	4.7	R	04:09:00	21:36:00	ENGL
2010-05-28	1900-01-14 22:00:00	Holkam Bay	5.4	R	04:09:00	21:36:00	ENGL
2010-05-28	1900-01-14 22:15:00	Holkam Bay	6.2	R	04:09:00	21:36:00	ENGL
2010-05-28	1900-01-14 22:30:00	Holkam Bay	7	R	04:09:00	21:36:00	ENGL
2010-05-28	1900-01-14 22:45:00	Holkam Bay	7.9	R	04:09:00	21:36:00	ENGL
2010-05-28	1900-01-14 23:00:00	Holkam Bay	8.8	R	04:09:00	21:36:00	ENGL
2010-05-28	1900-01-14 23:15:00	Holkam Bay	9.7	R	04:09:00	21:36:00	ENGL
2010-05-28	1900-01-14 23:30:00	Holkam Bay	10.7	R	04:09:00	21:36:00	ENGL
2010-05-28	1900-01-14 23:45:00	Holkam Bay	11.6	R	04:09:00	21:36:00	ENGL
2010-05-29	1900-01-15	Holkam Bay	12.5	R	04:08:00	21:38:00	ENGL
2010-05-29	1900-01-15 00:15:00	Holkam Bay	13.3	R	04:08:00	21:38:00	ENGL
2010-05-29	1900-01-15 00:30:00	Holkam Bay	14.1	R	04:08:00	21:38:00	ENGL
2010-05-29	1900-01-15 00:45:00	Holkam Bay	14.8	R	04:08:00	21:38:00	ENGL
2010-05-29	1900-01-15 01:00:00	Holkam Bay	15.4	R	04:08:00	21:38:00	ENGL
2010-05-29	1900-01-15 01:15:00	Holkam Bay	15.9	R	04:08:00	21:38:00	ENGL
2010-05-29	1900-01-15 01:30:00	Holkam Bay	16.4	R	04:08:00	21:38:00	ENGL
2010-05-29	1900-01-15 01:45:00	Holkam Bay	16.7	S	04:08:00	21:38:00	ENGL
2010-05-29	1900-01-15 02:00:00	Holkam Bay	16.9	S	04:08:00	21:38:00	ENGL
2010-05-29	1900-01-15 02:15:00	Holkam Bay	17	S	04:08:00	21:38:00	ENGL
2010-05-29	1900-01-15 02:30:00	Holkam Bay	16.9	S	04:08:00	21:38:00	ENGL
2010-05-29	1900-01-15 02:45:00	Holkam Bay	16.8	S	04:08:00	21:38:00	ENGL
2010-05-29	1900-01-15 03:00:00	Holkam Bay	16.5	F	04:08:00	21:38:00	ENGL
2010-05-29	1900-01-15 03:15:00	Holkam Bay	16.1	F	04:08:00	21:38:00	ENGL
2010-05-29	1900-01-15 03:30:00	Holkam Bay	15.6	F	04:08:00	21:38:00	ENGL
2010-05-29	1900-01-15 03:45:00	Holkam Bay	14.9	F	04:08:00	21:38:00	ENGL
2010-05-29	1900-01-15 04:00:00	Holkam Bay	14.2	F	04:08:00	21:38:00	ENGL
2010-05-29	1900-01-15 04:15:00	Holkam Bay	13.3	F	04:08:00	21:38:00	ENGL
2010-05-29	1900-01-15 04:30:00	Holkam Bay	12.4	F	04:08:00	21:38:00	ENGL
2010-05-29	1900-01-15 04:45:00	Holkam Bay	11.3	F	04:08:00	21:38:00	ENGL
2010-05-29	1900-01-15 05:00:00	Holkam Bay	10.2	F	04:08:00	21:38:00	ENGL
2010-05-29	1900-01-15 05:15:00	Holkam Bay	9.1	F	04:08:00	21:38:00	ENGL
2010-05-29	1900-01-15 05:30:00	Holkam Bay	7.9	F	04:08:00	21:38:00	ENGL
2010-05-29	1900-01-15 05:45:00	Holkam Bay	6.8	F	04:08:00	21:38:00	ENGL
2010-05-29	1900-01-15 06:00:00	Holkam Bay	5.6	F	04:08:00	21:38:00	ENGL
2010-05-29	1900-01-15 06:15:00	Holkam Bay	4.4	F	04:08:00	21:38:00	ENGL
2010-05-29	1900-01-15 06:30:00	Holkam Bay	3.2	F	04:08:00	21:38:00	ENGL
2010-05-29	1900-01-15 06:45:00	Holkam Bay	2.1	F	04:08:00	21:38:00	ENGL
2010-05-29	1900-01-15 07:00:00	Holkam Bay	1.1	F	04:08:00	21:38:00	ENGL
2010-05-29	1900-01-15 07:15:00	Holkam Bay	0.2	F	04:08:00	21:38:00	ENGL
2010-05-29	1900-01-15 07:30:00	Holkam Bay	-0.7	F	04:08:00	21:38:00	ENGL
2010-05-29	1900-01-15 07:45:00	Holkam Bay	-1.4	F	04:08:00	21:38:00	ENGL
2010-05-29	1900-01-15 08:00:00	Holkam Bay	-1.9	F	04:08:00	21:38:00	ENGL
2010-05-29	1900-01-15 08:15:00	Holkam Bay	-2.4	S	04:08:00	21:38:00	ENGL
2010-05-29	1900-01-15 08:30:00	Holkam Bay	-2.7	S	04:08:00	21:38:00	ENGL
2010-05-29	1900-01-15 08:45:00	Holkam Bay	-2.8	S	04:08:00	21:38:00	ENGL
2010-05-29	1900-01-15 09:00:00	Holkam Bay	-2.8	S	04:08:00	21:38:00	ENGL
2010-05-29	1900-01-15 09:15:00	Holkam Bay	-2.7	S	04:08:00	21:38:00	ENGL
2010-05-29	1900-01-15 09:30:00	Holkam Bay	-2.5	S	04:08:00	21:38:00	ENGL
2010-05-29	1900-01-15 09:45:00	Holkam Bay	-2.1	R	04:08:00	21:38:00	ENGL
2010-05-29	1900-01-15 10:00:00	Holkam Bay	-1.5	R	04:08:00	21:38:00	ENGL
2010-05-29	1900-01-15 10:15:00	Holkam Bay	-0.9	R	04:08:00	21:38:00	ENGL
2010-05-29	1900-01-15 10:30:00	Holkam Bay	-0.1	R	04:08:00	21:38:00	ENGL
2010-05-29	1900-01-15 10:45:00	Holkam Bay	0.7	R	04:08:00	21:38:00	ENGL
2010-05-29	1900-01-15 11:00:00	Holkam Bay	1.6	R	04:08:00	21:38:00	ENGL
2010-05-29	1900-01-15 11:15:00	Holkam Bay	2.5	R	04:08:00	21:38:00	ENGL
2010-05-29	1900-01-15 11:30:00	Holkam Bay	3.5	R	04:08:00	21:38:00	ENGL
2010-05-29	1900-01-15 11:45:00	Holkam Bay	4.5	R	04:08:00	21:38:00	ENGL
2010-05-29	1900-01-15 12:00:00	Holkam Bay	5.5	R	04:08:00	21:38:00	ENGL
2010-05-29	1900-01-15 12:15:00	Holkam Bay	6.6	R	04:08:00	21:38:00	ENGL
2010-05-29	1900-01-15 12:30:00	Holkam Bay	7.6	R	04:08:00	21:38:00	ENGL
2010-05-29	1900-01-15 12:45:00	Holkam Bay	8.6	R	04:08:00	21:38:00	ENGL
2010-05-29	1900-01-15 13:00:00	Holkam Bay	9.6	R	04:08:00	21:38:00	ENGL
2010-05-29	1900-01-15 13:15:00	Holkam Bay	10.4	R	04:08:00	21:38:00	ENGL
2010-05-29	1900-01-15 13:30:00	Holkam Bay	11.3	R	04:08:00	21:38:00	ENGL
2010-05-29	1900-01-15 13:45:00	Holkam Bay	12	R	04:08:00	21:38:00	ENGL
2010-05-29	1900-01-15 14:00:00	Holkam Bay	12.7	R	04:08:00	21:38:00	ENGL
2010-05-29	1900-01-15 14:15:00	Holkam Bay	13.2	R	04:08:00	21:38:00	ENGL
2010-05-29	1900-01-15 14:30:00	Holkam Bay	13.7	R	04:08:00	21:38:00	ENGL
2010-05-29	1900-01-15 14:45:00	Holkam Bay	14.1	S	04:08:00	21:38:00	ENGL
2010-05-29	1900-01-15 15:00:00	Holkam Bay	14.4	S	04:08:00	21:38:00	ENGL
2010-05-29	1900-01-15 15:15:00	Holkam Bay	14.5	S	04:08:00	21:38:00	ENGL
2010-05-29	1900-01-15 15:30:00	Holkam Bay	14.5	S	04:08:00	21:38:00	ENGL
2010-05-29	1900-01-15 15:45:00	Holkam Bay	14.4	S	04:08:00	21:38:00	ENGL
2010-05-29	1900-01-15 16:00:00	Holkam Bay	14.2	S	04:08:00	21:38:00	ENGL
2010-05-29	1900-01-15 16:15:00	Holkam Bay	13.9	F	04:08:00	21:38:00	ENGL
2010-05-29	1900-01-15 16:30:00	Holkam Bay	13.5	F	04:08:00	21:38:00	ENGL
2010-05-29	1900-01-15 16:45:00	Holkam Bay	13	F	04:08:00	21:38:00	ENGL
2010-05-29	1900-01-15 17:00:00	Holkam Bay	12.4	F	04:08:00	21:38:00	ENGL
2010-05-29	1900-01-15 17:15:00	Holkam Bay	11.8	F	04:08:00	21:38:00	ENGL
2010-05-29	1900-01-15 17:30:00	Holkam Bay	11.1	F	04:08:00	21:38:00	ENGL
2010-05-29	1900-01-15 17:45:00	Holkam Bay	10.3	F	04:08:00	21:38:00	ENGL
2010-05-29	1900-01-15 18:00:00	Holkam Bay	9.5	F	04:08:00	21:38:00	ENGL
2010-05-29	1900-01-15 18:15:00	Holkam Bay	8.7	F	04:08:00	21:38:00	ENGL
2010-05-29	1900-01-15 18:30:00	Holkam Bay	7.9	F	04:08:00	21:38:00	ENGL
2010-05-29	1900-01-15 18:45:00	Holkam Bay	7.1	F	04:08:00	21:38:00	ENGL
2010-05-29	1900-01-15 19:00:00	Holkam Bay	6.3	F	04:08:00	21:38:00	ENGL
2010-05-29	1900-01-15 19:15:00	Holkam Bay	5.5	F	04:08:00	21:38:00	ENGL
2010-05-29	1900-01-15 19:30:00	Holkam Bay	4.9	F	04:08:00	21:38:00	ENGL
2010-05-29	1900-01-15 19:45:00	Holkam Bay	4.3	F	04:08:00	21:38:00	ENGL
2010-05-29	1900-01-15 20:00:00	Holkam Bay	3.8	F	04:08:00	21:38:00	ENGL
2010-05-29	1900-01-15 20:15:00	Holkam Bay	3.4	F	04:08:00	21:38:00	ENGL
2010-05-29	1900-01-15 20:30:00	Holkam Bay	3.1	S	04:08:00	21:38:00	ENGL
2010-05-29	1900-01-15 20:45:00	Holkam Bay	3	S	04:08:00	21:38:00	ENGL
2010-05-29	1900-01-15 21:00:00	Holkam Bay	2.9	S	04:08:00	21:38:00	ENGL
2010-05-29	1900-01-15 21:15:00	Holkam Bay	3	S	04:08:00	21:38:00	ENGL
2010-05-29	1900-01-15 21:30:00	Holkam Bay	3.2	S	04:08:00	21:38:00	ENGL
2010-05-29	1900-01-15 21:45:00	Holkam Bay	3.5	R	04:08:00	21:38:00	ENGL
2010-05-29	1900-01-15 22:00:00	Holkam Bay	4	R	04:08:00	21:38:00	ENGL
2010-05-29	1900-01-15 22:15:00	Holkam Bay	4.5	R	04:08:00	21:38:00	ENGL
2010-05-29	1900-01-15 22:30:00	Holkam Bay	5.1	R	04:08:00	21:38:00	ENGL
2010-05-29	1900-01-15 22:45:00	Holkam Bay	5.8	R	04:08:00	21:38:00	ENGL
2010-05-29	1900-01-15 23:00:00	Holkam Bay	6.5	R	04:08:00	21:38:00	ENGL
2010-05-29	1900-01-15 23:15:00	Holkam Bay	7.3	R	04:08:00	21:38:00	ENGL
2010-05-29	1900-01-15 23:30:00	Holkam Bay	8.2	R	04:08:00	21:38:00	ENGL
2010-05-29	1900-01-15 23:45:00	Holkam Bay	9	R	04:08:00	21:38:00	ENGL
2010-05-30	1900-01-16	Holkam Bay	10	R	04:06:00	21:39:00	ENGL
2010-05-30	1900-01-16 00:15:00	Holkam Bay	10.8	R	04:06:00	21:39:00	ENGL
2010-05-30	1900-01-16 00:30:00	Holkam Bay	11.7	R	04:06:00	21:39:00	ENGL
2010-05-30	1900-01-16 00:45:00	Holkam Bay	12.5	R	04:06:00	21:39:00	ENGL
2010-05-30	1900-01-16 01:00:00	Holkam Bay	13.2	R	04:06:00	21:39:00	ENGL
2010-05-30	1900-01-16 01:15:00	Holkam Bay	13.9	R	04:06:00	21:39:00	ENGL
2010-05-30	1900-01-16 01:30:00	Holkam Bay	14.5	R	04:06:00	21:39:00	ENGL
2010-05-30	1900-01-16 01:45:00	Holkam Bay	15.1	R	04:06:00	21:39:00	ENGL
2010-05-30	1900-01-16 02:00:00	Holkam Bay	15.6	R	04:06:00	21:39:00	ENGL
2010-05-30	1900-01-16 02:15:00	Holkam Bay	15.9	R	04:06:00	21:39:00	ENGL
2010-05-30	1900-01-16 02:30:00	Holkam Bay	16.2	S	04:06:00	21:39:00	ENGL
2010-05-30	1900-01-16 02:45:00	Holkam Bay	16.3	S	04:06:00	21:39:00	ENGL
2010-05-30	1900-01-16 03:00:00	Holkam Bay	16.4	S	04:06:00	21:39:00	ENGL
2010-05-30	1900-01-16 03:15:00	Holkam Bay	16.3	S	04:06:00	21:39:00	ENGL
2010-05-30	1900-01-16 03:30:00	Holkam Bay	16.1	S	04:06:00	21:39:00	ENGL
2010-05-30	1900-01-16 03:45:00	Holkam Bay	15.8	F	04:06:00	21:39:00	ENGL
2010-05-30	1900-01-16 04:00:00	Holkam Bay	15.4	F	04:06:00	21:39:00	ENGL
2010-05-30	1900-01-16 04:15:00	Holkam Bay	14.9	F	04:06:00	21:39:00	ENGL
2010-05-30	1900-01-16 04:30:00	Holkam Bay	14.2	F	04:06:00	21:39:00	ENGL
2010-05-30	1900-01-16 04:45:00	Holkam Bay	13.5	F	04:06:00	21:39:00	ENGL
2010-05-30	1900-01-16 05:00:00	Holkam Bay	12.6	F	04:06:00	21:39:00	ENGL
2010-05-30	1900-01-16 05:15:00	Holkam Bay	11.7	F	04:06:00	21:39:00	ENGL
2010-05-30	1900-01-16 05:30:00	Holkam Bay	10.7	F	04:06:00	21:39:00	ENGL
2010-05-30	1900-01-16 05:45:00	Holkam Bay	9.7	F	04:06:00	21:39:00	ENGL
2010-05-30	1900-01-16 06:00:00	Holkam Bay	8.6	F	04:06:00	21:39:00	ENGL
2010-05-30	1900-01-16 06:15:00	Holkam Bay	7.4	F	04:06:00	21:39:00	ENGL
2010-05-30	1900-01-16 06:30:00	Holkam Bay	6.4	F	04:06:00	21:39:00	ENGL
2010-05-30	1900-01-16 06:45:00	Holkam Bay	5.2	F	04:06:00	21:39:00	ENGL
2010-05-30	1900-01-16 07:00:00	Holkam Bay	4.1	F	04:06:00	21:39:00	ENGL
2010-05-30	1900-01-16 07:15:00	Holkam Bay	3.1	F	04:06:00	21:39:00	ENGL
2010-05-30	1900-01-16 07:30:00	Holkam Bay	2.1	F	04:06:00	21:39:00	ENGL
2010-05-30	1900-01-16 07:45:00	Holkam Bay	1.1	F	04:06:00	21:39:00	ENGL
2010-05-30	1900-01-16 08:00:00	Holkam Bay	0.3	F	04:06:00	21:39:00	ENGL
2010-05-30	1900-01-16 08:15:00	Holkam Bay	-0.5	F	04:06:00	21:39:00	ENGL
2010-05-30	1900-01-16 08:30:00	Holkam Bay	-1	F	04:06:00	21:39:00	ENGL
2010-05-30	1900-01-16 08:45:00	Holkam Bay	-1.5	F	04:06:00	21:39:00	ENGL
2010-05-30	1900-01-16 09:00:00	Holkam Bay	-1.9	S	04:06:00	21:39:00	ENGL
2010-05-30	1900-01-16 09:15:00	Holkam Bay	-2.2	S	04:06:00	21:39:00	ENGL
2010-05-30	1900-01-16 09:30:00	Holkam Bay	-2.3	S	04:06:00	21:39:00	ENGL
2010-05-30	1900-01-16 09:45:00	Holkam Bay	-2.2	S	04:06:00	21:39:00	ENGL
2010-05-30	1900-01-16 10:00:00	Holkam Bay	-2.1	S	04:06:00	21:39:00	ENGL
2010-05-30	1900-01-16 10:15:00	Holkam Bay	-1.8	R	04:06:00	21:39:00	ENGL
2010-05-30	1900-01-16 10:30:00	Holkam Bay	-1.3	R	04:06:00	21:39:00	ENGL
2010-05-30	1900-01-16 10:45:00	Holkam Bay	-0.8	R	04:06:00	21:39:00	ENGL
2010-05-30	1900-01-16 11:00:00	Holkam Bay	-0.1	R	04:06:00	21:39:00	ENGL
2010-05-30	1900-01-16 11:15:00	Holkam Bay	0.6	R	04:06:00	21:39:00	ENGL
2010-05-30	1900-01-16 11:30:00	Holkam Bay	1.4	R	04:06:00	21:39:00	ENGL
2010-05-30	1900-01-16 11:45:00	Holkam Bay	2.3	R	04:06:00	21:39:00	ENGL
2010-05-30	1900-01-16 12:00:00	Holkam Bay	3.2	R	04:06:00	21:39:00	ENGL
2010-05-30	1900-01-16 12:15:00	Holkam Bay	4.1	R	04:06:00	21:39:00	ENGL
2010-05-30	1900-01-16 12:30:00	Holkam Bay	5.1	R	04:06:00	21:39:00	ENGL
2010-05-30	1900-01-16 12:45:00	Holkam Bay	6	R	04:06:00	21:39:00	ENGL
2010-05-30	1900-01-16 13:00:00	Holkam Bay	7.1	R	04:06:00	21:39:00	ENGL
2010-05-30	1900-01-16 13:15:00	Holkam Bay	8	R	04:06:00	21:39:00	ENGL
2010-05-30	1900-01-16 13:30:00	Holkam Bay	8.9	R	04:06:00	21:39:00	ENGL
2010-05-30	1900-01-16 13:45:00	Holkam Bay	9.8	R	04:06:00	21:39:00	ENGL
2010-05-30	1900-01-16 14:00:00	Holkam Bay	10.6	R	04:06:00	21:39:00	ENGL
2010-05-30	1900-01-16 14:15:00	Holkam Bay	11.3	R	04:06:00	21:39:00	ENGL
2010-05-30	1900-01-16 14:30:00	Holkam Bay	12	R	04:06:00	21:39:00	ENGL
2010-05-30	1900-01-16 14:45:00	Holkam Bay	12.6	R	04:06:00	21:39:00	ENGL
2010-05-30	1900-01-16 15:00:00	Holkam Bay	13.1	R	04:06:00	21:39:00	ENGL
2010-05-30	1900-01-16 15:15:00	Holkam Bay	13.5	R	04:06:00	21:39:00	ENGL
2010-05-30	1900-01-16 15:30:00	Holkam Bay	13.8	S	04:06:00	21:39:00	ENGL
2010-05-30	1900-01-16 15:45:00	Holkam Bay	14	S	04:06:00	21:39:00	ENGL
2010-05-30	1900-01-16 16:00:00	Holkam Bay	14.1	S	04:06:00	21:39:00	ENGL
2010-05-30	1900-01-16 16:15:00	Holkam Bay	14.1	S	04:06:00	21:39:00	ENGL
2010-05-30	1900-01-16 16:30:00	Holkam Bay	14	S	04:06:00	21:39:00	ENGL
2010-05-30	1900-01-16 16:45:00	Holkam Bay	13.8	S	04:06:00	21:39:00	ENGL
2010-05-30	1900-01-16 17:00:00	Holkam Bay	13.5	F	04:06:00	21:39:00	ENGL
2010-05-30	1900-01-16 17:15:00	Holkam Bay	13.1	F	04:06:00	21:39:00	ENGL
2010-05-30	1900-01-16 17:30:00	Holkam Bay	12.6	F	04:06:00	21:39:00	ENGL
2010-05-30	1900-01-16 17:45:00	Holkam Bay	12	F	04:06:00	21:39:00	ENGL
2010-05-30	1900-01-16 18:00:00	Holkam Bay	11.4	F	04:06:00	21:39:00	ENGL
2010-05-30	1900-01-16 18:15:00	Holkam Bay	10.7	F	04:06:00	21:39:00	ENGL
2010-05-30	1900-01-16 18:30:00	Holkam Bay	10	F	04:06:00	21:39:00	ENGL
2010-05-30	1900-01-16 18:45:00	Holkam Bay	9.2	F	04:06:00	21:39:00	ENGL
2010-05-30	1900-01-16 19:00:00	Holkam Bay	8.5	F	04:06:00	21:39:00	ENGL
2010-05-30	1900-01-16 19:15:00	Holkam Bay	7.7	F	04:06:00	21:39:00	ENGL
2010-05-30	1900-01-16 19:30:00	Holkam Bay	7	F	04:06:00	21:39:00	ENGL
2010-05-30	1900-01-16 19:45:00	Holkam Bay	6.3	F	04:06:00	21:39:00	ENGL
2010-05-30	1900-01-16 20:00:00	Holkam Bay	5.6	F	04:06:00	21:39:00	ENGL
2010-05-30	1900-01-16 20:15:00	Holkam Bay	5	F	04:06:00	21:39:00	ENGL
2010-05-30	1900-01-16 20:30:00	Holkam Bay	4.5	F	04:06:00	21:39:00	ENGL
2010-05-30	1900-01-16 20:45:00	Holkam Bay	4.1	F	04:06:00	21:39:00	ENGL
2010-05-30	1900-01-16 21:00:00	Holkam Bay	3.8	S	04:06:00	21:39:00	ENGL
2010-05-30	1900-01-16 21:15:00	Holkam Bay	3.5	S	04:06:00	21:39:00	ENGL
2010-05-30	1900-01-16 21:30:00	Holkam Bay	3.4	S	04:06:00	21:39:00	ENGL
2010-05-30	1900-01-16 21:45:00	Holkam Bay	3.4	S	04:06:00	21:39:00	ENGL
2010-05-30	1900-01-16 22:00:00	Holkam Bay	3.5	S	04:06:00	21:39:00	ENGL
2010-05-30	1900-01-16 22:15:00	Holkam Bay	3.7	S	04:06:00	21:39:00	ENGL
2010-05-30	1900-01-16 22:30:00	Holkam Bay	4	R	04:06:00	21:39:00	ENGL
2010-05-30	1900-01-16 22:45:00	Holkam Bay	4.4	R	04:06:00	21:39:00	ENGL
2010-05-30	1900-01-16 23:00:00	Holkam Bay	5	R	04:06:00	21:39:00	ENGL
2010-05-30	1900-01-16 23:15:00	Holkam Bay	5.5	R	04:06:00	21:39:00	ENGL
2010-05-30	1900-01-16 23:30:00	Holkam Bay	6.2	R	04:06:00	21:39:00	ENGL
2010-05-30	1900-01-16 23:45:00	Holkam Bay	6.9	R	04:06:00	21:39:00	ENGL
2010-05-31	1900-01-17	Holkam Bay	7.6	R	04:05:00	21:41:00	ENGL
2010-05-31	1900-01-17 00:15:00	Holkam Bay	8.4	R	04:05:00	21:41:00	ENGL
2010-05-31	1900-01-17 00:30:00	Holkam Bay	9.2	R	04:05:00	21:41:00	ENGL
2010-05-31	1900-01-17 00:45:00	Holkam Bay	10.1	R	04:05:00	21:41:00	ENGL
2010-05-31	1900-01-17 01:00:00	Holkam Bay	10.8	R	04:05:00	21:41:00	ENGL
2010-05-31	1900-01-17 01:15:00	Holkam Bay	11.6	R	04:05:00	21:41:00	ENGL
2010-05-31	1900-01-17 01:30:00	Holkam Bay	12.3	R	04:05:00	21:41:00	ENGL
2010-05-31	1900-01-17 01:45:00	Holkam Bay	13	R	04:05:00	21:41:00	ENGL
2010-05-31	1900-01-17 02:00:00	Holkam Bay	13.6	R	04:05:00	21:41:00	ENGL
2010-05-31	1900-01-17 02:15:00	Holkam Bay	14.1	R	04:05:00	21:41:00	ENGL
2010-05-31	1900-01-17 02:30:00	Holkam Bay	14.6	R	04:05:00	21:41:00	ENGL
2010-05-31	1900-01-17 02:45:00	Holkam Bay	15	R	04:05:00	21:41:00	ENGL
2010-05-31	1900-01-17 03:00:00	Holkam Bay	15.3	S	04:05:00	21:41:00	ENGL
2010-05-31	1900-01-17 03:15:00	Holkam Bay	15.5	S	04:05:00	21:41:00	ENGL
2010-05-31	1900-01-17 03:30:00	Holkam Bay	15.6	S	04:05:00	21:41:00	ENGL
2010-05-31	1900-01-17 03:45:00	Holkam Bay	15.6	S	04:05:00	21:41:00	ENGL
2010-05-31	1900-01-17 04:00:00	Holkam Bay	15.5	S	04:05:00	21:41:00	ENGL
2010-05-31	1900-01-17 04:15:00	Holkam Bay	15.3	S	04:05:00	21:41:00	ENGL
2010-05-31	1900-01-17 04:30:00	Holkam Bay	14.9	F	04:05:00	21:41:00	ENGL
2010-05-31	1900-01-17 04:45:00	Holkam Bay	14.5	F	04:05:00	21:41:00	ENGL
2010-05-31	1900-01-17 05:00:00	Holkam Bay	14	F	04:05:00	21:41:00	ENGL
2010-05-31	1900-01-17 05:15:00	Holkam Bay	13.4	F	04:05:00	21:41:00	ENGL
2010-05-31	1900-01-17 05:30:00	Holkam Bay	12.7	F	04:05:00	21:41:00	ENGL
2010-05-31	1900-01-17 05:45:00	Holkam Bay	11.9	F	04:05:00	21:41:00	ENGL
2010-05-31	1900-01-17 06:00:00	Holkam Bay	11	F	04:05:00	21:41:00	ENGL
2010-05-31	1900-01-17 06:15:00	Holkam Bay	10	F	04:05:00	21:41:00	ENGL
2010-05-31	1900-01-17 06:30:00	Holkam Bay	9.1	F	04:05:00	21:41:00	ENGL
2010-05-31	1900-01-17 06:45:00	Holkam Bay	8	F	04:05:00	21:41:00	ENGL
2010-05-31	1900-01-17 07:00:00	Holkam Bay	7.1	F	04:05:00	21:41:00	ENGL
2010-05-31	1900-01-17 07:15:00	Holkam Bay	6	F	04:05:00	21:41:00	ENGL
2010-05-31	1900-01-17 07:30:00	Holkam Bay	5	F	04:05:00	21:41:00	ENGL
2010-05-31	1900-01-17 07:45:00	Holkam Bay	4	F	04:05:00	21:41:00	ENGL
2010-05-31	1900-01-17 08:00:00	Holkam Bay	3.1	F	04:05:00	21:41:00	ENGL
2010-05-31	1900-01-17 08:15:00	Holkam Bay	2.2	F	04:05:00	21:41:00	ENGL
2010-05-31	1900-01-17 08:30:00	Holkam Bay	1.3	F	04:05:00	21:41:00	ENGL
2010-05-31	1900-01-17 08:45:00	Holkam Bay	0.6	F	04:05:00	21:41:00	ENGL
2010-05-31	1900-01-17 09:00:00	Holkam Bay	0	F	04:05:00	21:41:00	ENGL
2010-05-31	1900-01-17 09:15:00	Holkam Bay	-0.5	F	04:05:00	21:41:00	ENGL
2010-05-31	1900-01-17 09:30:00	Holkam Bay	-0.9	S	04:05:00	21:41:00	ENGL
2010-05-31	1900-01-17 09:45:00	Holkam Bay	-1.2	S	04:05:00	21:41:00	ENGL
2010-05-31	1900-01-17 10:00:00	Holkam Bay	-1.4	S	04:05:00	21:41:00	ENGL
2010-05-31	1900-01-17 10:15:00	Holkam Bay	-1.4	S	04:05:00	21:41:00	ENGL
2010-05-31	1900-01-17 10:30:00	Holkam Bay	-1.3	S	04:05:00	21:41:00	ENGL
2010-05-31	1900-01-17 10:45:00	Holkam Bay	-1.1	S	04:05:00	21:41:00	ENGL
2010-05-31	1900-01-17 11:00:00	Holkam Bay	-0.8	R	04:05:00	21:41:00	ENGL
2010-05-31	1900-01-17 11:15:00	Holkam Bay	-0.4	R	04:05:00	21:41:00	ENGL
2010-05-31	1900-01-17 11:30:00	Holkam Bay	0.2	R	04:05:00	21:41:00	ENGL
2010-05-31	1900-01-17 11:45:00	Holkam Bay	0.8	R	04:05:00	21:41:00	ENGL
2010-05-31	1900-01-17 12:00:00	Holkam Bay	1.5	R	04:05:00	21:41:00	ENGL
2010-05-31	1900-01-17 12:15:00	Holkam Bay	2.2	R	04:05:00	21:41:00	ENGL
2010-05-31	1900-01-17 12:30:00	Holkam Bay	3	R	04:05:00	21:41:00	ENGL
2010-05-31	1900-01-17 12:45:00	Holkam Bay	3.9	R	04:05:00	21:41:00	ENGL
2010-05-31	1900-01-17 13:00:00	Holkam Bay	4.8	R	04:05:00	21:41:00	ENGL
2010-05-31	1900-01-17 13:15:00	Holkam Bay	5.6	R	04:05:00	21:41:00	ENGL
2010-05-31	1900-01-17 13:30:00	Holkam Bay	6.6	R	04:05:00	21:41:00	ENGL
2010-05-31	1900-01-17 13:45:00	Holkam Bay	7.5	R	04:05:00	21:41:00	ENGL
2010-05-31	1900-01-17 14:00:00	Holkam Bay	8.3	R	04:05:00	21:41:00	ENGL
2010-05-31	1900-01-17 14:15:00	Holkam Bay	9.1	R	04:05:00	21:41:00	ENGL
2010-05-31	1900-01-17 14:30:00	Holkam Bay	9.9	R	04:05:00	21:41:00	ENGL
2010-05-31	1900-01-17 14:45:00	Holkam Bay	10.6	R	04:05:00	21:41:00	ENGL
2010-05-31	1900-01-17 15:00:00	Holkam Bay	11.3	R	04:05:00	21:41:00	ENGL
2010-05-31	1900-01-17 15:15:00	Holkam Bay	11.9	R	04:05:00	21:41:00	ENGL
2010-05-31	1900-01-17 15:30:00	Holkam Bay	12.4	R	04:05:00	21:41:00	ENGL
2010-05-31	1900-01-17 15:45:00	Holkam Bay	12.9	R	04:05:00	21:41:00	ENGL
2010-05-31	1900-01-17 16:00:00	Holkam Bay	13.2	R	04:05:00	21:41:00	ENGL
2010-05-31	1900-01-17 16:15:00	Holkam Bay	13.5	S	04:05:00	21:41:00	ENGL
2010-05-31	1900-01-17 16:30:00	Holkam Bay	13.6	S	04:05:00	21:41:00	ENGL
2010-05-31	1900-01-17 16:45:00	Holkam Bay	13.7	S	04:05:00	21:41:00	ENGL
2010-05-31	1900-01-17 17:00:00	Holkam Bay	13.6	S	04:05:00	21:41:00	ENGL
2010-05-31	1900-01-17 17:15:00	Holkam Bay	13.5	S	04:05:00	21:41:00	ENGL
2010-05-31	1900-01-17 17:30:00	Holkam Bay	13.3	F	04:05:00	21:41:00	ENGL
2010-05-31	1900-01-17 17:45:00	Holkam Bay	13	F	04:05:00	21:41:00	ENGL
2010-05-31	1900-01-17 18:00:00	Holkam Bay	12.6	F	04:05:00	21:41:00	ENGL
2010-05-31	1900-01-17 18:15:00	Holkam Bay	12.1	F	04:05:00	21:41:00	ENGL
2010-05-31	1900-01-17 18:30:00	Holkam Bay	11.6	F	04:05:00	21:41:00	ENGL
2010-05-31	1900-01-17 18:45:00	Holkam Bay	11	F	04:05:00	21:41:00	ENGL
2010-05-31	1900-01-17 19:00:00	Holkam Bay	10.4	F	04:05:00	21:41:00	ENGL
2010-05-31	1900-01-17 19:15:00	Holkam Bay	9.7	F	04:05:00	21:41:00	ENGL
2010-05-31	1900-01-17 19:30:00	Holkam Bay	9	F	04:05:00	21:41:00	ENGL
2010-05-31	1900-01-17 19:45:00	Holkam Bay	8.4	F	04:05:00	21:41:00	ENGL
2010-05-31	1900-01-17 20:00:00	Holkam Bay	7.7	F	04:05:00	21:41:00	ENGL
2010-05-31	1900-01-17 20:15:00	Holkam Bay	7	F	04:05:00	21:41:00	ENGL
2010-05-31	1900-01-17 20:30:00	Holkam Bay	6.4	F	04:05:00	21:41:00	ENGL
2010-05-31	1900-01-17 20:45:00	Holkam Bay	5.8	F	04:05:00	21:41:00	ENGL
2010-05-31	1900-01-17 21:00:00	Holkam Bay	5.3	F	04:05:00	21:41:00	ENGL
2010-05-31	1900-01-17 21:15:00	Holkam Bay	4.8	F	04:05:00	21:41:00	ENGL
2010-05-31	1900-01-17 21:30:00	Holkam Bay	4.5	F	04:05:00	21:41:00	ENGL
2010-05-31	1900-01-17 21:45:00	Holkam Bay	4.2	S	04:05:00	21:41:00	ENGL
2010-05-31	1900-01-17 22:00:00	Holkam Bay	4	S	04:05:00	21:41:00	ENGL
2010-05-31	1900-01-17 22:15:00	Holkam Bay	3.9	S	04:05:00	21:41:00	ENGL
2010-05-31	1900-01-17 22:30:00	Holkam Bay	3.9	S	04:05:00	21:41:00	ENGL
2010-05-31	1900-01-17 22:45:00	Holkam Bay	4	S	04:05:00	21:41:00	ENGL
2010-05-31	1900-01-17 23:00:00	Holkam Bay	4.2	S	04:05:00	21:41:00	ENGL
2010-05-31	1900-01-17 23:15:00	Holkam Bay	4.5	R	04:05:00	21:41:00	ENGL
2010-05-31	1900-01-17 23:30:00	Holkam Bay	4.9	R	04:05:00	21:41:00	ENGL
2010-05-31	1900-01-17 23:45:00	Holkam Bay	5.4	R	04:05:00	21:41:00	ENGL
2010-06-01	1900-01-18	Holkam Bay	5.9	R	04:04:00	21:42:00	ENGL
2010-06-01	1900-01-18 00:15:00	Holkam Bay	6.5	R	04:04:00	21:42:00	ENGL
2010-06-01	1900-01-18 00:30:00	Holkam Bay	7.1	R	04:04:00	21:42:00	ENGL
2010-06-01	1900-01-18 00:45:00	Holkam Bay	7.8	R	04:04:00	21:42:00	ENGL
2010-06-01	1900-01-18 01:00:00	Holkam Bay	8.5	R	04:04:00	21:42:00	ENGL
2010-06-01	1900-01-18 01:15:00	Holkam Bay	9.2	R	04:04:00	21:42:00	ENGL
2010-06-01	1900-01-18 01:30:00	Holkam Bay	10	R	04:04:00	21:42:00	ENGL
2010-06-01	1900-01-18 01:45:00	Holkam Bay	10.6	R	04:04:00	21:42:00	ENGL
2010-06-01	1900-01-18 02:00:00	Holkam Bay	11.3	R	04:04:00	21:42:00	ENGL
2010-06-01	1900-01-18 02:15:00	Holkam Bay	11.9	R	04:04:00	21:42:00	ENGL
2010-06-01	1900-01-18 02:30:00	Holkam Bay	12.5	R	04:04:00	21:42:00	ENGL
2010-06-01	1900-01-18 02:45:00	Holkam Bay	13	R	04:04:00	21:42:00	ENGL
2010-06-01	1900-01-18 03:00:00	Holkam Bay	13.5	R	04:04:00	21:42:00	ENGL
2010-06-01	1900-01-18 03:15:00	Holkam Bay	13.9	R	04:04:00	21:42:00	ENGL
2010-06-01	1900-01-18 03:30:00	Holkam Bay	14.2	R	04:04:00	21:42:00	ENGL
2010-06-01	1900-01-18 03:45:00	Holkam Bay	14.5	S	04:04:00	21:42:00	ENGL
2010-06-01	1900-01-18 04:00:00	Holkam Bay	14.6	S	04:04:00	21:42:00	ENGL
2010-06-01	1900-01-18 04:15:00	Holkam Bay	14.7	S	04:04:00	21:42:00	ENGL
2010-06-01	1900-01-18 04:30:00	Holkam Bay	14.6	S	04:04:00	21:42:00	ENGL
2010-06-01	1900-01-18 04:45:00	Holkam Bay	14.5	S	04:04:00	21:42:00	ENGL
2010-06-01	1900-01-18 05:00:00	Holkam Bay	14.3	F	04:04:00	21:42:00	ENGL
2010-06-01	1900-01-18 05:15:00	Holkam Bay	13.9	F	04:04:00	21:42:00	ENGL
2010-06-01	1900-01-18 05:30:00	Holkam Bay	13.5	F	04:04:00	21:42:00	ENGL
2010-06-01	1900-01-18 05:45:00	Holkam Bay	13	F	04:04:00	21:42:00	ENGL
2010-06-01	1900-01-18 06:00:00	Holkam Bay	12.5	F	04:04:00	21:42:00	ENGL
2010-06-01	1900-01-18 06:15:00	Holkam Bay	11.8	F	04:04:00	21:42:00	ENGL
2010-06-01	1900-01-18 06:30:00	Holkam Bay	11.1	F	04:04:00	21:42:00	ENGL
2010-06-01	1900-01-18 06:45:00	Holkam Bay	10.3	F	04:04:00	21:42:00	ENGL
2010-06-01	1900-01-18 07:00:00	Holkam Bay	9.4	F	04:04:00	21:42:00	ENGL
2010-06-01	1900-01-18 07:15:00	Holkam Bay	8.5	F	04:04:00	21:42:00	ENGL
2010-06-01	1900-01-18 07:30:00	Holkam Bay	7.6	F	04:04:00	21:42:00	ENGL
2010-06-01	1900-01-18 07:45:00	Holkam Bay	6.8	F	04:04:00	21:42:00	ENGL
2010-06-01	1900-01-18 08:00:00	Holkam Bay	5.9	F	04:04:00	21:42:00	ENGL
2010-06-01	1900-01-18 08:15:00	Holkam Bay	4.9	F	04:04:00	21:42:00	ENGL
2010-06-01	1900-01-18 08:30:00	Holkam Bay	4.1	F	04:04:00	21:42:00	ENGL
2010-06-01	1900-01-18 08:45:00	Holkam Bay	3.2	F	04:04:00	21:42:00	ENGL
2010-06-01	1900-01-18 09:00:00	Holkam Bay	2.5	F	04:04:00	21:42:00	ENGL
2010-06-01	1900-01-18 09:15:00	Holkam Bay	1.8	F	04:04:00	21:42:00	ENGL
2010-06-01	1900-01-18 09:30:00	Holkam Bay	1.2	F	04:04:00	21:42:00	ENGL
2010-06-01	1900-01-18 09:45:00	Holkam Bay	0.6	F	04:04:00	21:42:00	ENGL
2010-06-01	1900-01-18 10:00:00	Holkam Bay	0.2	F	04:04:00	21:42:00	ENGL
2010-06-01	1900-01-18 10:15:00	Holkam Bay	-0.1	S	04:04:00	21:42:00	ENGL
2010-06-01	1900-01-18 10:30:00	Holkam Bay	-0.3	S	04:04:00	21:42:00	ENGL
2010-06-01	1900-01-18 10:45:00	Holkam Bay	-0.4	S	04:04:00	21:42:00	ENGL
2010-06-01	1900-01-18 11:00:00	Holkam Bay	-0.4	S	04:04:00	21:42:00	ENGL
2010-06-01	1900-01-18 11:15:00	Holkam Bay	-0.3	S	04:04:00	21:42:00	ENGL
2010-06-01	1900-01-18 11:30:00	Holkam Bay	-0.1	S	04:04:00	21:42:00	ENGL
2010-06-01	1900-01-18 11:45:00	Holkam Bay	0.2	R	04:04:00	21:42:00	ENGL
2010-06-01	1900-01-18 12:00:00	Holkam Bay	0.7	R	04:04:00	21:42:00	ENGL
2010-06-01	1900-01-18 12:15:00	Holkam Bay	1.2	R	04:04:00	21:42:00	ENGL
2010-06-01	1900-01-18 12:30:00	Holkam Bay	1.7	R	04:04:00	21:42:00	ENGL
2010-06-01	1900-01-18 12:45:00	Holkam Bay	2.4	R	04:04:00	21:42:00	ENGL
2010-06-01	1900-01-18 13:00:00	Holkam Bay	3.1	R	04:04:00	21:42:00	ENGL
2010-06-01	1900-01-18 13:15:00	Holkam Bay	3.8	R	04:04:00	21:42:00	ENGL
2010-06-01	1900-01-18 13:30:00	Holkam Bay	4.6	R	04:04:00	21:42:00	ENGL
2010-06-01	1900-01-18 13:45:00	Holkam Bay	5.4	R	04:04:00	21:42:00	ENGL
2010-06-01	1900-01-18 14:00:00	Holkam Bay	6.2	R	04:04:00	21:42:00	ENGL
2010-06-01	1900-01-18 14:15:00	Holkam Bay	7	R	04:04:00	21:42:00	ENGL
2010-06-01	1900-01-18 14:30:00	Holkam Bay	7.8	R	04:04:00	21:42:00	ENGL
2010-06-01	1900-01-18 14:45:00	Holkam Bay	8.6	R	04:04:00	21:42:00	ENGL
2010-06-01	1900-01-18 15:00:00	Holkam Bay	9.3	R	04:04:00	21:42:00	ENGL
2010-06-01	1900-01-18 15:15:00	Holkam Bay	10	R	04:04:00	21:42:00	ENGL
2010-06-01	1900-01-18 15:30:00	Holkam Bay	10.6	R	04:04:00	21:42:00	ENGL
2010-06-01	1900-01-18 15:45:00	Holkam Bay	11.2	R	04:04:00	21:42:00	ENGL
2010-06-01	1900-01-18 16:00:00	Holkam Bay	11.7	R	04:04:00	21:42:00	ENGL
2010-06-01	1900-01-18 16:15:00	Holkam Bay	12.2	R	04:04:00	21:42:00	ENGL
2010-06-01	1900-01-18 16:30:00	Holkam Bay	12.6	R	04:04:00	21:42:00	ENGL
2010-06-01	1900-01-18 16:45:00	Holkam Bay	12.9	S	04:04:00	21:42:00	ENGL
2010-06-01	1900-01-18 17:00:00	Holkam Bay	13.1	S	04:04:00	21:42:00	ENGL
2010-06-01	1900-01-18 17:15:00	Holkam Bay	13.2	S	04:04:00	21:42:00	ENGL
2010-06-01	1900-01-18 17:30:00	Holkam Bay	13.2	S	04:04:00	21:42:00	ENGL
2010-06-01	1900-01-18 17:45:00	Holkam Bay	13.2	S	04:04:00	21:42:00	ENGL
2010-06-01	1900-01-18 18:00:00	Holkam Bay	13	S	04:04:00	21:42:00	ENGL
2010-06-01	1900-01-18 18:15:00	Holkam Bay	12.8	S	04:04:00	21:42:00	ENGL
2010-06-01	1900-01-18 18:30:00	Holkam Bay	12.5	F	04:04:00	21:42:00	ENGL
2010-06-01	1900-01-18 18:45:00	Holkam Bay	12.2	F	04:04:00	21:42:00	ENGL
2010-06-01	1900-01-18 19:00:00	Holkam Bay	11.7	F	04:04:00	21:42:00	ENGL
2010-06-01	1900-01-18 19:15:00	Holkam Bay	11.3	F	04:04:00	21:42:00	ENGL
2010-06-01	1900-01-18 19:30:00	Holkam Bay	10.7	F	04:04:00	21:42:00	ENGL
2010-06-01	1900-01-18 19:45:00	Holkam Bay	10.1	F	04:04:00	21:42:00	ENGL
2010-06-01	1900-01-18 20:00:00	Holkam Bay	9.5	F	04:04:00	21:42:00	ENGL
2010-06-01	1900-01-18 20:15:00	Holkam Bay	8.9	F	04:04:00	21:42:00	ENGL
2010-06-01	1900-01-18 20:30:00	Holkam Bay	8.3	F	04:04:00	21:42:00	ENGL
2010-06-01	1900-01-18 20:45:00	Holkam Bay	7.7	F	04:04:00	21:42:00	ENGL
2010-06-01	1900-01-18 21:00:00	Holkam Bay	7.1	F	04:04:00	21:42:00	ENGL
2010-06-01	1900-01-18 21:15:00	Holkam Bay	6.6	F	04:04:00	21:42:00	ENGL
2010-06-01	1900-01-18 21:30:00	Holkam Bay	6.1	F	04:04:00	21:42:00	ENGL
2010-06-01	1900-01-18 21:45:00	Holkam Bay	5.6	F	04:04:00	21:42:00	ENGL
2010-06-01	1900-01-18 22:00:00	Holkam Bay	5.2	F	04:04:00	21:42:00	ENGL
2010-06-01	1900-01-18 22:15:00	Holkam Bay	4.9	F	04:04:00	21:42:00	ENGL
2010-06-01	1900-01-18 22:30:00	Holkam Bay	4.6	S	04:04:00	21:42:00	ENGL
2010-06-01	1900-01-18 22:45:00	Holkam Bay	4.5	S	04:04:00	21:42:00	ENGL
2010-06-01	1900-01-18 23:00:00	Holkam Bay	4.4	S	04:04:00	21:42:00	ENGL
2010-06-01	1900-01-18 23:15:00	Holkam Bay	4.4	S	04:04:00	21:42:00	ENGL
2010-06-01	1900-01-18 23:30:00	Holkam Bay	4.5	S	04:04:00	21:42:00	ENGL
2010-06-01	1900-01-18 23:45:00	Holkam Bay	4.7	S	04:04:00	21:42:00	ENGL
2010-06-02	1900-01-19	Holkam Bay	4.9	R	04:03:00	21:44:00	ENGL
2010-06-02	1900-01-19 00:15:00	Holkam Bay	5.3	R	04:03:00	21:44:00	ENGL
2010-06-02	1900-01-19 00:30:00	Holkam Bay	5.7	R	04:03:00	21:44:00	ENGL
2010-06-02	1900-01-19 00:45:00	Holkam Bay	6.1	R	04:03:00	21:44:00	ENGL
2010-06-02	1900-01-19 01:00:00	Holkam Bay	6.7	R	04:03:00	21:44:00	ENGL
2010-06-02	1900-01-19 01:15:00	Holkam Bay	7.2	R	04:03:00	21:44:00	ENGL
2010-06-02	1900-01-19 01:30:00	Holkam Bay	7.8	R	04:03:00	21:44:00	ENGL
2010-06-02	1900-01-19 01:45:00	Holkam Bay	8.4	R	04:03:00	21:44:00	ENGL
2010-06-02	1900-01-19 02:00:00	Holkam Bay	9	R	04:03:00	21:44:00	ENGL
2010-06-02	1900-01-19 02:15:00	Holkam Bay	9.6	R	04:03:00	21:44:00	ENGL
2010-06-02	1900-01-19 02:30:00	Holkam Bay	10.2	R	04:03:00	21:44:00	ENGL
2010-06-02	1900-01-19 02:45:00	Holkam Bay	10.8	R	04:03:00	21:44:00	ENGL
2010-06-02	1900-01-19 03:00:00	Holkam Bay	11.3	R	04:03:00	21:44:00	ENGL
2010-06-02	1900-01-19 03:15:00	Holkam Bay	11.8	R	04:03:00	21:44:00	ENGL
2010-06-02	1900-01-19 03:30:00	Holkam Bay	12.3	R	04:03:00	21:44:00	ENGL
2010-06-02	1900-01-19 03:45:00	Holkam Bay	12.7	R	04:03:00	21:44:00	ENGL
2010-06-02	1900-01-19 04:00:00	Holkam Bay	13	R	04:03:00	21:44:00	ENGL
2010-06-02	1900-01-19 04:15:00	Holkam Bay	13.3	S	04:03:00	21:44:00	ENGL
2010-06-02	1900-01-19 04:30:00	Holkam Bay	13.5	S	04:03:00	21:44:00	ENGL
2010-06-02	1900-01-19 04:45:00	Holkam Bay	13.6	S	04:03:00	21:44:00	ENGL
2010-06-02	1900-01-19 05:00:00	Holkam Bay	13.6	S	04:03:00	21:44:00	ENGL
2010-06-02	1900-01-19 05:15:00	Holkam Bay	13.6	S	04:03:00	21:44:00	ENGL
2010-06-02	1900-01-19 05:30:00	Holkam Bay	13.4	S	04:03:00	21:44:00	ENGL
2010-06-02	1900-01-19 05:45:00	Holkam Bay	13.2	S	04:03:00	21:44:00	ENGL
2010-06-02	1900-01-19 06:00:00	Holkam Bay	12.9	F	04:03:00	21:44:00	ENGL
2010-06-02	1900-01-19 06:15:00	Holkam Bay	12.6	F	04:03:00	21:44:00	ENGL
2010-06-02	1900-01-19 06:30:00	Holkam Bay	12.1	F	04:03:00	21:44:00	ENGL
2010-06-02	1900-01-19 06:45:00	Holkam Bay	11.6	F	04:03:00	21:44:00	ENGL
2010-06-02	1900-01-19 07:00:00	Holkam Bay	11	F	04:03:00	21:44:00	ENGL
2010-06-02	1900-01-19 07:15:00	Holkam Bay	10.4	F	04:03:00	21:44:00	ENGL
2010-06-02	1900-01-19 07:30:00	Holkam Bay	9.7	F	04:03:00	21:44:00	ENGL
2010-06-02	1900-01-19 07:45:00	Holkam Bay	8.9	F	04:03:00	21:44:00	ENGL
2010-06-02	1900-01-19 08:00:00	Holkam Bay	8.2	F	04:03:00	21:44:00	ENGL
2010-06-02	1900-01-19 08:15:00	Holkam Bay	7.4	F	04:03:00	21:44:00	ENGL
2010-06-02	1900-01-19 08:30:00	Holkam Bay	6.7	F	04:03:00	21:44:00	ENGL
2010-06-02	1900-01-19 08:45:00	Holkam Bay	5.9	F	04:03:00	21:44:00	ENGL
2010-06-02	1900-01-19 09:00:00	Holkam Bay	5.1	F	04:03:00	21:44:00	ENGL
2010-06-02	1900-01-19 09:15:00	Holkam Bay	4.3	F	04:03:00	21:44:00	ENGL
2010-06-02	1900-01-19 09:30:00	Holkam Bay	3.6	F	04:03:00	21:44:00	ENGL
2010-06-02	1900-01-19 09:45:00	Holkam Bay	3	F	04:03:00	21:44:00	ENGL
2010-06-02	1900-01-19 10:00:00	Holkam Bay	2.4	F	04:03:00	21:44:00	ENGL
2010-06-02	1900-01-19 10:15:00	Holkam Bay	1.9	F	04:03:00	21:44:00	ENGL
2010-06-02	1900-01-19 10:30:00	Holkam Bay	1.5	F	04:03:00	21:44:00	ENGL
2010-06-02	1900-01-19 10:45:00	Holkam Bay	1.1	F	04:03:00	21:44:00	ENGL
2010-06-02	1900-01-19 11:00:00	Holkam Bay	0.9	S	04:03:00	21:44:00	ENGL
2010-06-02	1900-01-19 11:15:00	Holkam Bay	0.7	S	04:03:00	21:44:00	ENGL
2010-06-02	1900-01-19 11:30:00	Holkam Bay	0.6	S	04:03:00	21:44:00	ENGL
2010-06-02	1900-01-19 11:45:00	Holkam Bay	0.7	S	04:03:00	21:44:00	ENGL
2010-06-02	1900-01-19 12:00:00	Holkam Bay	0.8	S	04:03:00	21:44:00	ENGL
2010-06-02	1900-01-19 12:15:00	Holkam Bay	1	R	04:03:00	21:44:00	ENGL
2010-06-02	1900-01-19 12:30:00	Holkam Bay	1.3	R	04:03:00	21:44:00	ENGL
2010-06-02	1900-01-19 12:45:00	Holkam Bay	1.7	R	04:03:00	21:44:00	ENGL
2010-06-02	1900-01-19 13:00:00	Holkam Bay	2.2	R	04:03:00	21:44:00	ENGL
2010-06-02	1900-01-19 13:15:00	Holkam Bay	2.7	R	04:03:00	21:44:00	ENGL
2010-06-02	1900-01-19 13:30:00	Holkam Bay	3.3	R	04:03:00	21:44:00	ENGL
2010-06-02	1900-01-19 13:45:00	Holkam Bay	3.9	R	04:03:00	21:44:00	ENGL
2010-06-02	1900-01-19 14:00:00	Holkam Bay	4.6	R	04:03:00	21:44:00	ENGL
2010-06-02	1900-01-19 14:15:00	Holkam Bay	5.2	R	04:03:00	21:44:00	ENGL
2010-06-02	1900-01-19 14:30:00	Holkam Bay	5.9	R	04:03:00	21:44:00	ENGL
2010-06-02	1900-01-19 14:45:00	Holkam Bay	6.7	R	04:03:00	21:44:00	ENGL
2010-06-02	1900-01-19 15:00:00	Holkam Bay	7.4	R	04:03:00	21:44:00	ENGL
2010-06-02	1900-01-19 15:15:00	Holkam Bay	8.1	R	04:03:00	21:44:00	ENGL
2010-06-02	1900-01-19 15:30:00	Holkam Bay	8.8	R	04:03:00	21:44:00	ENGL
2010-06-02	1900-01-19 15:45:00	Holkam Bay	9.4	R	04:03:00	21:44:00	ENGL
2010-06-02	1900-01-19 16:00:00	Holkam Bay	10	R	04:03:00	21:44:00	ENGL
2010-06-02	1900-01-19 16:15:00	Holkam Bay	10.6	R	04:03:00	21:44:00	ENGL
2010-06-02	1900-01-19 16:30:00	Holkam Bay	11.1	R	04:03:00	21:44:00	ENGL
2010-06-02	1900-01-19 16:45:00	Holkam Bay	11.6	R	04:03:00	21:44:00	ENGL
2010-06-02	1900-01-19 17:00:00	Holkam Bay	11.9	R	04:03:00	21:44:00	ENGL
2010-06-02	1900-01-19 17:15:00	Holkam Bay	12.3	R	04:03:00	21:44:00	ENGL
2010-06-02	1900-01-19 17:30:00	Holkam Bay	12.5	S	04:03:00	21:44:00	ENGL
2010-06-02	1900-01-19 17:45:00	Holkam Bay	12.7	S	04:03:00	21:44:00	ENGL
2010-06-02	1900-01-19 18:00:00	Holkam Bay	12.8	S	04:03:00	21:44:00	ENGL
2010-06-02	1900-01-19 18:15:00	Holkam Bay	12.8	S	04:03:00	21:44:00	ENGL
2010-06-02	1900-01-19 18:30:00	Holkam Bay	12.8	S	04:03:00	21:44:00	ENGL
2010-06-02	1900-01-19 18:45:00	Holkam Bay	12.6	S	04:03:00	21:44:00	ENGL
2010-06-02	1900-01-19 19:00:00	Holkam Bay	12.5	S	04:03:00	21:44:00	ENGL
2010-06-02	1900-01-19 19:15:00	Holkam Bay	12.2	F	04:03:00	21:44:00	ENGL
2010-06-02	1900-01-19 19:30:00	Holkam Bay	11.9	F	04:03:00	21:44:00	ENGL
[truncated: 10,097 more rows]

## Sheet: ENOU10
Date	Time	Tide Station	Value	Tide Flow	Sunrise	Sunset	Telemetry Station	Weather Condition	Rain	% Cloud Cover	Ice Cover (H=>67%, M=33%-66%, L-<33%)
2010-05-13	00:00:00						ENOU
2010-05-13	00:15:00						ENOU
2010-05-13	00:30:00						ENOU
2010-05-13	00:45:00						ENOU
2010-05-13	01:00:00						ENOU
2010-05-13	01:15:00						ENOU
2010-05-13	01:30:00						ENOU
2010-05-13	01:45:00						ENOU
2010-05-13	02:00:00						ENOU
2010-05-13	02:15:00						ENOU
2010-05-13	02:30:00						ENOU
2010-05-13	02:45:00						ENOU
2010-05-13	03:00:00						ENOU
2010-05-13	03:15:00						ENOU
2010-05-13	03:30:00						ENOU
2010-05-13	03:45:00						ENOU
2010-05-13	04:00:00						ENOU
2010-05-13	04:15:00						ENOU
2010-05-13	04:30:00						ENOU
2010-05-13	04:45:00						ENOU
2010-05-13	05:00:00						ENOU
2010-05-13	05:15:00						ENOU
2010-05-13	05:30:00						ENOU
2010-05-13	05:45:00						ENOU
2010-05-13	06:00:00						ENOU
2010-05-13	06:15:00						ENOU
2010-05-13	06:30:00						ENOU
2010-05-13	06:45:00						ENOU
2010-05-13	07:00:00						ENOU
2010-05-13	07:15:00						ENOU
2010-05-13	07:30:00						ENOU
2010-05-13	07:45:00						ENOU
2010-05-13	08:00:00						ENOU
2010-05-13	08:15:00						ENOU
2010-05-13	08:30:00						ENOU
2010-05-13	08:45:00						ENOU
2010-05-13	09:00:00						ENOU
2010-05-13	09:15:00						ENOU
2010-05-13	09:30:00						ENOU
2010-05-13	09:45:00						ENOU
2010-05-13	10:00:00						ENOU
2010-05-13	10:15:00						ENOU
2010-05-13	10:30:00						ENOU
2010-05-13	10:45:00						ENOU
2010-05-13	11:00:00						ENOU
2010-05-13	11:15:00						ENOU
2010-05-13	11:30:00						ENOU
2010-05-13	11:45:00						ENOU
2010-05-13	12:00:00						ENOU
2010-05-13	12:15:00						ENOU
2010-05-13	12:30:00						ENOU
2010-05-13	12:45:00						ENOU
2010-05-13	13:00:00						ENOU
2010-05-13	13:15:00						ENOU
2010-05-13	13:30:00						ENOU
2010-05-13	13:45:00						ENOU
2010-05-13	14:00:00						ENOU
2010-05-13	14:15:00						ENOU
2010-05-13	14:30:00						ENOU
2010-05-13	14:45:00						ENOU
2010-05-13	15:00:00						ENOU
2010-05-13	15:15:00						ENOU
2010-05-13	15:30:00						ENOU
2010-05-13	15:45:00						ENOU
2010-05-13	16:00:00						ENOU
2010-05-13	16:15:00						ENOU
2010-05-13	16:30:00						ENOU
2010-05-13	16:45:00						ENOU
2010-05-13	17:00:00						ENOU
2010-05-13	17:15:00						ENOU
2010-05-13	17:30:00						ENOU
2010-05-13	17:45:00						ENOU
2010-05-13	18:00:00						ENOU
2010-05-13	18:15:00						ENOU
2010-05-13	18:30:00						ENOU
2010-05-13	18:45:00						ENOU
2010-05-13	19:00:00						ENOU
2010-05-13	19:15:00						ENOU	ov	y	100	L
2010-05-13	19:30:00						ENOU
2010-05-13	19:45:00						ENOU
2010-05-13	20:00:00						ENOU
2010-05-13	20:15:00						ENOU
2010-05-13	20:30:00						ENOU
2010-05-13	20:45:00						ENOU
2010-05-13	21:00:00						ENOU
2010-05-13	21:15:00						ENOU
2010-05-13	21:30:00						ENOU
2010-05-13	21:45:00						ENOU
2010-05-13	22:00:00						ENOU
2010-05-13	22:15:00						ENOU
2010-05-13	22:30:00						ENOU
2010-05-13	22:45:00						ENOU
2010-05-13	23:00:00						ENOU
2010-05-13	23:15:00						ENOU
2010-05-13	23:30:00						ENOU
2010-05-13	23:45:00						ENOU
2010-05-14	1900-01-01	Holkam Bay	14.5	R	04:34:00	21:10:00	ENOU
2010-05-14	1900-01-01 00:15:00	Holkam Bay	15.1	R	04:34:00	21:10:00	ENOU
2010-05-14	1900-01-01 00:30:00	Holkam Bay	15.6	R	04:34:00	21:10:00	ENOU
2010-05-14	1900-01-01 00:45:00	Holkam Bay	16.1	R	04:34:00	21:10:00	ENOU
2010-05-14	1900-01-01 01:00:00	Holkam Bay	16.4	S	04:34:00	21:10:00	ENOU
2010-05-14	1900-01-01 01:15:00	Holkam Bay	16.6	S	04:34:00	21:10:00	ENOU
2010-05-14	1900-01-01 01:30:00	Holkam Bay	16.8	S	04:34:00	21:10:00	ENOU
2010-05-14	1900-01-01 01:45:00	Holkam Bay	16.7	S	04:34:00	21:10:00	ENOU
2010-05-14	1900-01-01 02:00:00	Holkam Bay	16.6	S	04:34:00	21:10:00	ENOU
2010-05-14	1900-01-01 02:15:00	Holkam Bay	16.4	F	04:34:00	21:10:00	ENOU
2010-05-14	1900-01-01 02:30:00	Holkam Bay	16	F	04:34:00	21:10:00	ENOU
2010-05-14	1900-01-01 02:45:00	Holkam Bay	15.5	F	04:34:00	21:10:00	ENOU
2010-05-14	1900-01-01 03:00:00	Holkam Bay	15	F	04:34:00	21:10:00	ENOU
2010-05-14	1900-01-01 03:15:00	Holkam Bay	14.3	F	04:34:00	21:10:00	ENOU
2010-05-14	1900-01-01 03:30:00	Holkam Bay	13.5	F	04:34:00	21:10:00	ENOU
2010-05-14	1900-01-01 03:45:00	Holkam Bay	12.6	F	04:34:00	21:10:00	ENOU
2010-05-14	1900-01-01 04:00:00	Holkam Bay	11.6	F	04:34:00	21:10:00	ENOU
2010-05-14	1900-01-01 04:15:00	Holkam Bay	10.5	F	04:34:00	21:10:00	ENOU
2010-05-14	1900-01-01 04:30:00	Holkam Bay	9.4	F	04:34:00	21:10:00	ENOU
2010-05-14	1900-01-01 04:45:00	Holkam Bay	8.3	F	04:34:00	21:10:00	ENOU
2010-05-14	1900-01-01 05:00:00	Holkam Bay	7.2	F	04:34:00	21:10:00	ENOU	pc	n	20	L
2010-05-14	1900-01-01 05:15:00	Holkam Bay	6	F	04:34:00	21:10:00	ENOU	pc	n	20	L
2010-05-14	1900-01-01 05:30:00	Holkam Bay	4.8	F	04:34:00	21:10:00	ENOU	pc	n	20	L
2010-05-14	1900-01-01 05:45:00	Holkam Bay	3.7	F	04:34:00	21:10:00	ENOU	pc	n	20	L
2010-05-14	1900-01-01 06:00:00	Holkam Bay	2.6	F	04:34:00	21:10:00	ENOU	pc	n	20	L
2010-05-14	1900-01-01 06:15:00	Holkam Bay	1.5	F	04:34:00	21:10:00	ENOU	pc	n	20	L
2010-05-14	1900-01-01 06:30:00	Holkam Bay	0.6	F	04:34:00	21:10:00	ENOU	pc	n	30	L
2010-05-14	1900-01-01 06:45:00	Holkam Bay	-0.3	F	04:34:00	21:10:00	ENOU	pc	n	30	L
2010-05-14	1900-01-01 07:00:00	Holkam Bay	-1.1	F	04:34:00	21:10:00	ENOU	pc	n	30	L
2010-05-14	1900-01-01 07:15:00	Holkam Bay	-1.7	F	04:34:00	21:10:00	ENOU	pc	n	30	L
2010-05-14	1900-01-01 07:30:00	Holkam Bay	-2.2	F	04:34:00	21:10:00	ENOU	pc	n	30	L
2010-05-14	1900-01-01 07:45:00	Holkam Bay	-2.5	S	04:34:00	21:10:00	ENOU	pc	n	30	L
2010-05-14	1900-01-01 08:00:00	Holkam Bay	-2.7	S	04:34:00	21:10:00	ENOU	cl	n	10	L
2010-05-14	1900-01-01 08:15:00	Holkam Bay	-2.8	S	04:34:00	21:10:00	ENOU	cl	n	10	L
2010-05-14	1900-01-01 08:30:00	Holkam Bay	-2.7	S	04:34:00	21:10:00	ENOU	cl	n	10	L
2010-05-14	1900-01-01 08:45:00	Holkam Bay	-2.5	S	04:34:00	21:10:00	ENOU	cl	n	10	L
2010-05-14	1900-01-01 09:00:00	Holkam Bay	-2.1	R	04:34:00	21:10:00	ENOU	cl	n	10	L
2010-05-14	1900-01-01 09:15:00	Holkam Bay	-1.6	R	04:34:00	21:10:00	ENOU	cl	n	10	L
2010-05-14	1900-01-01 09:30:00	Holkam Bay	-0.9	R	04:34:00	21:10:00	ENOU	cl	n	10	L
2010-05-14	1900-01-01 09:45:00	Holkam Bay	-0.2	R	04:34:00	21:10:00	ENOU	cl	n	10	L
2010-05-14	1900-01-01 10:00:00	Holkam Bay	0.7	R	04:34:00	21:10:00	ENOU	cl	n	10	L
2010-05-14	1900-01-01 10:15:00	Holkam Bay	1.6	R	04:34:00	21:10:00	ENOU	cl	n	10	L
2010-05-14	1900-01-01 10:30:00	Holkam Bay	2.6	R	04:34:00	21:10:00	ENOU	cl	n	10	L
2010-05-14	1900-01-01 10:45:00	Holkam Bay	3.6	R	04:34:00	21:10:00	ENOU	cl	n	10	L
2010-05-14	1900-01-01 11:00:00	Holkam Bay	4.7	R	04:34:00	21:10:00	ENOU	cl	n	10	L
2010-05-14	1900-01-01 11:15:00	Holkam Bay	5.7	R	04:34:00	21:10:00	ENOU	cl	n	10	L
2010-05-14	1900-01-01 11:30:00	Holkam Bay	6.9	R	04:34:00	21:10:00	ENOU	cl	n	10	L
2010-05-14	1900-01-01 11:45:00	Holkam Bay	7.9	R	04:34:00	21:10:00	ENOU	cl	n	10	L
2010-05-14	1900-01-01 12:00:00	Holkam Bay	8.9	R	04:34:00	21:10:00	ENOU	pc	n	20	L
2010-05-14	1900-01-01 12:15:00	Holkam Bay	9.8	R	04:34:00	21:10:00	ENOU	pc	n	20	L
2010-05-14	1900-01-01 12:30:00	Holkam Bay	10.7	R	04:34:00	21:10:00	ENOU	pc	n	20	L
2010-05-14	1900-01-01 12:45:00	Holkam Bay	11.5	R	04:34:00	21:10:00	ENOU	pc	n	30	L
2010-05-14	1900-01-01 13:00:00	Holkam Bay	12.3	R	04:34:00	21:10:00	ENOU	pc	n	30	L
2010-05-14	1900-01-01 13:15:00	Holkam Bay	12.9	R	04:34:00	21:10:00	ENOU	pc	n	50	L
2010-05-14	1900-01-01 13:30:00	Holkam Bay	13.4	R	04:34:00	21:10:00	ENOU	pc	n	50	L
2010-05-14	1900-01-01 13:45:00	Holkam Bay	13.9	R	04:34:00	21:10:00	ENOU	pc	n	50	L
2010-05-14	1900-01-01 14:00:00	Holkam Bay	14.2	S	04:34:00	21:10:00	ENOU	pc	n	50	L
2010-05-14	1900-01-01 14:15:00	Holkam Bay	14.4	S	04:34:00	21:10:00	ENOU	pc	n	60	L
2010-05-14	1900-01-01 14:30:00	Holkam Bay	14.5	S	04:34:00	21:10:00	ENOU	pc	n	60	L
2010-05-14	1900-01-01 14:45:00	Holkam Bay	14.5	S	04:34:00	21:10:00	ENOU	pc	n	60	L
2010-05-14	1900-01-01 15:00:00	Holkam Bay	14.3	S	04:34:00	21:10:00	ENOU	pc	n	60	L
2010-05-14	1900-01-01 15:15:00	Holkam Bay	14.1	S	04:34:00	21:10:00	ENOU	pc	n	60	L
2010-05-14	1900-01-01 15:30:00	Holkam Bay	13.7	F	04:34:00	21:10:00	ENOU	pc	n	60	L
2010-05-14	1900-01-01 15:45:00	Holkam Bay	13.3	F	04:34:00	21:10:00	ENOU	pc	n	60	L
2010-05-14	1900-01-01 16:00:00	Holkam Bay	12.8	F	04:34:00	21:10:00	ENOU	pc	n	60	L
2010-05-14	1900-01-01 16:15:00	Holkam Bay	12.2	F	04:34:00	21:10:00	ENOU	pc	n	60	L
2010-05-14	1900-01-01 16:30:00	Holkam Bay	11.5	F	04:34:00	21:10:00	ENOU	pc	n	70	L
2010-05-14	1900-01-01 16:45:00	Holkam Bay	10.8	F	04:34:00	21:10:00	ENOU	pc	n	70	L
2010-05-14	1900-01-01 17:00:00	Holkam Bay	10	F	04:34:00	21:10:00	ENOU	pc	n	70	L
2010-05-14	1900-01-01 17:15:00	Holkam Bay	9.2	F	04:34:00	21:10:00	ENOU	pc	n	70	L
2010-05-14	1900-01-01 17:30:00	Holkam Bay	8.4	F	04:34:00	21:10:00	ENOU	pc	n	70	L
2010-05-14	1900-01-01 17:45:00	Holkam Bay	7.6	F	04:34:00	21:10:00	ENOU	pc	n	70	L
2010-05-14	1900-01-01 18:00:00	Holkam Bay	6.8	F	04:34:00	21:10:00	ENOU	pc	n	70	L
2010-05-14	1900-01-01 18:15:00	Holkam Bay	6	F	04:34:00	21:10:00	ENOU	pc	n	70	L
2010-05-14	1900-01-01 18:30:00	Holkam Bay	5.2	F	04:34:00	21:10:00	ENOU	pc	n	70	L
2010-05-14	1900-01-01 18:45:00	Holkam Bay	4.6	F	04:34:00	21:10:00	ENOU	pc	n	80	L
2010-05-14	1900-01-01 19:00:00	Holkam Bay	4	F	04:34:00	21:10:00	ENOU	pc	n	80	L
2010-05-14	1900-01-01 19:15:00	Holkam Bay	3.5	F	04:34:00	21:10:00	ENOU	pc	n	80	L
2010-05-14	1900-01-01 19:30:00	Holkam Bay	3.1	F	04:34:00	21:10:00	ENOU	pc	n	80	L
2010-05-14	1900-01-01 19:45:00	Holkam Bay	2.8	S	04:34:00	21:10:00	ENOU	pc	n	80	L
2010-05-14	1900-01-01 20:00:00	Holkam Bay	2.6	S	04:34:00	21:10:00	ENOU	pc	n	80	L
2010-05-14	1900-01-01 20:15:00	Holkam Bay	2.5	S	04:34:00	21:10:00	ENOU	pc	n	80	L
2010-05-14	1900-01-01 20:30:00	Holkam Bay	2.6	S	04:34:00	21:10:00	ENOU	ov	n	100	L
2010-05-14	1900-01-01 20:45:00	Holkam Bay	2.8	S	04:34:00	21:10:00	ENOU	ov	n	100	L
2010-05-14	1900-01-01 21:00:00	Holkam Bay	3.1	R	04:34:00	21:10:00	ENOU	ov	n	100	L
2010-05-14	1900-01-01 21:15:00	Holkam Bay	3.6	R	04:34:00	21:10:00	ENOU	ov	n	100	L
2010-05-14	1900-01-01 21:30:00	Holkam Bay	4.1	R	04:34:00	21:10:00	ENOU	ov	n	100	L
2010-05-14	1900-01-01 21:45:00	Holkam Bay	4.8	R	04:34:00	21:10:00	ENOU	ov	n	100	L
2010-05-14	1900-01-01 22:00:00	Holkam Bay	5.5	R	04:34:00	21:10:00	ENOU	ov	n	100	L
2010-05-14	1900-01-01 22:15:00	Holkam Bay	6.3	R	04:34:00	21:10:00	ENOU
2010-05-14	1900-01-01 22:30:00	Holkam Bay	7.2	R	04:34:00	21:10:00	ENOU
2010-05-14	1900-01-01 22:45:00	Holkam Bay	8.1	R	04:34:00	21:10:00	ENOU
2010-05-14	1900-01-01 23:00:00	Holkam Bay	9	R	04:34:00	21:10:00	ENOU
2010-05-14	1900-01-01 23:15:00	Holkam Bay	10	R	04:34:00	21:10:00	ENOU
2010-05-14	1900-01-01 23:30:00	Holkam Bay	11	R	04:34:00	21:10:00	ENOU
2010-05-14	1900-01-01 23:45:00	Holkam Bay	11.9	R	04:34:00	21:10:00	ENOU
2010-05-15	1900-01-02	Holkam Bay	12.8	R	04:32:00	21:12:00	ENOU
2010-05-15	1900-01-02 00:15:00	Holkam Bay	13.6	R	04:32:00	21:12:00	ENOU
2010-05-15	1900-01-02 00:30:00	Holkam Bay	14.3	R	04:32:00	21:12:00	ENOU
2010-05-15	1900-01-02 00:45:00	Holkam Bay	15	R	04:32:00	21:12:00	ENOU
2010-05-15	1900-01-02 01:00:00	Holkam Bay	15.6	R	04:32:00	21:12:00	ENOU
2010-05-15	1900-01-02 01:15:00	Holkam Bay	16.1	R	04:32:00	21:12:00	ENOU
2010-05-15	1900-01-02 01:30:00	Holkam Bay	16.5	S	04:32:00	21:12:00	ENOU
2010-05-15	1900-01-02 01:45:00	Holkam Bay	16.8	S	04:32:00	21:12:00	ENOU
2010-05-15	1900-01-02 02:00:00	Holkam Bay	17	S	04:32:00	21:12:00	ENOU
2010-05-15	1900-01-02 02:15:00	Holkam Bay	17	S	04:32:00	21:12:00	ENOU
2010-05-15	1900-01-02 02:30:00	Holkam Bay	16.9	S	04:32:00	21:12:00	ENOU
2010-05-15	1900-01-02 02:45:00	Holkam Bay	16.7	S	04:32:00	21:12:00	ENOU
2010-05-15	1900-01-02 03:00:00	Holkam Bay	16.4	F	04:32:00	21:12:00	ENOU
2010-05-15	1900-01-02 03:15:00	Holkam Bay	16	F	04:32:00	21:12:00	ENOU
2010-05-15	1900-01-02 03:30:00	Holkam Bay	15.5	F	04:32:00	21:12:00	ENOU
2010-05-15	1900-01-02 03:45:00	Holkam Bay	14.8	F	04:32:00	21:12:00	ENOU
2010-05-15	1900-01-02 04:00:00	Holkam Bay	14	F	04:32:00	21:12:00	ENOU
2010-05-15	1900-01-02 04:15:00	Holkam Bay	13.2	F	04:32:00	21:12:00	ENOU
2010-05-15	1900-01-02 04:30:00	Holkam Bay	12.2	F	04:32:00	21:12:00	ENOU
2010-05-15	1900-01-02 04:45:00	Holkam Bay	11.2	F	04:32:00	21:12:00	ENOU
2010-05-15	1900-01-02 05:00:00	Holkam Bay	10.1	F	04:32:00	21:12:00	ENOU	fo	y	100	L
2010-05-15	1900-01-02 05:15:00	Holkam Bay	8.9	F	04:32:00	21:12:00	ENOU	fo	y	100	L
2010-05-15	1900-01-02 05:30:00	Holkam Bay	7.7	F	04:32:00	21:12:00	ENOU	fo	y	100	L
2010-05-15	1900-01-02 05:45:00	Holkam Bay	6.6	F	04:32:00	21:12:00	ENOU	fo	y	100	L
2010-05-15	1900-01-02 06:00:00	Holkam Bay	5.4	F	04:32:00	21:12:00	ENOU	fo	y	100	L
2010-05-15	1900-01-02 06:15:00	Holkam Bay	4.2	F	04:32:00	21:12:00	ENOU	fo	y	100	L
2010-05-15	1900-01-02 06:30:00	Holkam Bay	3	F	04:32:00	21:12:00	ENOU	fo	y	100	L
2010-05-15	1900-01-02 06:45:00	Holkam Bay	1.9	F	04:32:00	21:12:00	ENOU	fo	y	100	L
2010-05-15	1900-01-02 07:00:00	Holkam Bay	0.9	F	04:32:00	21:12:00	ENOU	fo	y	100	L
2010-05-15	1900-01-02 07:15:00	Holkam Bay	0	F	04:32:00	21:12:00	ENOU	ov	n	100	L
2010-05-15	1900-01-02 07:30:00	Holkam Bay	-0.9	F	04:32:00	21:12:00	ENOU	ov	n	100	L
2010-05-15	1900-01-02 07:45:00	Holkam Bay	-1.6	F	04:32:00	21:12:00	ENOU	ov	y	100	L
2010-05-15	1900-01-02 08:00:00	Holkam Bay	-2.1	F	04:32:00	21:12:00	ENOU	ov	y	100	L
2010-05-15	1900-01-02 08:15:00	Holkam Bay	-2.6	S	04:32:00	21:12:00	ENOU	ov	y	100	L
2010-05-15	1900-01-02 08:30:00	Holkam Bay	-2.9	S	04:32:00	21:12:00	ENOU	ov	y	100	L
2010-05-15	1900-01-02 08:45:00	Holkam Bay	-3.1	S	04:32:00	21:12:00	ENOU	ov	y	100	L
2010-05-15	1900-01-02 09:00:00	Holkam Bay	-3.1	S	04:32:00	21:12:00	ENOU	ov	y	100	L
2010-05-15	1900-01-02 09:15:00	Holkam Bay	-2.9	S	04:32:00	21:12:00	ENOU	ov	n	100	L
2010-05-15	1900-01-02 09:30:00	Holkam Bay	-2.6	S	04:32:00	21:12:00	ENOU	ov	n	100	L
2010-05-15	1900-01-02 09:45:00	Holkam Bay	-2.2	R	04:32:00	21:12:00	ENOU	ov	n	100	L
2010-05-15	1900-01-02 10:00:00	Holkam Bay	-1.6	R	04:32:00	21:12:00	ENOU	ov	n	100	L
2010-05-15	1900-01-02 10:15:00	Holkam Bay	-0.9	R	04:32:00	21:12:00	ENOU	ov	n	100	L
2010-05-15	1900-01-02 10:30:00	Holkam Bay	-0.1	R	04:32:00	21:12:00	ENOU	ov	n	100	L
2010-05-15	1900-01-02 10:45:00	Holkam Bay	0.8	R	04:32:00	21:12:00	ENOU	ov	n	100	L
2010-05-15	1900-01-02 11:00:00	Holkam Bay	1.7	R	04:32:00	21:12:00	ENOU	ov	n	100	L
2010-05-15	1900-01-02 11:15:00	Holkam Bay	2.7	R	04:32:00	21:12:00	ENOU	ov	n	100	L
2010-05-15	1900-01-02 11:30:00	Holkam Bay	3.8	R	04:32:00	21:12:00	ENOU	ov	n	100	L
2010-05-15	1900-01-02 11:45:00	Holkam Bay	4.9	R	04:32:00	21:12:00	ENOU	ov	n	100	L
2010-05-15	1900-01-02 12:00:00	Holkam Bay	6	R	04:32:00	21:12:00	ENOU	ov	n	100	L
2010-05-15	1900-01-02 12:15:00	Holkam Bay	7.1	R	04:32:00	21:12:00	ENOU	ov	y	100	L
2010-05-15	1900-01-02 12:30:00	Holkam Bay	8.1	R	04:32:00	21:12:00	ENOU	ov	y	100	L
2010-05-15	1900-01-02 12:45:00	Holkam Bay	9.1	R	04:32:00	21:12:00	ENOU	ov	y	100	L
2010-05-15	1900-01-02 13:00:00	Holkam Bay	10.1	R	04:32:00	21:12:00	ENOU	ov	y	100	L
2010-05-15	1900-01-02 13:15:00	Holkam Bay	10.9	R	04:32:00	21:12:00	ENOU	ov	y	100	L
2010-05-15	1900-01-02 13:30:00	Holkam Bay	11.7	R	04:32:00	21:12:00	ENOU	ov	y	100	L
2010-05-15	1900-01-02 13:45:00	Holkam Bay	12.4	R	04:32:00	21:12:00	ENOU	ov	y	100	L
2010-05-15	1900-01-02 14:00:00	Holkam Bay	13.1	R	04:32:00	21:12:00	ENOU	ov	y	100	L
2010-05-15	1900-01-02 14:15:00	Holkam Bay	13.6	R	04:32:00	21:12:00	ENOU	ov	y	100	L
2010-05-15	1900-01-02 14:30:00	Holkam Bay	14	R	04:32:00	21:12:00	ENOU	ov	n	100	L
2010-05-15	1900-01-02 14:45:00	Holkam Bay	14.3	S	04:32:00	21:12:00	ENOU	ov	n	100	L
2010-05-15	1900-01-02 15:00:00	Holkam Bay	14.4	S	04:32:00	21:12:00	ENOU	ov	n	100	L
2010-05-15	1900-01-02 15:15:00	Holkam Bay	14.5	S	04:32:00	21:12:00	ENOU	ov	n	100	L
2010-05-15	1900-01-02 15:30:00	Holkam Bay	14.4	S	04:32:00	21:12:00	ENOU	ov	n	100	L
2010-05-15	1900-01-02 15:45:00	Holkam Bay	14.3	S	04:32:00	21:12:00	ENOU	ov	n	100	L
2010-05-15	1900-01-02 16:00:00	Holkam Bay	14	F	04:32:00	21:12:00	ENOU	ov	n	100	L
2010-05-15	1900-01-02 16:15:00	Holkam Bay	13.7	F	04:32:00	21:12:00	ENOU	ov	n	100	L
2010-05-15	1900-01-02 16:30:00	Holkam Bay	13.2	F	04:32:00	21:12:00	ENOU	ov	n	100	L
2010-05-15	1900-01-02 16:45:00	Holkam Bay	12.7	F	04:32:00	21:12:00	ENOU	ov	y	100	L
2010-05-15	1900-01-02 17:00:00	Holkam Bay	12	F	04:32:00	21:12:00	ENOU	ov	y	100	L
2010-05-15	1900-01-02 17:15:00	Holkam Bay	11.3	F	04:32:00	21:12:00	ENOU	ov	y	100	L
2010-05-15	1900-01-02 17:30:00	Holkam Bay	10.6	F	04:32:00	21:12:00	ENOU	ov	y	100	L
2010-05-15	1900-01-02 17:45:00	Holkam Bay	9.8	F	04:32:00	21:12:00	ENOU	ov	y	100	L
2010-05-15	1900-01-02 18:00:00	Holkam Bay	9	F	04:32:00	21:12:00	ENOU	ov	y	100	L
2010-05-15	1900-01-02 18:15:00	Holkam Bay	8.2	F	04:32:00	21:12:00	ENOU	ov	n	100	L
2010-05-15	1900-01-02 18:30:00	Holkam Bay	7.4	F	04:32:00	21:12:00	ENOU	ov	n	100	L
2010-05-15	1900-01-02 18:45:00	Holkam Bay	6.6	F	04:32:00	21:12:00	ENOU	ov	n	100	L
2010-05-15	1900-01-02 19:00:00	Holkam Bay	5.9	F	04:32:00	21:12:00	ENOU	fo	y	100	L
2010-05-15	1900-01-02 19:15:00	Holkam Bay	5.1	F	04:32:00	21:12:00	ENOU	fo	y	100	L
2010-05-15	1900-01-02 19:30:00	Holkam Bay	4.5	F	04:32:00	21:12:00	ENOU	fo	y	100	L
2010-05-15	1900-01-02 19:45:00	Holkam Bay	3.9	F	04:32:00	21:12:00	ENOU	fo	y	100	L
2010-05-15	1900-01-02 20:00:00	Holkam Bay	3.5	F	04:32:00	21:12:00	ENOU	fo	y	100	L
2010-05-15	1900-01-02 20:15:00	Holkam Bay	3.1	S	04:32:00	21:12:00	ENOU	fo	y	100	L
2010-05-15	1900-01-02 20:30:00	Holkam Bay	2.9	S	04:32:00	21:12:00	ENOU	fo	y	100	L
2010-05-15	1900-01-02 20:45:00	Holkam Bay	2.7	S	04:32:00	21:12:00	ENOU	fo	y	100	L
2010-05-15	1900-01-02 21:00:00	Holkam Bay	2.7	S	04:32:00	21:12:00	ENOU	fo	y	100	L
2010-05-15	1900-01-02 21:15:00	Holkam Bay	2.8	S	04:32:00	21:12:00	ENOU	fo	y	100	L
2010-05-15	1900-01-02 21:30:00	Holkam Bay	3	S	04:32:00	21:12:00	ENOU	fo	y	100	L
2010-05-15	1900-01-02 21:45:00	Holkam Bay	3.4	R	04:32:00	21:12:00	ENOU	fo	y	100	L
2010-05-15	1900-01-02 22:00:00	Holkam Bay	3.9	R	04:32:00	21:12:00	ENOU	fo	y	100	L
2010-05-15	1900-01-02 22:15:00	Holkam Bay	4.5	R	04:32:00	21:12:00	ENOU
2010-05-15	1900-01-02 22:30:00	Holkam Bay	5.1	R	04:32:00	21:12:00	ENOU
2010-05-15	1900-01-02 22:45:00	Holkam Bay	5.9	R	04:32:00	21:12:00	ENOU
2010-05-15	1900-01-02 23:00:00	Holkam Bay	6.7	R	04:32:00	21:12:00	ENOU
2010-05-15	1900-01-02 23:15:00	Holkam Bay	7.6	R	04:32:00	21:12:00	ENOU
2010-05-15	1900-01-02 23:30:00	Holkam Bay	8.5	R	04:32:00	21:12:00	ENOU
2010-05-15	1900-01-02 23:45:00	Holkam Bay	9.4	R	04:32:00	21:12:00	ENOU
2010-05-16	1900-01-03	Holkam Bay	10.4	R	04:30:00	21:14:00	ENOU
2010-05-16	1900-01-03 00:15:00	Holkam Bay	11.3	R	04:30:00	21:14:00	ENOU
2010-05-16	1900-01-03 00:30:00	Holkam Bay	12.2	R	04:30:00	21:14:00	ENOU
2010-05-16	1900-01-03 00:45:00	Holkam Bay	13.1	R	04:30:00	21:14:00	ENOU
2010-05-16	1900-01-03 01:00:00	Holkam Bay	13.9	R	04:30:00	21:14:00	ENOU
2010-05-16	1900-01-03 01:15:00	Holkam Bay	14.6	R	04:30:00	21:14:00	ENOU
2010-05-16	1900-01-03 01:30:00	Holkam Bay	15.2	R	04:30:00	21:14:00	ENOU
2010-05-16	1900-01-03 01:45:00	Holkam Bay	15.8	R	04:30:00	21:14:00	ENOU
2010-05-16	1900-01-03 02:00:00	Holkam Bay	16.3	R	04:30:00	21:14:00	ENOU
2010-05-16	1900-01-03 02:15:00	Holkam Bay	16.6	S	04:30:00	21:14:00	ENOU
2010-05-16	1900-01-03 02:30:00	Holkam Bay	16.8	S	04:30:00	21:14:00	ENOU
2010-05-16	1900-01-03 02:45:00	Holkam Bay	16.9	S	04:30:00	21:14:00	ENOU
2010-05-16	1900-01-03 03:00:00	Holkam Bay	16.9	S	04:30:00	21:14:00	ENOU
2010-05-16	1900-01-03 03:15:00	Holkam Bay	16.8	S	04:30:00	21:14:00	ENOU
2010-05-16	1900-01-03 03:30:00	Holkam Bay	16.6	S	04:30:00	21:14:00	ENOU
2010-05-16	1900-01-03 03:45:00	Holkam Bay	16.2	F	04:30:00	21:14:00	ENOU
2010-05-16	1900-01-03 04:00:00	Holkam Bay	15.8	F	04:30:00	21:14:00	ENOU
2010-05-16	1900-01-03 04:15:00	Holkam Bay	15.2	F	04:30:00	21:14:00	ENOU
2010-05-16	1900-01-03 04:30:00	Holkam Bay	14.5	F	04:30:00	21:14:00	ENOU
2010-05-16	1900-01-03 04:45:00	Holkam Bay	13.7	F	04:30:00	21:14:00	ENOU
2010-05-16	1900-01-03 05:00:00	Holkam Bay	12.8	F	04:30:00	21:14:00	ENOU	fo	y	100	L
2010-05-16	1900-01-03 05:15:00	Holkam Bay	11.8	F	04:30:00	21:14:00	ENOU	fo	y	100	L
2010-05-16	1900-01-03 05:30:00	Holkam Bay	10.8	F	04:30:00	21:14:00	ENOU	fo	y	100	L
2010-05-16	1900-01-03 05:45:00	Holkam Bay	9.7	F	04:30:00	21:14:00	ENOU	fo	y	100	L
2010-05-16	1900-01-03 06:00:00	Holkam Bay	8.5	F	04:30:00	21:14:00	ENOU	fo	y	100	L
2010-05-16	1900-01-03 06:15:00	Holkam Bay	7.4	F	04:30:00	21:14:00	ENOU	fo	y	100	L
2010-05-16	1900-01-03 06:30:00	Holkam Bay	6.2	F	04:30:00	21:14:00	ENOU	fo	y	100	L
2010-05-16	1900-01-03 06:45:00	Holkam Bay	5	F	04:30:00	21:14:00	ENOU	fo	y	100	L
2010-05-16	1900-01-03 07:00:00	Holkam Bay	3.9	F	04:30:00	21:14:00	ENOU	fo	y	100	L
2010-05-16	1900-01-03 07:15:00	Holkam Bay	2.7	F	04:30:00	21:14:00	ENOU	ov	n	100	L
2010-05-16	1900-01-03 07:30:00	Holkam Bay	1.7	F	04:30:00	21:14:00	ENOU	ov	n	100	L
2010-05-16	1900-01-03 07:45:00	Holkam Bay	0.7	F	04:30:00	21:14:00	ENOU	ov	n	100	L
2010-05-16	1900-01-03 08:00:00	Holkam Bay	-0.2	F	04:30:00	21:14:00	ENOU	ov	n	100	L
2010-05-16	1900-01-03 08:15:00	Holkam Bay	-1	F	04:30:00	21:14:00	ENOU	ov	n	90	L
2010-05-16	1900-01-03 08:30:00	Holkam Bay	-1.6	F	04:30:00	21:14:00	ENOU	pc	n	80	L
2010-05-16	1900-01-03 08:45:00	Holkam Bay	-2.2	F	04:30:00	21:14:00	ENOU	pc	n	50	L
2010-05-16	1900-01-03 09:00:00	Holkam Bay	-2.6	S	04:30:00	21:14:00	ENOU	pc	n	50	L
2010-05-16	1900-01-03 09:15:00	Holkam Bay	-2.9	S	04:30:00	21:14:00	ENOU	pc	n	50	L
2010-05-16	1900-01-03 09:30:00	Holkam Bay	-3	S	04:30:00	21:14:00	ENOU	pc	n	50	L
2010-05-16	1900-01-03 09:45:00	Holkam Bay	-3	S	04:30:00	21:14:00	ENOU	pc	n	50	L
2010-05-16	1900-01-03 10:00:00	Holkam Bay	-2.8	S	04:30:00	21:14:00	ENOU	pc	n	50	L
2010-05-16	1900-01-03 10:15:00	Holkam Bay	-2.5	S	04:30:00	21:14:00	ENOU	pc	n	50	L
2010-05-16	1900-01-03 10:30:00	Holkam Bay	-2	R	04:30:00	21:14:00	ENOU	pc	n	40	L
2010-05-16	1900-01-03 10:45:00	Holkam Bay	-1.4	R	04:30:00	21:14:00	ENOU	pc	n	40	L
2010-05-16	1900-01-03 11:00:00	Holkam Bay	-0.7	R	04:30:00	21:14:00	ENOU	pc	n	50	L
2010-05-16	1900-01-03 11:15:00	Holkam Bay	0.1	R	04:30:00	21:14:00	ENOU	pc	n	50	L
2010-05-16	1900-01-03 11:30:00	Holkam Bay	1	R	04:30:00	21:14:00	ENOU	pc	n	50	L
2010-05-16	1900-01-03 11:45:00	Holkam Bay	1.9	R	04:30:00	21:14:00	ENOU	pc	n	50	L
2010-05-16	1900-01-03 12:00:00	Holkam Bay	2.9	R	04:30:00	21:14:00	ENOU	pc	n	50	L
2010-05-16	1900-01-03 12:15:00	Holkam Bay	4	R	04:30:00	21:14:00	ENOU	pc	n	50	L
2010-05-16	1900-01-03 12:30:00	Holkam Bay	5	R	04:30:00	21:14:00	ENOU	pc	n	50	L
2010-05-16	1900-01-03 12:45:00	Holkam Bay	6.1	R	04:30:00	21:14:00	ENOU	pc	n	50	L
2010-05-16	1900-01-03 13:00:00	Holkam Bay	7.2	R	04:30:00	21:14:00	ENOU	pc	n	50	L
2010-05-16	1900-01-03 13:15:00	Holkam Bay	8.2	R	04:30:00	21:14:00	ENOU	pc	n	50	L
2010-05-16	1900-01-03 13:30:00	Holkam Bay	9.2	R	04:30:00	21:14:00	ENOU	pc	n	50	L
2010-05-16	1900-01-03 13:45:00	Holkam Bay	10.1	R	04:30:00	21:14:00	ENOU	pc	n	50	L
2010-05-16	1900-01-03 14:00:00	Holkam Bay	11	R	04:30:00	21:14:00	ENOU	pc	n	50	L
2010-05-16	1900-01-03 14:15:00	Holkam Bay	11.7	R	04:30:00	21:14:00	ENOU	pc	n	50	L
2010-05-16	1900-01-03 14:30:00	Holkam Bay	12.4	R	04:30:00	21:14:00	ENOU	pc	n	50	L
2010-05-16	1900-01-03 14:45:00	Holkam Bay	13	R	04:30:00	21:14:00	ENOU	pc	n	40	L
2010-05-16	1900-01-03 15:00:00	Holkam Bay	13.5	R	04:30:00	21:14:00	ENOU	pc	n	40	L
2010-05-16	1900-01-03 15:15:00	Holkam Bay	13.9	S	04:30:00	21:14:00	ENOU	pc	n	40	L
2010-05-16	1900-01-03 15:30:00	Holkam Bay	14.1	S	04:30:00	21:14:00	ENOU	pc	n	40	L
2010-05-16	1900-01-03 15:45:00	Holkam Bay	14.3	S	04:30:00	21:14:00	ENOU	pc	n	40	L
2010-05-16	1900-01-03 16:00:00	Holkam Bay	14.3	S	04:30:00	21:14:00	ENOU	pc	n	40	L
2010-05-16	1900-01-03 16:15:00	Holkam Bay	14.3	S	04:30:00	21:14:00	ENOU	pc	n	40	L
2010-05-16	1900-01-03 16:30:00	Holkam Bay	14.1	S	04:30:00	21:14:00	ENOU	pc	n	40	L
2010-05-16	1900-01-03 16:45:00	Holkam Bay	13.8	S	04:30:00	21:14:00	ENOU	pc	n	40	L
2010-05-16	1900-01-03 17:00:00	Holkam Bay	13.5	F	04:30:00	21:14:00	ENOU	pc	n	30	L
2010-05-16	1900-01-03 17:15:00	Holkam Bay	13	F	04:30:00	21:14:00	ENOU	pc	n	30	L
2010-05-16	1900-01-03 17:30:00	Holkam Bay	12.5	F	04:30:00	21:14:00	ENOU	pc	n	20	L
2010-05-16	1900-01-03 17:45:00	Holkam Bay	11.9	F	04:30:00	21:14:00	ENOU	pc	n	20	L
2010-05-16	1900-01-03 18:00:00	Holkam Bay	11.2	F	04:30:00	21:14:00	ENOU	pc	n	20	L
2010-05-16	1900-01-03 18:15:00	Holkam Bay	10.5	F	04:30:00	21:14:00	ENOU	pc	n	20	L
2010-05-16	1900-01-03 18:30:00	Holkam Bay	9.7	F	04:30:00	21:14:00	ENOU	pc	n	20	L
2010-05-16	1900-01-03 18:45:00	Holkam Bay	8.9	F	04:30:00	21:14:00	ENOU	pc	n	20	L
2010-05-16	1900-01-03 19:00:00	Holkam Bay	8.2	F	04:30:00	21:14:00	ENOU	cl	n	10	L
2010-05-16	1900-01-03 19:15:00	Holkam Bay	7.4	F	04:30:00	21:14:00	ENOU	cl	n	10	L
2010-05-16	1900-01-03 19:30:00	Holkam Bay	6.6	F	04:30:00	21:14:00	ENOU	cl	n	10	L
2010-05-16	1900-01-03 19:45:00	Holkam Bay	5.9	F	04:30:00	21:14:00	ENOU	cl	n	10	L
2010-05-16	1900-01-03 20:00:00	Holkam Bay	5.2	F	04:30:00	21:14:00	ENOU	cl	n	10	L
2010-05-16	1900-01-03 20:15:00	Holkam Bay	4.6	F	04:30:00	21:14:00	ENOU	cl	n	20	L
2010-05-16	1900-01-03 20:30:00	Holkam Bay	4.1	F	04:30:00	21:14:00	ENOU	cl	n	10	L
2010-05-16	1900-01-03 20:45:00	Holkam Bay	3.7	F	04:30:00	21:14:00	ENOU	cl	n	0	L
2010-05-16	1900-01-03 21:00:00	Holkam Bay	3.4	S	04:30:00	21:14:00	ENOU	cl	n	0	L
2010-05-16	1900-01-03 21:15:00	Holkam Bay	3.1	S	04:30:00	21:14:00	ENOU	cl	n	0	L
2010-05-16	1900-01-03 21:30:00	Holkam Bay	3	S	04:30:00	21:14:00	ENOU	cl	n	0	L
2010-05-16	1900-01-03 21:45:00	Holkam Bay	3	S	04:30:00	21:14:00	ENOU	cl	n	0	L
2010-05-16	1900-01-03 22:00:00	Holkam Bay	3.1	S	04:30:00	21:14:00	ENOU	cl	n	0	L
2010-05-16	1900-01-03 22:15:00	Holkam Bay	3.4	S	04:30:00	21:14:00	ENOU
2010-05-16	1900-01-03 22:30:00	Holkam Bay	3.7	R	04:30:00	21:14:00	ENOU
2010-05-16	1900-01-03 22:45:00	Holkam Bay	4.2	R	04:30:00	21:14:00	ENOU
2010-05-16	1900-01-03 23:00:00	Holkam Bay	4.8	R	04:30:00	21:14:00	ENOU
2010-05-16	1900-01-03 23:15:00	Holkam Bay	5.4	R	04:30:00	21:14:00	ENOU
2010-05-16	1900-01-03 23:30:00	Holkam Bay	6.2	R	04:30:00	21:14:00	ENOU
2010-05-16	1900-01-03 23:45:00	Holkam Bay	6.9	R	04:30:00	21:14:00	ENOU
2010-05-17	1900-01-04	Holkam Bay	7.8	R	04:28:00	21:16:00	ENOU
2010-05-17	1900-01-04 00:15:00	Holkam Bay	8.6	R	04:28:00	21:16:00	ENOU
2010-05-17	1900-01-04 00:30:00	Holkam Bay	9.5	R	04:28:00	21:16:00	ENOU
2010-05-17	1900-01-04 00:45:00	Holkam Bay	10.5	R	04:28:00	21:16:00	ENOU
2010-05-17	1900-01-04 01:00:00	Holkam Bay	11.3	R	04:28:00	21:16:00	ENOU
2010-05-17	1900-01-04 01:15:00	Holkam Bay	12.2	R	04:28:00	21:16:00	ENOU
2010-05-17	1900-01-04 01:30:00	Holkam Bay	13	R	04:28:00	21:16:00	ENOU
2010-05-17	1900-01-04 01:45:00	Holkam Bay	13.7	R	04:28:00	21:16:00	ENOU
2010-05-17	1900-01-04 02:00:00	Holkam Bay	14.4	R	04:28:00	21:16:00	ENOU
2010-05-17	1900-01-04 02:15:00	Holkam Bay	15	R	04:28:00	21:16:00	ENOU
2010-05-17	1900-01-04 02:30:00	Holkam Bay	15.5	R	04:28:00	21:16:00	ENOU
2010-05-17	1900-01-04 02:45:00	Holkam Bay	15.9	R	04:28:00	21:16:00	ENOU
2010-05-17	1900-01-04 03:00:00	Holkam Bay	16.3	S	04:28:00	21:16:00	ENOU
2010-05-17	1900-01-04 03:15:00	Holkam Bay	16.5	S	04:28:00	21:16:00	ENOU
2010-05-17	1900-01-04 03:30:00	Holkam Bay	16.6	S	04:28:00	21:16:00	ENOU
2010-05-17	1900-01-04 03:45:00	Holkam Bay	16.5	S	04:28:00	21:16:00	ENOU
2010-05-17	1900-01-04 04:00:00	Holkam Bay	16.4	S	04:28:00	21:16:00	ENOU
2010-05-17	1900-01-04 04:15:00	Holkam Bay	16.2	F	04:28:00	21:16:00	ENOU
2010-05-17	1900-01-04 04:30:00	Holkam Bay	15.8	F	04:28:00	21:16:00	ENOU
2010-05-17	1900-01-04 04:45:00	Holkam Bay	15.4	F	04:28:00	21:16:00	ENOU
2010-05-17	1900-01-04 05:00:00	Holkam Bay	14.8	F	04:28:00	21:16:00	ENOU	cl	n	10	L
2010-05-17	1900-01-04 05:15:00	Holkam Bay	14.1	F	04:28:00	21:16:00	ENOU	cl	n	10	L
2010-05-17	1900-01-04 05:30:00	Holkam Bay	13.3	F	04:28:00	21:16:00	ENOU	cl	n	10	L
2010-05-17	1900-01-04 05:45:00	Holkam Bay	12.5	F	04:28:00	21:16:00	ENOU	cl	n	10	L
2010-05-17	1900-01-04 06:00:00	Holkam Bay	11.5	F	04:28:00	21:16:00	ENOU	cl	n	10	L
2010-05-17	1900-01-04 06:15:00	Holkam Bay	10.5	F	04:28:00	21:16:00	ENOU	cl	n	10	L
2010-05-17	1900-01-04 06:30:00	Holkam Bay	9.5	F	04:28:00	21:16:00	ENOU	cl	n	10	L
2010-05-17	1900-01-04 06:45:00	Holkam Bay	8.4	F	04:28:00	21:16:00	ENOU	cl	n	10	L
2010-05-17	1900-01-04 07:00:00	Holkam Bay	7.3	F	04:28:00	21:16:00	ENOU	cl	n	10	L
2010-05-17	1900-01-04 07:15:00	Holkam Bay	6.2	F	04:28:00	21:16:00	ENOU	cl	n	10	L
2010-05-17	1900-01-04 07:30:00	Holkam Bay	5	F	04:28:00	21:16:00	ENOU	cl	n	10	L
2010-05-17	1900-01-04 07:45:00	Holkam Bay	3.9	F	04:28:00	21:16:00	ENOU	cl	n	10	L
2010-05-17	1900-01-04 08:00:00	Holkam Bay	2.9	F	04:28:00	21:16:00	ENOU	cl	n	5	L
2010-05-17	1900-01-04 08:15:00	Holkam Bay	1.8	F	04:28:00	21:16:00	ENOU	cl	n	5	L
2010-05-17	1900-01-04 08:30:00	Holkam Bay	0.9	F	04:28:00	21:16:00	ENOU	cl	n	5	L
2010-05-17	1900-01-04 08:45:00	Holkam Bay	0.1	F	04:28:00	21:16:00	ENOU	cl	n	5	L
2010-05-17	1900-01-04 09:00:00	Holkam Bay	-0.7	F	04:28:00	21:16:00	ENOU	cl	n	5	L
2010-05-17	1900-01-04 09:15:00	Holkam Bay	-1.3	F	04:28:00	21:16:00	ENOU	cl	n	20	L
2010-05-17	1900-01-04 09:30:00	Holkam Bay	-1.8	F	04:28:00	21:16:00	ENOU	cl	n	40	L
2010-05-17	1900-01-04 09:45:00	Holkam Bay	-2.2	S	04:28:00	21:16:00	ENOU	cl	n	30	L
2010-05-17	1900-01-04 10:00:00	Holkam Bay	-2.4	S	04:28:00	21:16:00	ENOU	cl	n	30	L
2010-05-17	1900-01-04 10:15:00	Holkam Bay	-2.6	S	04:28:00	21:16:00	ENOU	cl	n	30	L
2010-05-17	1900-01-04 10:30:00	Holkam Bay	-2.5	S	04:28:00	21:16:00	ENOU	cl	n	30	L
2010-05-17	1900-01-04 10:45:00	Holkam Bay	-2.3	S	04:28:00	21:16:00	ENOU	cl	n	30	L
2010-05-17	1900-01-04 11:00:00	Holkam Bay	-2	R	04:28:00	21:16:00	ENOU	cl	n	30	L
2010-05-17	1900-01-04 11:15:00	Holkam Bay	-1.6	R	04:28:00	21:16:00	ENOU	cl	n	30	L
2010-05-17	1900-01-04 11:30:00	Holkam Bay	-1	R	04:28:00	21:16:00	ENOU	cl	n	30	L
2010-05-17	1900-01-04 11:45:00	Holkam Bay	-0.3	R	04:28:00	21:16:00	ENOU	cl	n	30	L
2010-05-17	1900-01-04 12:00:00	Holkam Bay	0.4	R	04:28:00	21:16:00	ENOU	cl	n	30	L
2010-05-17	1900-01-04 12:15:00	Holkam Bay	1.2	R	04:28:00	21:16:00	ENOU	cl	n	30	L
2010-05-17	1900-01-04 12:30:00	Holkam Bay	2.2	R	04:28:00	21:16:00	ENOU	cl	n	10	L
2010-05-17	1900-01-04 12:45:00	Holkam Bay	3.1	R	04:28:00	21:16:00	ENOU	cl	n	10	L
2010-05-17	1900-01-04 13:00:00	Holkam Bay	4.1	R	04:28:00	21:16:00	ENOU	cl	n	10	L
2010-05-17	1900-01-04 13:15:00	Holkam Bay	5.1	R	04:28:00	21:16:00	ENOU	cl	n	10	L
2010-05-17	1900-01-04 13:30:00	Holkam Bay	6.1	R	04:28:00	21:16:00	ENOU	cl	n	10	L
2010-05-17	1900-01-04 13:45:00	Holkam Bay	7.2	R	04:28:00	21:16:00	ENOU	pc	n	30	L
2010-05-17	1900-01-04 14:00:00	Holkam Bay	8.1	R	04:28:00	21:16:00	ENOU	pc	n	50	L
2010-05-17	1900-01-04 14:15:00	Holkam Bay	9.1	R	04:28:00	21:16:00	ENOU	pc	n	50	L
2010-05-17	1900-01-04 14:30:00	Holkam Bay	9.9	R	04:28:00	21:16:00	ENOU	pc	n	50	L
2010-05-17	1900-01-04 14:45:00	Holkam Bay	10.8	R	04:28:00	21:16:00	ENOU	pc	n	50	L
2010-05-17	1900-01-04 15:00:00	Holkam Bay	11.5	R	04:28:00	21:16:00	ENOU	pc	n	30	L
2010-05-17	1900-01-04 15:15:00	Holkam Bay	12.2	R	04:28:00	21:16:00	ENOU	pc	n	50	L
2010-05-17	1900-01-04 15:30:00	Holkam Bay	12.7	R	04:28:00	21:16:00	ENOU	pc	n	60	L
2010-05-17	1900-01-04 15:45:00	Holkam Bay	13.2	R	04:28:00	21:16:00	ENOU	pc	n	60	L
2010-05-17	1900-01-04 16:00:00	Holkam Bay	13.6	R	04:28:00	21:16:00	ENOU	pc	n	60	L
2010-05-17	1900-01-04 16:15:00	Holkam Bay	13.9	S	04:28:00	21:16:00	ENOU	pc	n	60	L
2010-05-17	1900-01-04 16:30:00	Holkam Bay	14	S	04:28:00	21:16:00	ENOU	pc	n	60	L
2010-05-17	1900-01-04 16:45:00	Holkam Bay	14.1	S	04:28:00	21:16:00	ENOU	pc	n	60	L
2010-05-17	1900-01-04 17:00:00	Holkam Bay	14	S	04:28:00	21:16:00	ENOU	pc	n	80	L
2010-05-17	1900-01-04 17:15:00	Holkam Bay	13.9	S	04:28:00	21:16:00	ENOU	pc	n	80	L
2010-05-17	1900-01-04 17:30:00	Holkam Bay	13.6	F	04:28:00	21:16:00	ENOU	pc	n	80	L
2010-05-17	1900-01-04 17:45:00	Holkam Bay	13.3	F	04:28:00	21:16:00	ENOU	pc	n	70	L
2010-05-17	1900-01-04 18:00:00	Holkam Bay	12.9	F	04:28:00	21:16:00	ENOU	pc	n	70	L
2010-05-17	1900-01-04 18:15:00	Holkam Bay	12.4	F	04:28:00	21:16:00	ENOU	pc	n	70	L
2010-05-17	1900-01-04 18:30:00	Holkam Bay	11.8	F	04:28:00	21:16:00	ENOU	pc	n	70	L
2010-05-17	1900-01-04 18:45:00	Holkam Bay	11.2	F	04:28:00	21:16:00	ENOU	pc	n	90	L
2010-05-17	1900-01-04 19:00:00	Holkam Bay	10.5	F	04:28:00	21:16:00	ENOU	pc	n	90	L
2010-05-17	1900-01-04 19:15:00	Holkam Bay	9.8	F	04:28:00	21:16:00	ENOU	pc	n	90	L
2010-05-17	1900-01-04 19:30:00	Holkam Bay	9.1	F	04:28:00	21:16:00	ENOU	pc	n	70	L
2010-05-17	1900-01-04 19:45:00	Holkam Bay	8.4	F	04:28:00	21:16:00	ENOU	pc	n	70	L
2010-05-17	1900-01-04 20:00:00	Holkam Bay	7.6	F	04:28:00	21:16:00	ENOU	pc	n	70	L
2010-05-17	1900-01-04 20:15:00	Holkam Bay	6.9	F	04:28:00	21:16:00	ENOU	pc	n	70	L
2010-05-17	1900-01-04 20:30:00	Holkam Bay	6.2	F	04:28:00	21:16:00	ENOU	pc	n	70	L
2010-05-17	1900-01-04 20:45:00	Holkam Bay	5.6	F	04:28:00	21:16:00	ENOU	pc	n	60	L
2010-05-17	1900-01-04 21:00:00	Holkam Bay	5	F	04:28:00	21:16:00	ENOU	pc	n	60	L
2010-05-17	1900-01-04 21:15:00	Holkam Bay	4.5	F	04:28:00	21:16:00	ENOU	pc	n	60	L
2010-05-17	1900-01-04 21:30:00	Holkam Bay	4.1	F	04:28:00	21:16:00	ENOU	pc	n	60	L
2010-05-17	1900-01-04 21:45:00	Holkam Bay	3.8	S	04:28:00	21:16:00	ENOU	pc	n	60	L
2010-05-17	1900-01-04 22:00:00	Holkam Bay	3.6	S	04:28:00	21:16:00	ENOU	pc	n	60	L
2010-05-17	1900-01-04 22:15:00	Holkam Bay	3.4	S	04:28:00	21:16:00	ENOU
2010-05-17	1900-01-04 22:30:00	Holkam Bay	3.4	S	04:28:00	21:16:00	ENOU
2010-05-17	1900-01-04 22:45:00	Holkam Bay	3.5	S	04:28:00	21:16:00	ENOU
2010-05-17	1900-01-04 23:00:00	Holkam Bay	3.7	S	04:28:00	21:16:00	ENOU
2010-05-17	1900-01-04 23:15:00	Holkam Bay	4	R	04:28:00	21:16:00	ENOU
2010-05-17	1900-01-04 23:30:00	Holkam Bay	4.4	R	04:28:00	21:16:00	ENOU
2010-05-17	1900-01-04 23:45:00	Holkam Bay	4.9	R	04:28:00	21:16:00	ENOU
2010-05-18	1900-01-05	Holkam Bay	5.5	R	04:26:00	21:18:00	ENOU
2010-05-18	1900-01-05 00:15:00	Holkam Bay	6.2	R	04:26:00	21:18:00	ENOU
2010-05-18	1900-01-05 00:30:00	Holkam Bay	6.9	R	04:26:00	21:18:00	ENOU
2010-05-18	1900-01-05 00:45:00	Holkam Bay	7.6	R	04:26:00	21:18:00	ENOU
2010-05-18	1900-01-05 01:00:00	Holkam Bay	8.4	R	04:26:00	21:18:00	ENOU
2010-05-18	1900-01-05 01:15:00	Holkam Bay	9.2	R	04:26:00	21:18:00	ENOU
2010-05-18	1900-01-05 01:30:00	Holkam Bay	10.1	R	04:26:00	21:18:00	ENOU
2010-05-18	1900-01-05 01:45:00	Holkam Bay	10.9	R	04:26:00	21:18:00	ENOU
2010-05-18	1900-01-05 02:00:00	Holkam Bay	11.6	R	04:26:00	21:18:00	ENOU
2010-05-18	1900-01-05 02:15:00	Holkam Bay	12.4	R	04:26:00	21:18:00	ENOU
2010-05-18	1900-01-05 02:30:00	Holkam Bay	13.1	R	04:26:00	21:18:00	ENOU
2010-05-18	1900-01-05 02:45:00	Holkam Bay	13.7	R	04:26:00	21:18:00	ENOU
2010-05-18	1900-01-05 03:00:00	Holkam Bay	14.3	R	04:26:00	21:18:00	ENOU
2010-05-18	1900-01-05 03:15:00	Holkam Bay	14.7	R	04:26:00	21:18:00	ENOU
2010-05-18	1900-01-05 03:30:00	Holkam Bay	15.2	R	04:26:00	21:18:00	ENOU
2010-05-18	1900-01-05 03:45:00	Holkam Bay	15.5	S	04:26:00	21:18:00	ENOU
2010-05-18	1900-01-05 04:00:00	Holkam Bay	15.7	S	04:26:00	21:18:00	ENOU
2010-05-18	1900-01-05 04:15:00	Holkam Bay	15.8	S	04:26:00	21:18:00	ENOU
2010-05-18	1900-01-05 04:30:00	Holkam Bay	15.8	S	04:26:00	21:18:00	ENOU
2010-05-18	1900-01-05 04:45:00	Holkam Bay	15.7	S	04:26:00	21:18:00	ENOU			100
2010-05-18	1900-01-05 05:00:00	Holkam Bay	15.5	S	04:26:00	21:18:00	ENOU	ov	n	100	L
2010-05-18	1900-01-05 05:15:00	Holkam Bay	15.2	F	04:26:00	21:18:00	ENOU	ov	n	100	L
2010-05-18	1900-01-05 05:30:00	Holkam Bay	14.8	F	04:26:00	21:18:00	ENOU	ov	n	100	L
2010-05-18	1900-01-05 05:45:00	Holkam Bay	14.3	F	04:26:00	21:18:00	ENOU	ov	n	100	L
2010-05-18	1900-01-05 06:00:00	Holkam Bay	13.7	F	04:26:00	21:18:00	ENOU	ov	n	100	L
2010-05-18	1900-01-05 06:15:00	Holkam Bay	13	F	04:26:00	21:18:00	ENOU	ov	n	100	L
2010-05-18	1900-01-05 06:30:00	Holkam Bay	12.2	F	04:26:00	21:18:00	ENOU	ov	n	100	L
2010-05-18	1900-01-05 06:45:00	Holkam Bay	11.4	F	04:26:00	21:18:00	ENOU	ov	y	100	L
2010-05-18	1900-01-05 07:00:00	Holkam Bay	10.5	F	04:26:00	21:18:00	ENOU	ov	y	100	L
2010-05-18	1900-01-05 07:15:00	Holkam Bay	9.5	F	04:26:00	21:18:00	ENOU	ov	y	100	L
2010-05-18	1900-01-05 07:30:00	Holkam Bay	8.5	F	04:26:00	21:18:00	ENOU	ov	y	100	L
2010-05-18	1900-01-05 07:45:00	Holkam Bay	7.4	F	04:26:00	21:18:00	ENOU	ov	n	100	L
2010-05-18	1900-01-05 08:00:00	Holkam Bay	6.5	F	04:26:00	21:18:00	ENOU	ov	n	100	L
2010-05-18	1900-01-05 08:15:00	Holkam Bay	5.4	F	04:26:00	21:18:00	ENOU	ov	n	100	L
2010-05-18	1900-01-05 08:30:00	Holkam Bay	4.4	F	04:26:00	21:18:00	ENOU	ov	n	100	L
2010-05-18	1900-01-05 08:45:00	Holkam Bay	3.4	F	04:26:00	21:18:00	ENOU	ov	n	100	L
2010-05-18	1900-01-05 09:00:00	Holkam Bay	2.4	F	04:26:00	21:18:00	ENOU	ov	y	100	L
2010-05-18	1900-01-05 09:15:00	Holkam Bay	1.6	F	04:26:00	21:18:00	ENOU	ov	y	100	L
2010-05-18	1900-01-05 09:30:00	Holkam Bay	0.8	F	04:26:00	21:18:00	ENOU	ov	y	100	L
2010-05-18	1900-01-05 09:45:00	Holkam Bay	0.1	F	04:26:00	21:18:00	ENOU	ov	y	100	L
2010-05-18	1900-01-05 10:00:00	Holkam Bay	-0.5	F	04:26:00	21:18:00	ENOU	ov	y	100	L
2010-05-18	1900-01-05 10:15:00	Holkam Bay	-1	F	04:26:00	21:18:00	ENOU	ov	n	100	L
2010-05-18	1900-01-05 10:30:00	Holkam Bay	-1.4	S	04:26:00	21:18:00	ENOU	ov	n	90	L
2010-05-18	1900-01-05 10:45:00	Holkam Bay	-1.6	S	04:26:00	21:18:00	ENOU	pc	n	70	L
2010-05-18	1900-01-05 11:00:00	Holkam Bay	-1.8	S	04:26:00	21:18:00	ENOU	pc	n	90	L
2010-05-18	1900-01-05 11:15:00	Holkam Bay	-1.8	S	04:26:00	21:18:00	ENOU	pc	n	90	L
2010-05-18	1900-01-05 11:30:00	Holkam Bay	-1.6	S	04:26:00	21:18:00	ENOU	pc	n	90	L
2010-05-18	1900-01-05 11:45:00	Holkam Bay	-1.4	S	04:26:00	21:18:00	ENOU	pc	n	90	L
2010-05-18	1900-01-05 12:00:00	Holkam Bay	-1	R	04:26:00	21:18:00	ENOU	pc	n	90	L
2010-05-18	1900-01-05 12:15:00	Holkam Bay	-0.5	R	04:26:00	21:18:00	ENOU	pc	n	70	L
2010-05-18	1900-01-05 12:30:00	Holkam Bay	0.1	R	04:26:00	21:18:00	ENOU	pc	n	70	L
2010-05-18	1900-01-05 12:45:00	Holkam Bay	0.8	R	04:26:00	21:18:00	ENOU	pc	n	70	L
2010-05-18	1900-01-05 13:00:00	Holkam Bay	1.5	R	04:26:00	21:18:00	ENOU	pc	n	70	L
2010-05-18	1900-01-05 13:15:00	Holkam Bay	2.4	R	04:26:00	21:18:00	ENOU	pc	n	70	L
2010-05-18	1900-01-05 13:30:00	Holkam Bay	3.2	R	04:26:00	21:18:00	ENOU	ov	n	90	L
2010-05-18	1900-01-05 13:45:00	Holkam Bay	4.1	R	04:26:00	21:18:00	ENOU	ov	n	90	L
2010-05-18	1900-01-05 14:00:00	Holkam Bay	5.1	R	04:26:00	21:18:00	ENOU	ov	n	100	L
2010-05-18	1900-01-05 14:15:00	Holkam Bay	6	R	04:26:00	21:18:00	ENOU	ov	n	100	L
2010-05-18	1900-01-05 14:30:00	Holkam Bay	7	R	04:26:00	21:18:00	ENOU	ov	n	100	L
2010-05-18	1900-01-05 14:45:00	Holkam Bay	7.9	R	04:26:00	21:18:00	ENOU	ov	n	100	L
2010-05-18	1900-01-05 15:00:00	Holkam Bay	8.8	R	04:26:00	21:18:00	ENOU	ov	n	100	L
2010-05-18	1900-01-05 15:15:00	Holkam Bay	9.6	R	04:26:00	21:18:00	ENOU	ov	n	100	L
2010-05-18	1900-01-05 15:30:00	Holkam Bay	10.4	R	04:26:00	21:18:00	ENOU	ov	n	100	L
2010-05-18	1900-01-05 15:45:00	Holkam Bay	11.1	R	04:26:00	21:18:00	ENOU	ov	n	100	L
2010-05-18	1900-01-05 16:00:00	Holkam Bay	11.8	R	04:26:00	21:18:00	ENOU	ov	n	100	L
2010-05-18	1900-01-05 16:15:00	Holkam Bay	12.4	R	04:26:00	21:18:00	ENOU	ov	n	100	L
2010-05-18	1900-01-05 16:30:00	Holkam Bay	12.8	R	04:26:00	21:18:00	ENOU	ov	n	100	L
2010-05-18	1900-01-05 16:45:00	Holkam Bay	13.3	R	04:26:00	21:18:00	ENOU	ov	n	100	L
2010-05-18	1900-01-05 17:00:00	Holkam Bay	13.5	S	04:26:00	21:18:00	ENOU	ov	n	100	L
2010-05-18	1900-01-05 17:15:00	Holkam Bay	13.7	S	04:26:00	21:18:00	ENOU	ov	n	100	L
2010-05-18	1900-01-05 17:30:00	Holkam Bay	13.8	S	04:26:00	21:18:00	ENOU	ov	n	100	L
2010-05-18	1900-01-05 17:45:00	Holkam Bay	13.8	S	04:26:00	21:18:00	ENOU	ov	y	100	L
2010-05-18	1900-01-05 18:00:00	Holkam Bay	13.7	S	04:26:00	21:18:00	ENOU	ov	y	100	L
2010-05-18	1900-01-05 18:15:00	Holkam Bay	13.5	S	04:26:00	21:18:00	ENOU	ov	n	100	L
2010-05-18	1900-01-05 18:30:00	Holkam Bay	13.3	F	04:26:00	21:18:00	ENOU	ov	n	100	L
2010-05-18	1900-01-05 18:45:00	Holkam Bay	12.9	F	04:26:00	21:18:00	ENOU	ov	n	100	L
2010-05-18	1900-01-05 19:00:00	Holkam Bay	12.5	F	04:26:00	21:18:00	ENOU	ov	n	100	L
2010-05-18	1900-01-05 19:15:00	Holkam Bay	12	F	04:26:00	21:18:00	ENOU	ov	n	100	L
2010-05-18	1900-01-05 19:30:00	Holkam Bay	11.4	F	04:26:00	21:18:00	ENOU	ov	n	100	L
2010-05-18	1900-01-05 19:45:00	Holkam Bay	10.8	F	04:26:00	21:18:00	ENOU	ov	n	100	L
2010-05-18	1900-01-05 20:00:00	Holkam Bay	10.2	F	04:26:00	21:18:00	ENOU	ov	n	100	L
2010-05-18	1900-01-05 20:15:00	Holkam Bay	9.5	F	04:26:00	21:18:00	ENOU	ov	n	100	L
2010-05-18	1900-01-05 20:30:00	Holkam Bay	8.8	F	04:26:00	21:18:00	ENOU	ov	y	100	L
2010-05-18	1900-01-05 20:45:00	Holkam Bay	8.2	F	04:26:00	21:18:00	ENOU	ov	y	100	L
2010-05-18	1900-01-05 21:00:00	Holkam Bay	7.5	F	04:26:00	21:18:00	ENOU	ov	y	100	L
2010-05-18	1900-01-05 21:15:00	Holkam Bay	6.8	F	04:26:00	21:18:00	ENOU	ov	y	100	L
2010-05-18	1900-01-05 21:30:00	Holkam Bay	6.2	F	04:26:00	21:18:00	ENOU	ov	y	100	L
2010-05-18	1900-01-05 21:45:00	Holkam Bay	5.6	F	04:26:00	21:18:00	ENOU	ov	y	100	L
2010-05-18	1900-01-05 22:00:00	Holkam Bay	5.1	F	04:26:00	21:18:00	ENOU	ov	y	100	L
2010-05-18	1900-01-05 22:15:00	Holkam Bay	4.7	F	04:26:00	21:18:00	ENOU
2010-05-18	1900-01-05 22:30:00	Holkam Bay	4.4	F	04:26:00	21:18:00	ENOU
2010-05-18	1900-01-05 22:45:00	Holkam Bay	4.1	S	04:26:00	21:18:00	ENOU
2010-05-18	1900-01-05 23:00:00	Holkam Bay	3.9	S	04:26:00	21:18:00	ENOU
2010-05-18	1900-01-05 23:15:00	Holkam Bay	3.8	S	04:26:00	21:18:00	ENOU
2010-05-18	1900-01-05 23:30:00	Holkam Bay	3.8	S	04:26:00	21:18:00	ENOU
2010-05-18	1900-01-05 23:45:00	Holkam Bay	4	S	04:26:00	21:18:00	ENOU
2010-05-19	1900-01-06	Holkam Bay	4.2	S	04:24:00	21:20:00	ENOU
2010-05-19	1900-01-06 00:15:00	Holkam Bay	4.4	R	04:24:00	21:20:00	ENOU
2010-05-19	1900-01-06 00:30:00	Holkam Bay	4.8	R	04:24:00	21:20:00	ENOU
2010-05-19	1900-01-06 00:45:00	Holkam Bay	5.3	R	04:24:00	21:20:00	ENOU
2010-05-19	1900-01-06 01:00:00	Holkam Bay	5.8	R	04:24:00	21:20:00	ENOU
2010-05-19	1900-01-06 01:15:00	Holkam Bay	6.4	R	04:24:00	21:20:00	ENOU
2010-05-19	1900-01-06 01:30:00	Holkam Bay	7.1	R	04:24:00	21:20:00	ENOU
2010-05-19	1900-01-06 01:45:00	Holkam Bay	7.7	R	04:24:00	21:20:00	ENOU
2010-05-19	1900-01-06 02:00:00	Holkam Bay	8.4	R	04:24:00	21:20:00	ENOU
2010-05-19	1900-01-06 02:15:00	Holkam Bay	9.1	R	04:24:00	21:20:00	ENOU
2010-05-19	1900-01-06 02:30:00	Holkam Bay	9.9	R	04:24:00	21:20:00	ENOU
2010-05-19	1900-01-06 02:45:00	Holkam Bay	10.6	R	04:24:00	21:20:00	ENOU
2010-05-19	1900-01-06 03:00:00	Holkam Bay	11.3	R	04:24:00	21:20:00	ENOU
2010-05-19	1900-01-06 03:15:00	Holkam Bay	11.9	R	04:24:00	21:20:00	ENOU
2010-05-19	1900-01-06 03:30:00	Holkam Bay	12.5	R	04:24:00	21:20:00	ENOU
2010-05-19	1900-01-06 03:45:00	Holkam Bay	13	R	04:24:00	21:20:00	ENOU
2010-05-19	1900-01-06 04:00:00	Holkam Bay	13.5	R	04:24:00	21:20:00	ENOU
2010-05-19	1900-01-06 04:15:00	Holkam Bay	13.9	R	04:24:00	21:20:00	ENOU
2010-05-19	1900-01-06 04:30:00	Holkam Bay	14.3	R	04:24:00	21:20:00	ENOU
2010-05-19	1900-01-06 04:45:00	Holkam Bay	14.6	S	04:24:00	21:20:00	ENOU
2010-05-19	1900-01-06 05:00:00	Holkam Bay	14.7	S	04:24:00	21:20:00	ENOU	ov	n	100	L
2010-05-19	1900-01-06 05:15:00	Holkam Bay	14.8	S	04:24:00	21:20:00	ENOU	ov	n	100	L
2010-05-19	1900-01-06 05:30:00	Holkam Bay	14.8	S	04:24:00	21:20:00	ENOU	ov	n	100	L
2010-05-19	1900-01-06 05:45:00	Holkam Bay	14.7	S	04:24:00	21:20:00	ENOU	ov	n	100	L
2010-05-19	1900-01-06 06:00:00	Holkam Bay	14.5	S	04:24:00	21:20:00	ENOU	ov	n	100	L
2010-05-19	1900-01-06 06:15:00	Holkam Bay	14.1	F	04:24:00	21:20:00	ENOU	ov	n	100	L
2010-05-19	1900-01-06 06:30:00	Holkam Bay	13.8	F	04:24:00	21:20:00	ENOU	ov	n	100	L
2010-05-19	1900-01-06 06:45:00	Holkam Bay	13.3	F	04:24:00	21:20:00	ENOU	ov	n	100	L
2010-05-19	1900-01-06 07:00:00	Holkam Bay	12.7	F	04:24:00	21:20:00	ENOU	ov	y	100	L
2010-05-19	1900-01-06 07:15:00	Holkam Bay	12.1	F	04:24:00	21:20:00	ENOU	ov	y	100	L
2010-05-19	1900-01-06 07:30:00	Holkam Bay	11.3	F	04:24:00	21:20:00	ENOU	pc	y	80	L
2010-05-19	1900-01-06 07:45:00	Holkam Bay	10.6	F	04:24:00	21:20:00	ENOU	pc	n	70	L
2010-05-19	1900-01-06 08:00:00	Holkam Bay	9.7	F	04:24:00	21:20:00	ENOU	pc	n	70	L
2010-05-19	1900-01-06 08:15:00	Holkam Bay	8.8	F	04:24:00	21:20:00	ENOU	pc	n	70	L
2010-05-19	1900-01-06 08:30:00	Holkam Bay	7.9	F	04:24:00	21:20:00	ENOU	pc	n	70	L
2010-05-19	1900-01-06 08:45:00	Holkam Bay	7.1	F	04:24:00	21:20:00	ENOU	pc	n	70	L
2010-05-19	1900-01-06 09:00:00	Holkam Bay	6.1	F	04:24:00	21:20:00	ENOU	pc	n	70	L
2010-05-19	1900-01-06 09:15:00	Holkam Bay	5.2	F	04:24:00	21:20:00	ENOU	pc	n	70	L
2010-05-19	1900-01-06 09:30:00	Holkam Bay	4.3	F	04:24:00	21:20:00	ENOU	pc	n	60	L
2010-05-19	1900-01-06 09:45:00	Holkam Bay	3.4	F	04:24:00	21:20:00	ENOU	pc	n	70	L
2010-05-19	1900-01-06 10:00:00	Holkam Bay	2.6	F	04:24:00	21:20:00	ENOU	pc	n	80	L
2010-05-19	1900-01-06 10:15:00	Holkam Bay	1.9	F	04:24:00	21:20:00	ENOU	pc	n	80	L
2010-05-19	1900-01-06 10:30:00	Holkam Bay	1.2	F	04:24:00	21:20:00	ENOU	pc	n	80	L
2010-05-19	1900-01-06 10:45:00	Holkam Bay	0.6	F	04:24:00	21:20:00	ENOU	pc	n	80	L
2010-05-19	1900-01-06 11:00:00	Holkam Bay	0.2	F	04:24:00	21:20:00	ENOU	pc	n	80	L
2010-05-19	1900-01-06 11:15:00	Holkam Bay	-0.2	F	04:24:00	21:20:00	ENOU	pc	n	80	L
2010-05-19	1900-01-06 11:30:00	Holkam Bay	-0.5	S	04:24:00	21:20:00	ENOU	pc	n	70	L
2010-05-19	1900-01-06 11:45:00	Holkam Bay	-0.7	S	04:24:00	21:20:00	ENOU	pc	n	50	L
2010-05-19	1900-01-06 12:00:00	Holkam Bay	-0.8	S	04:24:00	21:20:00	ENOU	pc	n	50	L
2010-05-19	1900-01-06 12:15:00	Holkam Bay	-0.7	S	04:24:00	21:20:00	ENOU	pc	n	70	L
2010-05-19	1900-01-06 12:30:00	Holkam Bay	-0.6	S	04:24:00	21:20:00	ENOU	pc	n	90	L
2010-05-19	1900-01-06 12:45:00	Holkam Bay	-0.3	R	04:24:00	21:20:00	ENOU	pc	n	80	L
2010-05-19	1900-01-06 13:00:00	Holkam Bay	0.1	R	04:24:00	21:20:00	ENOU	pc	n	70	L
2010-05-19	1900-01-06 13:15:00	Holkam Bay	0.6	R	04:24:00	21:20:00	ENOU	pc	n	50	L
2010-05-19	1900-01-06 13:30:00	Holkam Bay	1.2	R	04:24:00	21:20:00	ENOU	pc	n	50	L
2010-05-19	1900-01-06 13:45:00	Holkam Bay	1.8	R	04:24:00	21:20:00	ENOU	pc	n	50	L
2010-05-19	1900-01-06 14:00:00	Holkam Bay	2.5	R	04:24:00	21:20:00	ENOU	pc	n	50	L
2010-05-19	1900-01-06 14:15:00	Holkam Bay	3.3	R	04:24:00	21:20:00	ENOU	pc	n	50	L
2010-05-19	1900-01-06 14:30:00	Holkam Bay	4.1	R	04:24:00	21:20:00	ENOU	pc	n	50	L
2010-05-19	1900-01-06 14:45:00	Holkam Bay	4.9	R	04:24:00	21:20:00	ENOU	pc	n	60	L
2010-05-19	1900-01-06 15:00:00	Holkam Bay	5.8	R	04:24:00	21:20:00	ENOU	pc	n	60	L
2010-05-19	1900-01-06 15:15:00	Holkam Bay	6.7	R	04:24:00	21:20:00	ENOU	pc	n	60	L
2010-05-19	1900-01-06 15:30:00	Holkam Bay	7.6	R	04:24:00	21:20:00	ENOU	pc	n	50	L
2010-05-19	1900-01-06 15:45:00	Holkam Bay	8.4	R	04:24:00	21:20:00	ENOU	pc	n	50	L
2010-05-19	1900-01-06 16:00:00	Holkam Bay	9.2	R	04:24:00	21:20:00	ENOU	pc	n	50	L
2010-05-19	1900-01-06 16:15:00	Holkam Bay	10	R	04:24:00	21:20:00	ENOU	pc	n	50	L
2010-05-19	1900-01-06 16:30:00	Holkam Bay	10.7	R	04:24:00	21:20:00	ENOU	pc	n	40	L
2010-05-19	1900-01-06 16:45:00	Holkam Bay	11.4	R	04:24:00	21:20:00	ENOU	pc	n	20	L
2010-05-19	1900-01-06 17:00:00	Holkam Bay	11.9	R	04:24:00	21:20:00	ENOU	pc	n	20	L
2010-05-19	1900-01-06 17:15:00	Holkam Bay	12.5	R	04:24:00	21:20:00	ENOU	pc	n	20	L
2010-05-19	1900-01-06 17:30:00	Holkam Bay	12.9	R	04:24:00	21:20:00	ENOU	pc	n	20	L
2010-05-19	1900-01-06 17:45:00	Holkam Bay	13.3	R	04:24:00	21:20:00	ENOU	pc	n	20	L
2010-05-19	1900-01-06 18:00:00	Holkam Bay	13.5	S	04:24:00	21:20:00	ENOU	cl	n	10	L
2010-05-19	1900-01-06 18:15:00	Holkam Bay	13.7	S	04:24:00	21:20:00	ENOU	cl	n	10	L
2010-05-19	1900-01-06 18:30:00	Holkam Bay	13.8	S	04:24:00	21:20:00	ENOU	cl	n	0	L
2010-05-19	1900-01-06 18:45:00	Holkam Bay	13.7	S	04:24:00	21:20:00	ENOU	cl	n	0	L
2010-05-19	1900-01-06 19:00:00	Holkam Bay	13.6	S	04:24:00	21:20:00	ENOU	cl	n	0	L
2010-05-19	1900-01-06 19:15:00	Holkam Bay	13.4	F	04:24:00	21:20:00	ENOU	cl	n	0	L
2010-05-19	1900-01-06 19:30:00	Holkam Bay	13.1	F	04:24:00	21:20:00	ENOU	cl	n	0	L
2010-05-19	1900-01-06 19:45:00	Holkam Bay	12.8	F	04:24:00	21:20:00	ENOU	cl	n	0	L
2010-05-19	1900-01-06 20:00:00	Holkam Bay	12.4	F	04:24:00	21:20:00	ENOU	cl	n	0	L
2010-05-19	1900-01-06 20:15:00	Holkam Bay	11.9	F	04:24:00	21:20:00	ENOU	cl	n	0	L
2010-05-19	1900-01-06 20:30:00	Holkam Bay	11.4	F	04:24:00	21:20:00	ENOU	cl	n	0	L
2010-05-19	1900-01-06 20:45:00	Holkam Bay	10.8	F	04:24:00	21:20:00	ENOU	cl	n	5	L
2010-05-19	1900-01-06 21:00:00	Holkam Bay	10.2	F	04:24:00	21:20:00	ENOU	cl	n	5	L
2010-05-19	1900-01-06 21:15:00	Holkam Bay	9.5	F	04:24:00	21:20:00	ENOU	cl	n	5	L
2010-05-19	1900-01-06 21:30:00	Holkam Bay	8.9	F	04:24:00	21:20:00	ENOU	cl	n	5	L
2010-05-19	1900-01-06 21:45:00	Holkam Bay	8.3	F	04:24:00	21:20:00	ENOU	cl	n	5	L
2010-05-19	1900-01-06 22:00:00	Holkam Bay	7.6	F	04:24:00	21:20:00	ENOU	cl	n	5	L
2010-05-19	1900-01-06 22:15:00	Holkam Bay	7	F	04:24:00	21:20:00	ENOU
2010-05-19	1900-01-06 22:30:00	Holkam Bay	6.4	F	04:24:00	21:20:00	ENOU
2010-05-19	1900-01-06 22:45:00	Holkam Bay	5.9	F	04:24:00	21:20:00	ENOU
2010-05-19	1900-01-06 23:00:00	Holkam Bay	5.4	F	04:24:00	21:20:00	ENOU
2010-05-19	1900-01-06 23:15:00	Holkam Bay	5	F	04:24:00	21:20:00	ENOU
2010-05-19	1900-01-06 23:30:00	Holkam Bay	4.6	F	04:24:00	21:20:00	ENOU
2010-05-19	1900-01-06 23:45:00	Holkam Bay	4.4	F	04:24:00	21:20:00	ENOU
2010-05-20	1900-01-07	Holkam Bay	4.2	S	04:22:00	21:22:00	ENOU
2010-05-20	1900-01-07 00:15:00	Holkam Bay	4.1	S	04:22:00	21:22:00	ENOU
2010-05-20	1900-01-07 00:30:00	Holkam Bay	4	S	04:22:00	21:22:00	ENOU
2010-05-20	1900-01-07 00:45:00	Holkam Bay	4.1	S	04:22:00	21:22:00	ENOU
2010-05-20	1900-01-07 01:00:00	Holkam Bay	4.2	S	04:22:00	21:22:00	ENOU
2010-05-20	1900-01-07 01:15:00	Holkam Bay	4.5	R	04:22:00	21:22:00	ENOU
2010-05-20	1900-01-07 01:30:00	Holkam Bay	4.8	R	04:22:00	21:22:00	ENOU
2010-05-20	1900-01-07 01:45:00	Holkam Bay	5.2	R	04:22:00	21:22:00	ENOU
2010-05-20	1900-01-07 02:00:00	Holkam Bay	5.6	R	04:22:00	21:22:00	ENOU
2010-05-20	1900-01-07 02:15:00	Holkam Bay	6.1	R	04:22:00	21:22:00	ENOU
2010-05-20	1900-01-07 02:30:00	Holkam Bay	6.6	R	04:22:00	21:22:00	ENOU
2010-05-20	1900-01-07 02:45:00	Holkam Bay	7.2	R	04:22:00	21:22:00	ENOU
2010-05-20	1900-01-07 03:00:00	Holkam Bay	7.8	R	04:22:00	21:22:00	ENOU
2010-05-20	1900-01-07 03:15:00	Holkam Bay	8.4	R	04:22:00	21:22:00	ENOU
2010-05-20	1900-01-07 03:30:00	Holkam Bay	9.1	R	04:22:00	21:22:00	ENOU
2010-05-20	1900-01-07 03:45:00	Holkam Bay	9.7	R	04:22:00	21:22:00	ENOU
2010-05-20	1900-01-07 04:00:00	Holkam Bay	10.3	R	04:22:00	21:22:00	ENOU
2010-05-20	1900-01-07 04:15:00	Holkam Bay	10.9	R	04:22:00	21:22:00	ENOU
2010-05-20	1900-01-07 04:30:00	Holkam Bay	11.4	R	04:22:00	21:22:00	ENOU
2010-05-20	1900-01-07 04:45:00	Holkam Bay	11.9	R	04:22:00	21:22:00	ENOU
2010-05-20	1900-01-07 05:00:00	Holkam Bay	12.4	R	04:22:00	21:22:00	ENOU	ov	n	100	L
2010-05-20	1900-01-07 05:15:00	Holkam Bay	12.8	R	04:22:00	21:22:00	ENOU	ov	n	100	L
2010-05-20	1900-01-07 05:30:00	Holkam Bay	13.1	R	04:22:00	21:22:00	ENOU	ov	n	100	L
2010-05-20	1900-01-07 05:45:00	Holkam Bay	13.4	S	04:22:00	21:22:00	ENOU	ov	n	100	L
2010-05-20	1900-01-07 06:00:00	Holkam Bay	13.6	S	04:22:00	21:22:00	ENOU	ov	n	100	L
2010-05-20	1900-01-07 06:15:00	Holkam Bay	13.7	S	04:22:00	21:22:00	ENOU	ov	n	100	L
2010-05-20	1900-01-07 06:30:00	Holkam Bay	13.7	S	04:22:00	21:22:00	ENOU	ov	n	100	L
2010-05-20	1900-01-07 06:45:00	Holkam Bay	13.6	S	04:22:00	21:22:00	ENOU	ov	n	100	L
2010-05-20	1900-01-07 07:00:00	Holkam Bay	13.5	S	04:22:00	21:22:00	ENOU	ov	n	90	L
2010-05-20	1900-01-07 07:15:00	Holkam Bay	13.2	F	04:22:00	21:22:00	ENOU	pc	n	90	L
2010-05-20	1900-01-07 07:30:00	Holkam Bay	12.9	F	04:22:00	21:22:00	ENOU	pc	n	80	L
2010-05-20	1900-01-07 07:45:00	Holkam Bay	12.5	F	04:22:00	21:22:00	ENOU	pc	n	80	L
2010-05-20	1900-01-07 08:00:00	Holkam Bay	12	F	04:22:00	21:22:00	ENOU	pc	n	70	L
2010-05-20	1900-01-07 08:15:00	Holkam Bay	11.5	F	04:22:00	21:22:00	ENOU	pc	n	40	L
2010-05-20	1900-01-07 08:30:00	Holkam Bay	10.8	F	04:22:00	21:22:00	ENOU	pc	n	30	L
2010-05-20	1900-01-07 08:45:00	Holkam Bay	10.2	F	04:22:00	21:22:00	ENOU	pc	n	30	L
2010-05-20	1900-01-07 09:00:00	Holkam Bay	9.4	F	04:22:00	21:22:00	ENOU	pc	n	30	L
2010-05-20	1900-01-07 09:15:00	Holkam Bay	8.7	F	04:22:00	21:22:00	ENOU	pc	n	30	L
2010-05-20	1900-01-07 09:30:00	Holkam Bay	7.9	F	04:22:00	21:22:00	ENOU	pc	n	30	L
2010-05-20	1900-01-07 09:45:00	Holkam Bay	7.1	F	04:22:00	21:22:00	ENOU	pc	n	40	L
2010-05-20	1900-01-07 10:00:00	Holkam Bay	6.3	F	04:22:00	21:22:00	ENOU	pc	n	50	L
2010-05-20	1900-01-07 10:15:00	Holkam Bay	5.5	F	04:22:00	21:22:00	ENOU	pc	n	50	L
2010-05-20	1900-01-07 10:30:00	Holkam Bay	4.7	F	04:22:00	21:22:00	ENOU	pc	n	60	L
2010-05-20	1900-01-07 10:45:00	Holkam Bay	4	F	04:22:00	21:22:00	ENOU	pc	n	60	L
2010-05-20	1900-01-07 11:00:00	Holkam Bay	3.3	F	04:22:00	21:22:00	ENOU	pc	n	60	L
2010-05-20	1900-01-07 11:15:00	Holkam Bay	2.6	F	04:22:00	21:22:00	ENOU	pc	n	60	L
2010-05-20	1900-01-07 11:30:00	Holkam Bay	2	F	04:22:00	21:22:00	ENOU	pc	n	60	L
2010-05-20	1900-01-07 11:45:00	Holkam Bay	1.5	F	04:22:00	21:22:00	ENOU	pc	n	60	L
2010-05-20	1900-01-07 12:00:00	Holkam Bay	1.1	F	04:22:00	21:22:00	ENOU	pc	n	60	L
2010-05-20	1900-01-07 12:15:00	Holkam Bay	0.8	S	04:22:00	21:22:00	ENOU	pc	n	60	L
2010-05-20	1900-01-07 12:30:00	Holkam Bay	0.5	S	04:22:00	21:22:00	ENOU	pc	n	60	L
2010-05-20	1900-01-07 12:45:00	Holkam Bay	0.3	S	04:22:00	21:22:00	ENOU	pc	n	70	L
2010-05-20	1900-01-07 13:00:00	Holkam Bay	0.3	S	04:22:00	21:22:00	ENOU	pc	n	70	L
2010-05-20	1900-01-07 13:15:00	Holkam Bay	0.3	S	04:22:00	21:22:00	ENOU	pc	n	80	L
2010-05-20	1900-01-07 13:30:00	Holkam Bay	0.5	S	04:22:00	21:22:00	ENOU	pc	n	80	L
2010-05-20	1900-01-07 13:45:00	Holkam Bay	0.7	S	04:22:00	21:22:00	ENOU	pc	n	80	L
2010-05-20	1900-01-07 14:00:00	Holkam Bay	1.1	R	04:22:00	21:22:00	ENOU	pc	n	80	L
2010-05-20	1900-01-07 14:15:00	Holkam Bay	1.5	R	04:22:00	21:22:00	ENOU	pc	n	80	L
2010-05-20	1900-01-07 14:30:00	Holkam Bay	2	R	04:22:00	21:22:00	ENOU	pc	n	80	L
2010-05-20	1900-01-07 14:45:00	Holkam Bay	2.6	R	04:22:00	21:22:00	ENOU	ov	n	100	L
2010-05-20	1900-01-07 15:00:00	Holkam Bay	3.3	R	04:22:00	21:22:00	ENOU	ov	n	100	L
2010-05-20	1900-01-07 15:15:00	Holkam Bay	4	R	04:22:00	21:22:00	ENOU	ov	n	100	L
2010-05-20	1900-01-07 15:30:00	Holkam Bay	4.7	R	04:22:00	21:22:00	ENOU	ov	n	100	L
2010-05-20	1900-01-07 15:45:00	Holkam Bay	5.5	R	04:22:00	21:22:00	ENOU	ov	n	100	L
2010-05-20	1900-01-07 16:00:00	Holkam Bay	6.3	R	04:22:00	21:22:00	ENOU	ov	n	100	L
2010-05-20	1900-01-07 16:15:00	Holkam Bay	7.1	R	04:22:00	21:22:00	ENOU	ov	n	100	L
2010-05-20	1900-01-07 16:30:00	Holkam Bay	8	R	04:22:00	21:22:00	ENOU	ov	n	100	L
2010-05-20	1900-01-07 16:45:00	Holkam Bay	8.8	R	04:22:00	21:22:00	ENOU	ov	n	100	L
2010-05-20	1900-01-07 17:00:00	Holkam Bay	9.5	R	04:22:00	21:22:00	ENOU	ov	y	100	L
2010-05-20	1900-01-07 17:15:00	Holkam Bay	10.3	R	04:22:00	21:22:00	ENOU	ov	y	100	L
2010-05-20	1900-01-07 17:30:00	Holkam Bay	11	R	04:22:00	21:22:00	ENOU	ov	y	100	L
2010-05-20	1900-01-07 17:45:00	Holkam Bay	11.6	R	04:22:00	21:22:00	ENOU	ov	y	100	L
2010-05-20	1900-01-07 18:00:00	Holkam Bay	12.2	R	04:22:00	21:22:00	ENOU	ov	y	100	L
2010-05-20	1900-01-07 18:15:00	Holkam Bay	12.6	R	04:22:00	21:22:00	ENOU	ov	y	100	L
2010-05-20	1900-01-07 18:30:00	Holkam Bay	13.1	R	04:22:00	21:22:00	ENOU	ov	y	100	L
2010-05-20	1900-01-07 18:45:00	Holkam Bay	13.4	R	04:22:00	21:22:00	ENOU	ov	y	100	L
2010-05-20	1900-01-07 19:00:00	Holkam Bay	13.7	S	04:22:00	21:22:00	ENOU	fo	y	100	L
2010-05-20	1900-01-07 19:15:00	Holkam Bay	13.8	S	04:22:00	21:22:00	ENOU	fo	y	100	L
2010-05-20	1900-01-07 19:30:00	Holkam Bay	13.9	S	04:22:00	21:22:00	ENOU	fo	y	100	L
2010-05-20	1900-01-07 19:45:00	Holkam Bay	13.9	S	04:22:00	21:22:00	ENOU	fo	y	100	L
2010-05-20	1900-01-07 20:00:00	Holkam Bay	13.8	S	04:22:00	21:22:00	ENOU	fo	y	100	L
2010-05-20	1900-01-07 20:15:00	Holkam Bay	13.6	S	04:22:00	21:22:00	ENOU	fo	y	100	L
2010-05-20	1900-01-07 20:30:00	Holkam Bay	13.3	F	04:22:00	21:22:00	ENOU	ov	n	100	L
2010-05-20	1900-01-07 20:45:00	Holkam Bay	13	F	04:22:00	21:22:00	ENOU	ov	n	100	L
2010-05-20	1900-01-07 21:00:00	Holkam Bay	12.6	F	04:22:00	21:22:00	ENOU	ov	n	100	L
2010-05-20	1900-01-07 21:15:00	Holkam Bay	12.2	F	04:22:00	21:22:00	ENOU	ov	n	100	L
2010-05-20	1900-01-07 21:30:00	Holkam Bay	11.6	F	04:22:00	21:22:00	ENOU	ov	n	100	L
2010-05-20	1900-01-07 21:45:00	Holkam Bay	11.1	F	04:22:00	21:22:00	ENOU	ov	n	100	L
2010-05-20	1900-01-07 22:00:00	Holkam Bay	10.4	F	04:22:00	21:22:00	ENOU	ov	n	100	L
2010-05-20	1900-01-07 22:15:00	Holkam Bay	9.8	F	04:22:00	21:22:00	ENOU
2010-05-20	1900-01-07 22:30:00	Holkam Bay	9.2	F	04:22:00	21:22:00	ENOU
2010-05-20	1900-01-07 22:45:00	Holkam Bay	8.5	F	04:22:00	21:22:00	ENOU
2010-05-20	1900-01-07 23:00:00	Holkam Bay	7.9	F	04:22:00	21:22:00	ENOU
2010-05-20	1900-01-07 23:15:00	Holkam Bay	7.3	F	04:22:00	21:22:00	ENOU
2010-05-20	1900-01-07 23:30:00	Holkam Bay	6.6	F	04:22:00	21:22:00	ENOU
2010-05-20	1900-01-07 23:45:00	Holkam Bay	6.1	F	04:22:00	21:22:00	ENOU
2010-05-21	1900-01-08	Holkam Bay	5.5	F	04:20:00	21:24:00	ENOU
2010-05-21	1900-01-08 00:15:00	Holkam Bay	5.1	F	04:20:00	21:24:00	ENOU
2010-05-21	1900-01-08 00:30:00	Holkam Bay	4.7	F	04:20:00	21:24:00	ENOU
2010-05-21	1900-01-08 00:45:00	Holkam Bay	4.3	F	04:20:00	21:24:00	ENOU
2010-05-21	1900-01-08 01:00:00	Holkam Bay	4.1	F	04:20:00	21:24:00	ENOU
2010-05-21	1900-01-08 01:15:00	Holkam Bay	3.9	S	04:20:00	21:24:00	ENOU
2010-05-21	1900-01-08 01:30:00	Holkam Bay	3.8	S	04:20:00	21:24:00	ENOU
2010-05-21	1900-01-08 01:45:00	Holkam Bay	3.7	S	04:20:00	21:24:00	ENOU
2010-05-21	1900-01-08 02:00:00	Holkam Bay	3.8	S	04:20:00	21:24:00	ENOU
2010-05-21	1900-01-08 02:15:00	Holkam Bay	3.9	S	04:20:00	21:24:00	ENOU
2010-05-21	1900-01-08 02:30:00	Holkam Bay	4.1	R	04:20:00	21:24:00	ENOU
2010-05-21	1900-01-08 02:45:00	Holkam Bay	4.4	R	04:20:00	21:24:00	ENOU
2010-05-21	1900-01-08 03:00:00	Holkam Bay	4.7	R	04:20:00	21:24:00	ENOU
2010-05-21	1900-01-08 03:15:00	Holkam Bay	5.1	R	04:20:00	21:24:00	ENOU
2010-05-21	1900-01-08 03:30:00	Holkam Bay	5.6	R	04:20:00	21:24:00	ENOU
2010-05-21	1900-01-08 03:45:00	Holkam Bay	6.1	R	04:20:00	21:24:00	ENOU
2010-05-21	1900-01-08 04:00:00	Holkam Bay	6.6	R	04:20:00	21:24:00	ENOU
2010-05-21	1900-01-08 04:15:00	Holkam Bay	7.2	R	04:20:00	21:24:00	ENOU
2010-05-21	1900-01-08 04:30:00	Holkam Bay	7.8	R	04:20:00	21:24:00	ENOU
2010-05-21	1900-01-08 04:45:00	Holkam Bay	8.4	R	04:20:00	21:24:00	ENOU
2010-05-21	1900-01-08 05:00:00	Holkam Bay	9	R	04:20:00	21:24:00	ENOU	ov	y	100	L
2010-05-21	1900-01-08 05:15:00	Holkam Bay	9.6	R	04:20:00	21:24:00	ENOU	ov	y	100	L
2010-05-21	1900-01-08 05:30:00	Holkam Bay	10.1	R	04:20:00	21:24:00	ENOU	ov	n	100	L
2010-05-21	1900-01-08 05:45:00	Holkam Bay	10.6	R	04:20:00	21:24:00	ENOU	ov	n	100	L
2010-05-21	1900-01-08 06:00:00	Holkam Bay	11.1	R	04:20:00	21:24:00	ENOU	ov	n	100	L
2010-05-21	1900-01-08 06:15:00	Holkam Bay	11.5	R	04:20:00	21:24:00	ENOU	ov	n	100	L
2010-05-21	1900-01-08 06:30:00	Holkam Bay	11.9	R	04:20:00	21:24:00	ENOU	ov	n	100	L
2010-05-21	1900-01-08 06:45:00	Holkam Bay	12.2	R	04:20:00	21:24:00	ENOU	ov	n	100	L
2010-05-21	1900-01-08 07:00:00	Holkam Bay	12.5	S	04:20:00	21:24:00	ENOU	ov	n	100	L
2010-05-21	1900-01-08 07:15:00	Holkam Bay	12.7	S	04:20:00	21:24:00	ENOU	ov	y	100	L
2010-05-21	1900-01-08 07:30:00	Holkam Bay	12.8	S	04:20:00	21:24:00	ENOU	fo	y	100	L
2010-05-21	1900-01-08 07:45:00	Holkam Bay	12.8	S	04:20:00	21:24:00	ENOU	fo	y	100	L
2010-05-21	1900-01-08 08:00:00	Holkam Bay	12.7	S	04:20:00	21:24:00	ENOU	fo	y	100	L
2010-05-21	1900-01-08 08:15:00	Holkam Bay	12.6	S	04:20:00	21:24:00	ENOU	ov	y	100	L
2010-05-21	1900-01-08 08:30:00	Holkam Bay	12.4	F	04:20:00	21:24:00	ENOU	ov	y	100	L
2010-05-21	1900-01-08 08:45:00	Holkam Bay	12.1	F	04:20:00	21:24:00	ENOU	ov	n	100	L
2010-05-21	1900-01-08 09:00:00	Holkam Bay	11.7	F	04:20:00	21:24:00	ENOU	ov	n	100	L
2010-05-21	1900-01-08 09:15:00	Holkam Bay	11.3	F	04:20:00	21:24:00	ENOU	ov	n	90	L
2010-05-21	1900-01-08 09:30:00	Holkam Bay	10.8	F	04:20:00	21:24:00	ENOU	ov	n	90	L
2010-05-21	1900-01-08 09:45:00	Holkam Bay	10.2	F	04:20:00	21:24:00	ENOU	ov	n	100	L
2010-05-21	1900-01-08 10:00:00	Holkam Bay	9.6	F	04:20:00	21:24:00	ENOU	ov	n	90	L
2010-05-21	1900-01-08 10:15:00	Holkam Bay	9	F	04:20:00	21:24:00	ENOU	ov	n	90	L
2010-05-21	1900-01-08 10:30:00	Holkam Bay	8.3	F	04:20:00	21:24:00	ENOU	ov	n	90	L
2010-05-21	1900-01-08 10:45:00	Holkam Bay	7.6	F	04:20:00	21:24:00	ENOU	ov	n	100	L
2010-05-21	1900-01-08 11:00:00	Holkam Bay	6.9	F	04:20:00	21:24:00	ENOU	ov	n	100	L
2010-05-21	1900-01-08 11:15:00	Holkam Bay	6.2	F	04:20:00	21:24:00	ENOU	ov	n	100	L
2010-05-21	1900-01-08 11:30:00	Holkam Bay	5.5	F	04:20:00	21:24:00	ENOU	ov	n	100	L
2010-05-21	1900-01-08 11:45:00	Holkam Bay	4.8	F	04:20:00	21:24:00	ENOU	ov	n	100	L
2010-05-21	1900-01-08 12:00:00	Holkam Bay	4.2	F	04:20:00	21:24:00	ENOU	ov	n	100	L
2010-05-21	1900-01-08 12:15:00	Holkam Bay	3.5	F	04:20:00	21:24:00	ENOU	ov	n	100	L
2010-05-21	1900-01-08 12:30:00	Holkam Bay	3	F	04:20:00	21:24:00	ENOU	ov	n	100	L
2010-05-21	1900-01-08 12:45:00	Holkam Bay	2.5	F	04:20:00	21:24:00	ENOU	ov	n	100	L
2010-05-21	1900-01-08 13:00:00	Holkam Bay	2.1	F	04:20:00	21:24:00	ENOU	ov	n	100	L
2010-05-21	1900-01-08 13:15:00	Holkam Bay	1.7	F	04:20:00	21:24:00	ENOU	ov	n	100	L
2010-05-21	1900-01-08 13:30:00	Holkam Bay	1.5	S	04:20:00	21:24:00	ENOU	ov	n	100	L
2010-05-21	1900-01-08 13:45:00	Holkam Bay	1.3	S	04:20:00	21:24:00	ENOU	ov	n	100	L
2010-05-21	1900-01-08 14:00:00	Holkam Bay	1.2	S	04:20:00	21:24:00	ENOU	ov	n	100	L
2010-05-21	1900-01-08 14:15:00	Holkam Bay	1.2	S	04:20:00	21:24:00	ENOU	ov	n	100	L
2010-05-21	1900-01-08 14:30:00	Holkam Bay	1.3	S	04:20:00	21:24:00	ENOU	ov	n	100	L
2010-05-21	1900-01-08 14:45:00	Holkam Bay	1.5	S	04:20:00	21:24:00	ENOU	ov	n	100	L
2010-05-21	1900-01-08 15:00:00	Holkam Bay	1.8	R	04:20:00	21:24:00	ENOU	ov	n	100	L
2010-05-21	1900-01-08 15:15:00	Holkam Bay	2.2	R	04:20:00	21:24:00	ENOU	ov	n	100	L
2010-05-21	1900-01-08 15:30:00	Holkam Bay	2.7	R	04:20:00	21:24:00	ENOU	ov	n	100	L
2010-05-21	1900-01-08 15:45:00	Holkam Bay	3.2	R	04:20:00	21:24:00	ENOU	ov	n	100	L
2010-05-21	1900-01-08 16:00:00	Holkam Bay	3.8	R	04:20:00	21:24:00	ENOU	ov	n	100	L
2010-05-21	1900-01-08 16:15:00	Holkam Bay	4.5	R	04:20:00	21:24:00	ENOU	ov	n	100	L
2010-05-21	1900-01-08 16:30:00	Holkam Bay	5.2	R	04:20:00	21:24:00	ENOU	ov	n	100	L
2010-05-21	1900-01-08 16:45:00	Holkam Bay	6	R	04:20:00	21:24:00	ENOU	ov	n	100	L
2010-05-21	1900-01-08 17:00:00	Holkam Bay	6.7	R	04:20:00	21:24:00	ENOU	ov	n	100	L
2010-05-21	1900-01-08 17:15:00	Holkam Bay	7.5	R	04:20:00	21:24:00	ENOU	ov	n	100	L
2010-05-21	1900-01-08 17:30:00	Holkam Bay	8.4	R	04:20:00	21:24:00	ENOU	ov	n	100	L
2010-05-21	1900-01-08 17:45:00	Holkam Bay	9.2	R	04:20:00	21:24:00	ENOU	ov	n	100	L
2010-05-21	1900-01-08 18:00:00	Holkam Bay	9.9	R	04:20:00	21:24:00	ENOU	ov	n	100	L
2010-05-21	1900-01-08 18:15:00	Holkam Bay	10.6	R	04:20:00	21:24:00	ENOU	ov	n	100	L
2010-05-21	1900-01-08 18:30:00	Holkam Bay	11.3	R	04:20:00	21:24:00	ENOU	ov	n	100	L
2010-05-21	1900-01-08 18:45:00	Holkam Bay	12	R	04:20:00	21:24:00	ENOU	ov	n	100	L
2010-05-21	1900-01-08 19:00:00	Holkam Bay	12.5	R	04:20:00	21:24:00	ENOU	ov	n	100	L
2010-05-21	1900-01-08 19:15:00	Holkam Bay	13	R	04:20:00	21:24:00	ENOU	ov	n	100	L
2010-05-21	1900-01-08 19:30:00	Holkam Bay	13.5	R	04:20:00	21:24:00	ENOU	ov	n	100	L
2010-05-21	1900-01-08 19:45:00	Holkam Bay	13.8	R	04:20:00	21:24:00	ENOU	ov	n	100	L
2010-05-21	1900-01-08 20:00:00	Holkam Bay	14.1	S	04:20:00	21:24:00	ENOU	ov	n	100	L
2010-05-21	1900-01-08 20:15:00	Holkam Bay	14.3	S	04:20:00	21:24:00	ENOU	ov	n	100	L
2010-05-21	1900-01-08 20:30:00	Holkam Bay	14.4	S	04:20:00	21:24:00	ENOU	ov	n	100	L
2010-05-21	1900-01-08 20:45:00	Holkam Bay	14.4	S	04:20:00	21:24:00	ENOU	ov	n	100	L
2010-05-21	1900-01-08 21:00:00	Holkam Bay	14.3	S	04:20:00	21:24:00	ENOU	ov	n	100	L
2010-05-21	1900-01-08 21:15:00	Holkam Bay	14.1	S	04:20:00	21:24:00	ENOU	ov	n	100	L
2010-05-21	1900-01-08 21:30:00	Holkam Bay	13.8	F	04:20:00	21:24:00	ENOU	ov	n	100	L
2010-05-21	1900-01-08 21:45:00	Holkam Bay	13.5	F	04:20:00	21:24:00	ENOU	ov	n	100	L
2010-05-21	1900-01-08 22:00:00	Holkam Bay	13.1	F	04:20:00	21:24:00	ENOU	ov	n	100	L
2010-05-21	1900-01-08 22:15:00	Holkam Bay	12.6	F	04:20:00	21:24:00	ENOU
2010-05-21	1900-01-08 22:30:00	Holkam Bay	12.1	F	04:20:00	21:24:00	ENOU
2010-05-21	1900-01-08 22:45:00	Holkam Bay	11.5	F	04:20:00	21:24:00	ENOU
2010-05-21	1900-01-08 23:00:00	Holkam Bay	10.9	F	04:20:00	21:24:00	ENOU
2010-05-21	1900-01-08 23:15:00	Holkam Bay	10.2	F	04:20:00	21:24:00	ENOU
2010-05-21	1900-01-08 23:30:00	Holkam Bay	9.5	F	04:20:00	21:24:00	ENOU
2010-05-21	1900-01-08 23:45:00	Holkam Bay	8.8	F	04:20:00	21:24:00	ENOU
2010-05-22	1900-01-09	Holkam Bay	8.1	F	04:19:00	21:26:00	ENOU
2010-05-22	1900-01-09 00:15:00	Holkam Bay	7.4	F	04:19:00	21:26:00	ENOU
2010-05-22	1900-01-09 00:30:00	Holkam Bay	6.7	F	04:19:00	21:26:00	ENOU
2010-05-22	1900-01-09 00:45:00	Holkam Bay	6	F	04:19:00	21:26:00	ENOU
2010-05-22	1900-01-09 01:00:00	Holkam Bay	5.4	F	04:19:00	21:26:00	ENOU
2010-05-22	1900-01-09 01:15:00	Holkam Bay	4.8	F	04:19:00	21:26:00	ENOU
2010-05-22	1900-01-09 01:30:00	Holkam Bay	4.3	F	04:19:00	21:26:00	ENOU
2010-05-22	1900-01-09 01:45:00	Holkam Bay	3.9	F	04:19:00	21:26:00	ENOU
2010-05-22	1900-01-09 02:00:00	Holkam Bay	3.5	F	04:19:00	21:26:00	ENOU
2010-05-22	1900-01-09 02:15:00	Holkam Bay	3.2	S	04:19:00	21:26:00	ENOU
2010-05-22	1900-01-09 02:30:00	Holkam Bay	3	S	04:19:00	21:26:00	ENOU
2010-05-22	1900-01-09 02:45:00	Holkam Bay	2.8	S	04:19:00	21:26:00	ENOU
2010-05-22	1900-01-09 03:00:00	Holkam Bay	2.8	S	04:19:00	21:26:00	ENOU
2010-05-22	1900-01-09 03:15:00	Holkam Bay	2.8	S	04:19:00	21:26:00	ENOU
2010-05-22	1900-01-09 03:30:00	Holkam Bay	2.9	S	04:19:00	21:26:00	ENOU
2010-05-22	1900-01-09 03:45:00	Holkam Bay	3.1	S	04:19:00	21:26:00	ENOU
2010-05-22	1900-01-09 04:00:00	Holkam Bay	3.4	R	04:19:00	21:26:00	ENOU
2010-05-22	1900-01-09 04:15:00	Holkam Bay	3.8	R	04:19:00	21:26:00	ENOU
2010-05-22	1900-01-09 04:30:00	Holkam Bay	4.2	R	04:19:00	21:26:00	ENOU
2010-05-22	1900-01-09 04:45:00	Holkam Bay	4.7	R	04:19:00	21:26:00	ENOU
2010-05-22	1900-01-09 05:00:00	Holkam Bay	5.2	R	04:19:00	21:26:00	ENOU	cl	n	0	L
2010-05-22	1900-01-09 05:15:00	Holkam Bay	5.7	R	04:19:00	21:26:00	ENOU	cl	n	0	L
2010-05-22	1900-01-09 05:30:00	Holkam Bay	6.3	R	04:19:00	21:26:00	ENOU	cl	n	0	L
2010-05-22	1900-01-09 05:45:00	Holkam Bay	6.9	R	04:19:00	21:26:00	ENOU	cl	n	0	L
2010-05-22	1900-01-09 06:00:00	Holkam Bay	7.6	R	04:19:00	21:26:00	ENOU	cl	n	0	L
2010-05-22	1900-01-09 06:15:00	Holkam Bay	8.2	R	04:19:00	21:26:00	ENOU	cl	n	0	L
2010-05-22	1900-01-09 06:30:00	Holkam Bay	8.8	R	04:19:00	21:26:00	ENOU	cl	n	0	L
2010-05-22	1900-01-09 06:45:00	Holkam Bay	9.4	R	04:19:00	21:26:00	ENOU	cl	n	0	L
2010-05-22	1900-01-09 07:00:00	Holkam Bay	10	R	04:19:00	21:26:00	ENOU	cl	n	0	L
2010-05-22	1900-01-09 07:15:00	Holkam Bay	10.5	R	04:19:00	21:26:00	ENOU	cl	n	0	L
2010-05-22	1900-01-09 07:30:00	Holkam Bay	11	R	04:19:00	21:26:00	ENOU	cl	n	0	L
2010-05-22	1900-01-09 07:45:00	Holkam Bay	11.4	R	04:19:00	21:26:00	ENOU	cl	n	0	L
2010-05-22	1900-01-09 08:00:00	Holkam Bay	11.7	R	04:19:00	21:26:00	ENOU	cl	n	0	L
2010-05-22	1900-01-09 08:15:00	Holkam Bay	12	S	04:19:00	21:26:00	ENOU	cl	n	0	L
2010-05-22	1900-01-09 08:30:00	Holkam Bay	12.2	S	04:19:00	21:26:00	ENOU	cl	n	0	L
2010-05-22	1900-01-09 08:45:00	Holkam Bay	12.4	S	04:19:00	21:26:00	ENOU	cl	n	0	L
2010-05-22	1900-01-09 09:00:00	Holkam Bay	12.4	S	04:19:00	21:26:00	ENOU	cl	n	0	L
2010-05-22	1900-01-09 09:15:00	Holkam Bay	12.4	S	04:19:00	21:26:00	ENOU	cl	n	0	L
2010-05-22	1900-01-09 09:30:00	Holkam Bay	12.3	S	04:19:00	21:26:00	ENOU	cl	n	0	L
2010-05-22	1900-01-09 09:45:00	Holkam Bay	12.1	S	04:19:00	21:26:00	ENOU	cl	n	0	L
2010-05-22	1900-01-09 10:00:00	Holkam Bay	11.9	F	04:19:00	21:26:00	ENOU	cl	n	0	L
2010-05-22	1900-01-09 10:15:00	Holkam Bay	11.5	F	04:19:00	21:26:00	ENOU	cl	n	0	L
2010-05-22	1900-01-09 10:30:00	Holkam Bay	11.1	F	04:19:00	21:26:00	ENOU	cl	n	0	L
2010-05-22	1900-01-09 10:45:00	Holkam Bay	10.7	F	04:19:00	21:26:00	ENOU	cl	n	0	L
2010-05-22	1900-01-09 11:00:00	Holkam Bay	10.2	F	04:19:00	21:26:00	ENOU	cl	n	0	L
2010-05-22	1900-01-09 11:15:00	Holkam Bay	9.6	F	04:19:00	21:26:00	ENOU	cl	n	0	L
2010-05-22	1900-01-09 11:30:00	Holkam Bay	9	F	04:19:00	21:26:00	ENOU	cl	n	0	L
2010-05-22	1900-01-09 11:45:00	Holkam Bay	8.3	F	04:19:00	21:26:00	ENOU	cl	n	0	L
2010-05-22	1900-01-09 12:00:00	Holkam Bay	7.7	F	04:19:00	21:26:00	ENOU	cl	n	0	L
2010-05-22	1900-01-09 12:15:00	Holkam Bay	7	F	04:19:00	21:26:00	ENOU	cl	n	0	L
2010-05-22	1900-01-09 12:30:00	Holkam Bay	6.3	F	04:19:00	21:26:00	ENOU	cl	n	0	L
2010-05-22	1900-01-09 12:45:00	Holkam Bay	5.7	F	04:19:00	21:26:00	ENOU	cl	n	0	L
2010-05-22	1900-01-09 13:00:00	Holkam Bay	5	F	04:19:00	21:26:00	ENOU	cl	n	0	L
2010-05-22	1900-01-09 13:15:00	Holkam Bay	4.4	F	04:19:00	21:26:00	ENOU	cl	n	0	L
2010-05-22	1900-01-09 13:30:00	Holkam Bay	3.8	F	04:19:00	21:26:00	ENOU	cl	n	0	L
2010-05-22	1900-01-09 13:45:00	Holkam Bay	3.3	F	04:19:00	21:26:00	ENOU	cl	n	0	L
2010-05-22	1900-01-09 14:00:00	Holkam Bay	2.9	F	04:19:00	21:26:00	ENOU	cl	n	0	L
2010-05-22	1900-01-09 14:15:00	Holkam Bay	2.5	F	04:19:00	21:26:00	ENOU	cl	n	5	L
2010-05-22	1900-01-09 14:30:00	Holkam Bay	2.2	F	04:19:00	21:26:00	ENOU	cl	n	5	L
2010-05-22	1900-01-09 14:45:00	Holkam Bay	2	S	04:19:00	21:26:00	ENOU	cl	n	5	L
2010-05-22	1900-01-09 15:00:00	Holkam Bay	1.9	S	04:19:00	21:26:00	ENOU	cl	n	5	L
2010-05-22	1900-01-09 15:15:00	Holkam Bay	1.8	S	04:19:00	21:26:00	ENOU	cl	n	5	L
2010-05-22	1900-01-09 15:30:00	Holkam Bay	1.9	S	04:19:00	21:26:00	ENOU	cl	n	5	L
2010-05-22	1900-01-09 15:45:00	Holkam Bay	2.1	S	04:19:00	21:26:00	ENOU	cl	n	10	L
2010-05-22	1900-01-09 16:00:00	Holkam Bay	2.3	R	04:19:00	21:26:00	ENOU	cl	n	10	L
2010-05-22	1900-01-09 16:15:00	Holkam Bay	2.7	R	04:19:00	21:26:00	ENOU	cl	n	20	L
2010-05-22	1900-01-09 16:30:00	Holkam Bay	3.1	R	04:19:00	21:26:00	ENOU	cl	n	20	L
2010-05-22	1900-01-09 16:45:00	Holkam Bay	3.7	R	04:19:00	21:26:00	ENOU	cl	n	20	L
2010-05-22	1900-01-09 17:00:00	Holkam Bay	4.3	R	04:19:00	21:26:00	ENOU	cl	n	20	L
2010-05-22	1900-01-09 17:15:00	Holkam Bay	4.9	R	04:19:00	21:26:00	ENOU	cl	n	20	L
2010-05-22	1900-01-09 17:30:00	Holkam Bay	5.6	R	04:19:00	21:26:00	ENOU	cl	n	20	L
2010-05-22	1900-01-09 17:45:00	Holkam Bay	6.4	R	04:19:00	21:26:00	ENOU	cl	n	20	L
2010-05-22	1900-01-09 18:00:00	Holkam Bay	7.2	R	04:19:00	21:26:00	ENOU	cl	n	20	L
2010-05-22	1900-01-09 18:15:00	Holkam Bay	8	R	04:19:00	21:26:00	ENOU	cl	n	20	L
2010-05-22	1900-01-09 18:30:00	Holkam Bay	8.8	R	04:19:00	21:26:00	ENOU	cl	n	20	L
2010-05-22	1900-01-09 18:45:00	Holkam Bay	9.6	R	04:19:00	21:26:00	ENOU	cl	n	20	L
2010-05-22	1900-01-09 19:00:00	Holkam Bay	10.4	R	04:19:00	21:26:00	ENOU	cl	n	20	L
2010-05-22	1900-01-09 19:15:00	Holkam Bay	11.2	R	04:19:00	21:26:00	ENOU	pc	n	30	L
2010-05-22	1900-01-09 19:30:00	Holkam Bay	11.9	R	04:19:00	21:26:00	ENOU	pc	n	40	L
2010-05-22	1900-01-09 19:45:00	Holkam Bay	12.5	R	04:19:00	21:26:00	ENOU	pc	n	40	L
2010-05-22	1900-01-09 20:00:00	Holkam Bay	13.1	R	04:19:00	21:26:00	ENOU	pc	n	40	L
2010-05-22	1900-01-09 20:15:00	Holkam Bay	13.7	R	04:19:00	21:26:00	ENOU	pc	n	40	L
2010-05-22	1900-01-09 20:30:00	Holkam Bay	14.1	R	04:19:00	21:26:00	ENOU	pc	n	40	L
2010-05-22	1900-01-09 20:45:00	Holkam Bay	14.5	R	04:19:00	21:26:00	ENOU	pc	n	60	L
2010-05-22	1900-01-09 21:00:00	Holkam Bay	14.8	S	04:19:00	21:26:00	ENOU	pc	n	60	L
2010-05-22	1900-01-09 21:15:00	Holkam Bay	15	S	04:19:00	21:26:00	ENOU	pc	n	40	L
2010-05-22	1900-01-09 21:30:00	Holkam Bay	15.1	S	04:19:00	21:26:00	ENOU	pc	n	40	L
2010-05-22	1900-01-09 21:45:00	Holkam Bay	15.1	S	04:19:00	21:26:00	ENOU	pc	n	40	L
2010-05-22	1900-01-09 22:00:00	Holkam Bay	15	S	04:19:00	21:26:00	ENOU	pc	n	40	L
2010-05-22	1900-01-09 22:15:00	Holkam Bay	14.8	S	04:19:00	21:26:00	ENOU
2010-05-22	1900-01-09 22:30:00	Holkam Bay	14.5	F	04:19:00	21:26:00	ENOU
2010-05-22	1900-01-09 22:45:00	Holkam Bay	14.2	F	04:19:00	21:26:00	ENOU
2010-05-22	1900-01-09 23:00:00	Holkam Bay	13.7	F	04:19:00	21:26:00	ENOU
2010-05-22	1900-01-09 23:15:00	Holkam Bay	13.2	F	04:19:00	21:26:00	ENOU
2010-05-22	1900-01-09 23:30:00	Holkam Bay	12.6	F	04:19:00	21:26:00	ENOU
2010-05-22	1900-01-09 23:45:00	Holkam Bay	11.9	F	04:19:00	21:26:00	ENOU
2010-05-23	1900-01-10	Holkam Bay	11.2	F	04:17:00	21:28:00	ENOU
2010-05-23	1900-01-10 00:15:00	Holkam Bay	10.4	F	04:17:00	21:28:00	ENOU
2010-05-23	1900-01-10 00:30:00	Holkam Bay	9.6	F	04:17:00	21:28:00	ENOU
2010-05-23	1900-01-10 00:45:00	Holkam Bay	8.8	F	04:17:00	21:28:00	ENOU
2010-05-23	1900-01-10 01:00:00	Holkam Bay	8	F	04:17:00	21:28:00	ENOU
2010-05-23	1900-01-10 01:15:00	Holkam Bay	7.2	F	04:17:00	21:28:00	ENOU
2010-05-23	1900-01-10 01:30:00	Holkam Bay	6.4	F	04:17:00	21:28:00	ENOU
2010-05-23	1900-01-10 01:45:00	Holkam Bay	5.6	F	04:17:00	21:28:00	ENOU
2010-05-23	1900-01-10 02:00:00	Holkam Bay	4.9	F	04:17:00	21:28:00	ENOU
2010-05-23	1900-01-10 02:15:00	Holkam Bay	4.2	F	04:17:00	21:28:00	ENOU
2010-05-23	1900-01-10 02:30:00	Holkam Bay	3.5	F	04:17:00	21:28:00	ENOU
2010-05-23	1900-01-10 02:45:00	Holkam Bay	2.9	F	04:17:00	21:28:00	ENOU
2010-05-23	1900-01-10 03:00:00	Holkam Bay	2.4	F	04:17:00	21:28:00	ENOU
2010-05-23	1900-01-10 03:15:00	Holkam Bay	2.1	F	04:17:00	21:28:00	ENOU
2010-05-23	1900-01-10 03:30:00	Holkam Bay	1.7	S	04:17:00	21:28:00	ENOU
2010-05-23	1900-01-10 03:45:00	Holkam Bay	1.5	S	04:17:00	21:28:00	ENOU
2010-05-23	1900-01-10 04:00:00	Holkam Bay	1.4	S	04:17:00	21:28:00	ENOU
2010-05-23	1900-01-10 04:15:00	Holkam Bay	1.4	S	04:17:00	21:28:00	ENOU
2010-05-23	1900-01-10 04:30:00	Holkam Bay	1.4	S	04:17:00	21:28:00	ENOU
2010-05-23	1900-01-10 04:45:00	Holkam Bay	1.6	S	04:17:00	21:28:00	ENOU
2010-05-23	1900-01-10 05:00:00	Holkam Bay	1.8	S	04:17:00	21:28:00	ENOU	pc	n	30	L
2010-05-23	1900-01-10 05:15:00	Holkam Bay	2.2	R	04:17:00	21:28:00	ENOU	pc	n	20	L
2010-05-23	1900-01-10 05:30:00	Holkam Bay	2.7	R	04:17:00	21:28:00	ENOU	cl	n	10	L
2010-05-23	1900-01-10 05:45:00	Holkam Bay	3.2	R	04:17:00	21:28:00	ENOU	cl	n	10	L
2010-05-23	1900-01-10 06:00:00	Holkam Bay	3.7	R	04:17:00	21:28:00	ENOU	cl	n	10	L
2010-05-23	1900-01-10 06:15:00	Holkam Bay	4.3	R	04:17:00	21:28:00	ENOU	pc	n	20	L
2010-05-23	1900-01-10 06:30:00	Holkam Bay	5	R	04:17:00	21:28:00	ENOU	pc	n	20	L
2010-05-23	1900-01-10 06:45:00	Holkam Bay	5.7	R	04:17:00	21:28:00	ENOU	pc	n	50	L
2010-05-23	1900-01-10 07:00:00	Holkam Bay	6.4	R	04:17:00	21:28:00	ENOU	pc	y	70	L
2010-05-23	1900-01-10 07:15:00	Holkam Bay	7.1	R	04:17:00	21:28:00	ENOU	pc	n	60	L
2010-05-23	1900-01-10 07:30:00	Holkam Bay	7.9	R	04:17:00	21:28:00	ENOU	pc	n	40	L
2010-05-23	1900-01-10 07:45:00	Holkam Bay	8.6	R	04:17:00	21:28:00	ENOU	pc	n	40	L
2010-05-23	1900-01-10 08:00:00	Holkam Bay	9.2	R	04:17:00	21:28:00	ENOU	pc	n	40	L
2010-05-23	1900-01-10 08:15:00	Holkam Bay	9.9	R	04:17:00	21:28:00	ENOU	pc	n	60	L
2010-05-23	1900-01-10 08:30:00	Holkam Bay	10.4	R	04:17:00	21:28:00	ENOU	ov	n	100	L
2010-05-23	1900-01-10 08:45:00	Holkam Bay	11	R	04:17:00	21:28:00	ENOU	ov	n	100	L
2010-05-23	1900-01-10 09:00:00	Holkam Bay	11.4	R	04:17:00	21:28:00	ENOU	ov	n	100	L
2010-05-23	1900-01-10 09:15:00	Holkam Bay	11.8	R	04:17:00	21:28:00	ENOU	ov	n	100	L
2010-05-23	1900-01-10 09:30:00	Holkam Bay	12.2	R	04:17:00	21:28:00	ENOU	ov	n	100	L
2010-05-23	1900-01-10 09:45:00	Holkam Bay	12.4	S	04:17:00	21:28:00	ENOU	ov	n	100	L
2010-05-23	1900-01-10 10:00:00	Holkam Bay	12.6	S	04:17:00	21:28:00	ENOU	ov	n	100	L
2010-05-23	1900-01-10 10:15:00	Holkam Bay	12.7	S	04:17:00	21:28:00	ENOU	ov	n	100	L
2010-05-23	1900-01-10 10:30:00	Holkam Bay	12.6	S	04:17:00	21:28:00	ENOU	ov	n	100	L
2010-05-23	1900-01-10 10:45:00	Holkam Bay	12.5	S	04:17:00	21:28:00	ENOU	ov	n	100	L
2010-05-23	1900-01-10 11:00:00	Holkam Bay	12.4	F	04:17:00	21:28:00	ENOU	ov	n	100	L
2010-05-23	1900-01-10 11:15:00	Holkam Bay	12.1	F	04:17:00	21:28:00	ENOU	ov	n	100	L
2010-05-23	1900-01-10 11:30:00	Holkam Bay	11.8	F	04:17:00	21:28:00	ENOU	ov	n	100	L
2010-05-23	1900-01-10 11:45:00	Holkam Bay	11.4	F	04:17:00	21:28:00	ENOU	ov	n	100	L
2010-05-23	1900-01-10 12:00:00	Holkam Bay	10.9	F	04:17:00	21:28:00	ENOU	ov	n	100	L
2010-05-23	1900-01-10 12:15:00	Holkam Bay	10.3	F	04:17:00	21:28:00	ENOU
2010-05-23	1900-01-10 12:30:00	Holkam Bay	9.7	F	04:17:00	21:28:00	ENOU
2010-05-23	1900-01-10 12:45:00	Holkam Bay	9.1	F	04:17:00	21:28:00	ENOU
2010-05-23	1900-01-10 13:00:00	Holkam Bay	8.4	F	04:17:00	21:28:00	ENOU
2010-05-23	1900-01-10 13:15:00	Holkam Bay	7.7	F	04:17:00	21:28:00	ENOU
2010-05-23	1900-01-10 13:30:00	Holkam Bay	7.1	F	04:17:00	21:28:00	ENOU
2010-05-23	1900-01-10 13:45:00	Holkam Bay	6.4	F	04:17:00	21:28:00	ENOU
2010-05-23	1900-01-10 14:00:00	Holkam Bay	5.7	F	04:17:00	21:28:00	ENOU
2010-05-23	1900-01-10 14:15:00	Holkam Bay	5	F	04:17:00	21:28:00	ENOU
2010-05-23	1900-01-10 14:30:00	Holkam Bay	4.4	F	04:17:00	21:28:00	ENOU
2010-05-23	1900-01-10 14:45:00	Holkam Bay	3.8	F	04:17:00	21:28:00	ENOU
2010-05-23	1900-01-10 15:00:00	Holkam Bay	3.4	F	04:17:00	21:28:00	ENOU
2010-05-23	1900-01-10 15:15:00	Holkam Bay	2.9	F	04:17:00	21:28:00	ENOU
2010-05-23	1900-01-10 15:30:00	Holkam Bay	2.6	S	04:17:00	21:28:00	ENOU
2010-05-23	1900-01-10 15:45:00	Holkam Bay	2.4	S	04:17:00	21:28:00	ENOU
2010-05-23	1900-01-10 16:00:00	Holkam Bay	2.2	S	04:17:00	21:28:00	ENOU
2010-05-23	1900-01-10 16:15:00	Holkam Bay	2.2	S	04:17:00	21:28:00	ENOU
2010-05-23	1900-01-10 16:30:00	Holkam Bay	2.2	S	04:17:00	21:28:00	ENOU
2010-05-23	1900-01-10 16:45:00	Holkam Bay	2.4	S	04:17:00	21:28:00	ENOU
2010-05-23	1900-01-10 17:00:00	Holkam Bay	2.6	S	04:17:00	21:28:00	ENOU
2010-05-23	1900-01-10 17:15:00	Holkam Bay	3	R	04:17:00	21:28:00	ENOU
2010-05-23	1900-01-10 17:30:00	Holkam Bay	3.5	R	04:17:00	21:28:00	ENOU
2010-05-23	1900-01-10 17:45:00	Holkam Bay	4	R	04:17:00	21:28:00	ENOU
2010-05-23	1900-01-10 18:00:00	Holkam Bay	4.6	R	04:17:00	21:28:00	ENOU
2010-05-23	1900-01-10 18:15:00	Holkam Bay	5.3	R	04:17:00	21:28:00	ENOU
2010-05-23	1900-01-10 18:30:00	Holkam Bay	6.1	R	04:17:00	21:28:00	ENOU
2010-05-23	1900-01-10 18:45:00	Holkam Bay	6.9	R	04:17:00	21:28:00	ENOU
2010-05-23	1900-01-10 19:00:00	Holkam Bay	7.7	R	04:17:00	21:28:00	ENOU
2010-05-23	1900-01-10 19:15:00	Holkam Bay	8.5	R	04:17:00	21:28:00	ENOU
2010-05-23	1900-01-10 19:30:00	Holkam Bay	9.5	R	04:17:00	21:28:00	ENOU
2010-05-23	1900-01-10 19:45:00	Holkam Bay	10.3	R	04:17:00	21:28:00	ENOU
2010-05-23	1900-01-10 20:00:00	Holkam Bay	11.1	R	04:17:00	21:28:00	ENOU
2010-05-23	1900-01-10 20:15:00	Holkam Bay	11.9	R	04:17:00	21:28:00	ENOU
2010-05-23	1900-01-10 20:30:00	Holkam Bay	12.6	R	04:17:00	21:28:00	ENOU
2010-05-23	1900-01-10 20:45:00	Holkam Bay	13.3	R	04:17:00	21:28:00	ENOU
2010-05-23	1900-01-10 21:00:00	Holkam Bay	13.9	R	04:17:00	21:28:00	ENOU
2010-05-23	1900-01-10 21:15:00	Holkam Bay	14.5	R	04:17:00	21:28:00	ENOU
2010-05-23	1900-01-10 21:30:00	Holkam Bay	15	R	04:17:00	21:28:00	ENOU
2010-05-23	1900-01-10 21:45:00	Holkam Bay	15.3	R	04:17:00	21:28:00	ENOU
2010-05-23	1900-01-10 22:00:00	Holkam Bay	15.6	S	04:17:00	21:28:00	ENOU
2010-05-23	1900-01-10 22:15:00	Holkam Bay	15.8	S	04:17:00	21:28:00	ENOU
2010-05-23	1900-01-10 22:30:00	Holkam Bay	15.9	S	04:17:00	21:28:00	ENOU
2010-05-23	1900-01-10 22:45:00	Holkam Bay	15.8	S	04:17:00	21:28:00	ENOU
2010-05-23	1900-01-10 23:00:00	Holkam Bay	15.7	S	04:17:00	21:28:00	ENOU
2010-05-23	1900-01-10 23:15:00	Holkam Bay	15.5	F	04:17:00	21:28:00	ENOU
2010-05-23	1900-01-10 23:30:00	Holkam Bay	15.1	F	04:17:00	21:28:00	ENOU
2010-05-23	1900-01-10 23:45:00	Holkam Bay	14.7	F	04:17:00	21:28:00	ENOU
2010-05-24	1900-01-11	Holkam Bay	14.2	F	04:15:00	21:29:00	ENOU
2010-05-24	1900-01-11 00:15:00	Holkam Bay	13.5	F	04:15:00	21:29:00	ENOU
2010-05-24	1900-01-11 00:30:00	Holkam Bay	12.8	F	04:15:00	21:29:00	ENOU
2010-05-24	1900-01-11 00:45:00	Holkam Bay	12.1	F	04:15:00	21:29:00	ENOU
2010-05-24	1900-01-11 01:00:00	Holkam Bay	11.2	F	04:15:00	21:29:00	ENOU
2010-05-24	1900-01-11 01:15:00	Holkam Bay	10.3	F	04:15:00	21:29:00	ENOU
2010-05-24	1900-01-11 01:30:00	Holkam Bay	9.4	F	04:15:00	21:29:00	ENOU
2010-05-24	1900-01-11 01:45:00	Holkam Bay	8.5	F	04:15:00	21:29:00	ENOU
2010-05-24	1900-01-11 02:00:00	Holkam Bay	7.6	F	04:15:00	21:29:00	ENOU
2010-05-24	1900-01-11 02:15:00	Holkam Bay	6.6	F	04:15:00	21:29:00	ENOU
2010-05-24	1900-01-11 02:30:00	Holkam Bay	5.7	F	04:15:00	21:29:00	ENOU
2010-05-24	1900-01-11 02:45:00	Holkam Bay	4.7	F	04:15:00	21:29:00	ENOU
2010-05-24	1900-01-11 03:00:00	Holkam Bay	3.9	F	04:15:00	21:29:00	ENOU
2010-05-24	1900-01-11 03:15:00	Holkam Bay	3	F	04:15:00	21:29:00	ENOU
2010-05-24	1900-01-11 03:30:00	Holkam Bay	2.3	F	04:15:00	21:29:00	ENOU
2010-05-24	1900-01-11 03:45:00	Holkam Bay	1.6	F	04:15:00	21:29:00	ENOU
2010-05-24	1900-01-11 04:00:00	Holkam Bay	1.1	F	04:15:00	21:29:00	ENOU
2010-05-24	1900-01-11 04:15:00	Holkam Bay	0.6	F	04:15:00	21:29:00	ENOU
2010-05-24	1900-01-11 04:30:00	Holkam Bay	0.2	S	04:15:00	21:29:00	ENOU
2010-05-24	1900-01-11 04:45:00	Holkam Bay	0	S	04:15:00	21:29:00	ENOU
2010-05-24	1900-01-11 05:00:00	Holkam Bay	-0.2	S	04:15:00	21:29:00	ENOU
2010-05-24	1900-01-11 05:15:00	Holkam Bay	-0.2	S	04:15:00	21:29:00	ENOU
2010-05-24	1900-01-11 05:30:00	Holkam Bay	-0.1	S	04:15:00	21:29:00	ENOU
2010-05-24	1900-01-11 05:45:00	Holkam Bay	0.1	S	04:15:00	21:29:00	ENOU
2010-05-24	1900-01-11 06:00:00	Holkam Bay	0.4	R	04:15:00	21:29:00	ENOU
2010-05-24	1900-01-11 06:15:00	Holkam Bay	0.8	R	04:15:00	21:29:00	ENOU
2010-05-24	1900-01-11 06:30:00	Holkam Bay	1.3	R	04:15:00	21:29:00	ENOU
2010-05-24	1900-01-11 06:45:00	Holkam Bay	1.9	R	04:15:00	21:29:00	ENOU
2010-05-24	1900-01-11 07:00:00	Holkam Bay	2.6	R	04:15:00	21:29:00	ENOU
2010-05-24	1900-01-11 07:15:00	Holkam Bay	3.3	R	04:15:00	21:29:00	ENOU
2010-05-24	1900-01-11 07:30:00	Holkam Bay	4.1	R	04:15:00	21:29:00	ENOU
2010-05-24	1900-01-11 07:45:00	Holkam Bay	4.9	R	04:15:00	21:29:00	ENOU
2010-05-24	1900-01-11 08:00:00	Holkam Bay	5.7	R	04:15:00	21:29:00	ENOU
2010-05-24	1900-01-11 08:15:00	Holkam Bay	6.5	R	04:15:00	21:29:00	ENOU
2010-05-24	1900-01-11 08:30:00	Holkam Bay	7.4	R	04:15:00	21:29:00	ENOU
2010-05-24	1900-01-11 08:45:00	Holkam Bay	8.2	R	04:15:00	21:29:00	ENOU
2010-05-24	1900-01-11 09:00:00	Holkam Bay	9	R	04:15:00	21:29:00	ENOU
2010-05-24	1900-01-11 09:15:00	Holkam Bay	9.7	R	04:15:00	21:29:00	ENOU
2010-05-24	1900-01-11 09:30:00	Holkam Bay	10.4	R	04:15:00	21:29:00	ENOU
2010-05-24	1900-01-11 09:45:00	Holkam Bay	11.1	R	04:15:00	21:29:00	ENOU
2010-05-24	1900-01-11 10:00:00	Holkam Bay	11.6	R	04:15:00	21:29:00	ENOU
2010-05-24	1900-01-11 10:15:00	Holkam Bay	12.1	R	04:15:00	21:29:00	ENOU
2010-05-24	1900-01-11 10:30:00	Holkam Bay	12.6	R	04:15:00	21:29:00	ENOU
2010-05-24	1900-01-11 10:45:00	Holkam Bay	12.9	R	04:15:00	21:29:00	ENOU
2010-05-24	1900-01-11 11:00:00	Holkam Bay	13.1	S	04:15:00	21:29:00	ENOU
2010-05-24	1900-01-11 11:15:00	Holkam Bay	13.2	S	04:15:00	21:29:00	ENOU
2010-05-24	1900-01-11 11:30:00	Holkam Bay	13.3	S	04:15:00	21:29:00	ENOU
2010-05-24	1900-01-11 11:45:00	Holkam Bay	13.2	S	04:15:00	21:29:00	ENOU
2010-05-24	1900-01-11 12:00:00	Holkam Bay	13	S	04:15:00	21:29:00	ENOU
2010-05-24	1900-01-11 12:15:00	Holkam Bay	12.8	F	04:15:00	21:29:00	ENOU
2010-05-24	1900-01-11 12:30:00	Holkam Bay	12.4	F	04:15:00	21:29:00	ENOU
2010-05-24	1900-01-11 12:45:00	Holkam Bay	12	F	04:15:00	21:29:00	ENOU
2010-05-24	1900-01-11 13:00:00	Holkam Bay	11.5	F	04:15:00	21:29:00	ENOU
2010-05-24	1900-01-11 13:15:00	Holkam Bay	10.9	F	04:15:00	21:29:00	ENOU
2010-05-24	1900-01-11 13:30:00	Holkam Bay	10.3	F	04:15:00	21:29:00	ENOU
2010-05-24	1900-01-11 13:45:00	Holkam Bay	9.6	F	04:15:00	21:29:00	ENOU
2010-05-24	1900-01-11 14:00:00	Holkam Bay	8.9	F	04:15:00	21:29:00	ENOU
2010-05-24	1900-01-11 14:15:00	Holkam Bay	8.2	F	04:15:00	21:29:00	ENOU
2010-05-24	1900-01-11 14:30:00	Holkam Bay	7.5	F	04:15:00	21:29:00	ENOU
2010-05-24	1900-01-11 14:45:00	Holkam Bay	6.7	F	04:15:00	21:29:00	ENOU
2010-05-24	1900-01-11 15:00:00	Holkam Bay	6	F	04:15:00	21:29:00	ENOU
2010-05-24	1900-01-11 15:15:00	Holkam Bay	5.3	F	04:15:00	21:29:00	ENOU
2010-05-24	1900-01-11 15:30:00	Holkam Bay	4.6	F	04:15:00	21:29:00	ENOU
2010-05-24	1900-01-11 15:45:00	Holkam Bay	4	F	04:15:00	21:29:00	ENOU
2010-05-24	1900-01-11 16:00:00	Holkam Bay	3.5	F	04:15:00	21:29:00	ENOU
2010-05-24	1900-01-11 16:15:00	Holkam Bay	3.1	F	04:15:00	21:29:00	ENOU
2010-05-24	1900-01-11 16:30:00	Holkam Bay	2.7	S	04:15:00	21:29:00	ENOU
2010-05-24	1900-01-11 16:45:00	Holkam Bay	2.4	S	04:15:00	21:29:00	ENOU
2010-05-24	1900-01-11 17:00:00	Holkam Bay	2.3	S	04:15:00	21:29:00	ENOU
2010-05-24	1900-01-11 17:15:00	Holkam Bay	2.3	S	04:15:00	21:29:00	ENOU
2010-05-24	1900-01-11 17:30:00	Holkam Bay	2.3	S	04:15:00	21:29:00	ENOU
2010-05-24	1900-01-11 17:45:00	Holkam Bay	2.5	S	04:15:00	21:29:00	ENOU
2010-05-24	1900-01-11 18:00:00	Holkam Bay	2.8	S	04:15:00	21:29:00	ENOU
2010-05-24	1900-01-11 18:15:00	Holkam Bay	3.3	R	04:15:00	21:29:00	ENOU
2010-05-24	1900-01-11 18:30:00	Holkam Bay	3.8	R	04:15:00	21:29:00	ENOU
2010-05-24	1900-01-11 18:45:00	Holkam Bay	4.4	R	04:15:00	21:29:00	ENOU
2010-05-24	1900-01-11 19:00:00	Holkam Bay	5.1	R	04:15:00	21:29:00	ENOU
2010-05-24	1900-01-11 19:15:00	Holkam Bay	5.9	R	04:15:00	21:29:00	ENOU
2010-05-24	1900-01-11 19:30:00	Holkam Bay	6.7	R	04:15:00	21:29:00	ENOU
2010-05-24	1900-01-11 19:45:00	Holkam Bay	7.5	R	04:15:00	21:29:00	ENOU
2010-05-24	1900-01-11 20:00:00	Holkam Bay	8.4	R	04:15:00	21:29:00	ENOU
2010-05-24	1900-01-11 20:15:00	Holkam Bay	9.3	R	04:15:00	21:29:00	ENOU
2010-05-24	1900-01-11 20:30:00	Holkam Bay	10.3	R	04:15:00	21:29:00	ENOU
2010-05-24	1900-01-11 20:45:00	Holkam Bay	11.1	R	04:15:00	21:29:00	ENOU
2010-05-24	1900-01-11 21:00:00	Holkam Bay	12	R	04:15:00	21:29:00	ENOU
2010-05-24	1900-01-11 21:15:00	Holkam Bay	12.8	R	04:15:00	21:29:00	ENOU
2010-05-24	1900-01-11 21:30:00	Holkam Bay	13.6	R	04:15:00	21:29:00	ENOU
2010-05-24	1900-01-11 21:45:00	Holkam Bay	14.2	R	04:15:00	21:29:00	ENOU
2010-05-24	1900-01-11 22:00:00	Holkam Bay	14.9	R	04:15:00	21:29:00	ENOU
2010-05-24	1900-01-11 22:15:00	Holkam Bay	15.4	R	04:15:00	21:29:00	ENOU
2010-05-24	1900-01-11 22:30:00	Holkam Bay	15.9	R	04:15:00	21:29:00	ENOU
2010-05-24	1900-01-11 22:45:00	Holkam Bay	16.2	S	04:15:00	21:29:00	ENOU
2010-05-24	1900-01-11 23:00:00	Holkam Bay	16.4	S	04:15:00	21:29:00	ENOU
2010-05-24	1900-01-11 23:15:00	Holkam Bay	16.6	S	04:15:00	21:29:00	ENOU
2010-05-24	1900-01-11 23:30:00	Holkam Bay	16.6	S	04:15:00	21:29:00	ENOU
2010-05-24	1900-01-11 23:45:00	Holkam Bay	16.5	S	04:15:00	21:29:00	ENOU
2010-05-25	1900-01-12	Holkam Bay	16.2	S	04:14:00	21:31:00	ENOU
2010-05-25	1900-01-12 00:15:00	Holkam Bay	15.9	F	04:14:00	21:31:00	ENOU
2010-05-25	1900-01-12 00:30:00	Holkam Bay	15.5	F	04:14:00	21:31:00	ENOU
2010-05-25	1900-01-12 00:45:00	Holkam Bay	14.9	F	04:14:00	21:31:00	ENOU
2010-05-25	1900-01-12 01:00:00	Holkam Bay	14.3	F	04:14:00	21:31:00	ENOU
2010-05-25	1900-01-12 01:15:00	Holkam Bay	13.6	F	04:14:00	21:31:00	ENOU
2010-05-25	1900-01-12 01:30:00	Holkam Bay	12.7	F	04:14:00	21:31:00	ENOU
2010-05-25	1900-01-12 01:45:00	Holkam Bay	11.8	F	04:14:00	21:31:00	ENOU
2010-05-25	1900-01-12 02:00:00	Holkam Bay	10.8	F	04:14:00	21:31:00	ENOU
2010-05-25	1900-01-12 02:15:00	Holkam Bay	9.8	F	04:14:00	21:31:00	ENOU
2010-05-25	1900-01-12 02:30:00	Holkam Bay	8.8	F	04:14:00	21:31:00	ENOU
2010-05-25	1900-01-12 02:45:00	Holkam Bay	7.7	F	04:14:00	21:31:00	ENOU
2010-05-25	1900-01-12 03:00:00	Holkam Bay	6.7	F	04:14:00	21:31:00	ENOU
2010-05-25	1900-01-12 03:15:00	Holkam Bay	5.6	F	04:14:00	21:31:00	ENOU
2010-05-25	1900-01-12 03:30:00	Holkam Bay	4.5	F	04:14:00	21:31:00	ENOU
2010-05-25	1900-01-12 03:45:00	Holkam Bay	3.5	F	04:14:00	21:31:00	ENOU
2010-05-25	1900-01-12 04:00:00	Holkam Bay	2.5	F	04:14:00	21:31:00	ENOU
2010-05-25	1900-01-12 04:15:00	Holkam Bay	1.7	F	04:14:00	21:31:00	ENOU
2010-05-25	1900-01-12 04:30:00	Holkam Bay	0.9	F	04:14:00	21:31:00	ENOU
2010-05-25	1900-01-12 04:45:00	Holkam Bay	0.2	F	04:14:00	21:31:00	ENOU
2010-05-25	1900-01-12 05:00:00	Holkam Bay	-0.4	F	04:14:00	21:31:00	ENOU
2010-05-25	1900-01-12 05:15:00	Holkam Bay	-0.9	S	04:14:00	21:31:00	ENOU
2010-05-25	1900-01-12 05:30:00	Holkam Bay	-1.2	S	04:14:00	21:31:00	ENOU
2010-05-25	1900-01-12 05:45:00	Holkam Bay	-1.5	S	04:14:00	21:31:00	ENOU
2010-05-25	1900-01-12 06:00:00	Holkam Bay	-1.5	S	04:14:00	21:31:00	ENOU
2010-05-25	1900-01-12 06:15:00	Holkam Bay	-1.5	S	04:14:00	21:31:00	ENOU
2010-05-25	1900-01-12 06:30:00	Holkam Bay	-1.3	S	04:14:00	21:31:00	ENOU
2010-05-25	1900-01-12 06:45:00	Holkam Bay	-1.1	S	04:14:00	21:31:00	ENOU
2010-05-25	1900-01-12 07:00:00	Holkam Bay	-0.6	R	04:14:00	21:31:00	ENOU
2010-05-25	1900-01-12 07:15:00	Holkam Bay	-0.1	R	04:14:00	21:31:00	ENOU
2010-05-25	1900-01-12 07:30:00	Holkam Bay	0.5	R	04:14:00	21:31:00	ENOU
2010-05-25	1900-01-12 07:45:00	Holkam Bay	1.2	R	04:14:00	21:31:00	ENOU
2010-05-25	1900-01-12 08:00:00	Holkam Bay	2	R	04:14:00	21:31:00	ENOU
2010-05-25	1900-01-12 08:15:00	Holkam Bay	2.9	R	04:14:00	21:31:00	ENOU
2010-05-25	1900-01-12 08:30:00	Holkam Bay	3.7	R	04:14:00	21:31:00	ENOU
2010-05-25	1900-01-12 08:45:00	Holkam Bay	4.7	R	04:14:00	21:31:00	ENOU
2010-05-25	1900-01-12 09:00:00	Holkam Bay	5.6	R	04:14:00	21:31:00	ENOU
2010-05-25	1900-01-12 09:15:00	Holkam Bay	6.6	R	04:14:00	21:31:00	ENOU
2010-05-25	1900-01-12 09:30:00	Holkam Bay	7.5	R	04:14:00	21:31:00	ENOU
2010-05-25	1900-01-12 09:45:00	Holkam Bay	8.4	R	04:14:00	21:31:00	ENOU
2010-05-25	1900-01-12 10:00:00	Holkam Bay	9.3	R	04:14:00	21:31:00	ENOU
2010-05-25	1900-01-12 10:15:00	Holkam Bay	10.1	R	04:14:00	21:31:00	ENOU
2010-05-25	1900-01-12 10:30:00	Holkam Bay	10.9	R	04:14:00	21:31:00	ENOU
2010-05-25	1900-01-12 10:45:00	Holkam Bay	11.6	R	04:14:00	21:31:00	ENOU
2010-05-25	1900-01-12 11:00:00	Holkam Bay	12.2	R	04:14:00	21:31:00	ENOU
2010-05-25	1900-01-12 11:15:00	Holkam Bay	12.7	R	04:14:00	21:31:00	ENOU
2010-05-25	1900-01-12 11:30:00	Holkam Bay	13.2	R	04:14:00	21:31:00	ENOU
2010-05-25	1900-01-12 11:45:00	Holkam Bay	13.5	S	04:14:00	21:31:00	ENOU
2010-05-25	1900-01-12 12:00:00	Holkam Bay	13.8	S	04:14:00	21:31:00	ENOU
2010-05-25	1900-01-12 12:15:00	Holkam Bay	13.9	S	04:14:00	21:31:00	ENOU
2010-05-25	1900-01-12 12:30:00	Holkam Bay	13.9	S	04:14:00	21:31:00	ENOU
2010-05-25	1900-01-12 12:45:00	Holkam Bay	13.8	S	04:14:00	21:31:00	ENOU
2010-05-25	1900-01-12 13:00:00	Holkam Bay	13.6	S	04:14:00	21:31:00	ENOU
2010-05-25	1900-01-12 13:15:00	Holkam Bay	13.3	F	04:14:00	21:31:00	ENOU
2010-05-25	1900-01-12 13:30:00	Holkam Bay	12.9	F	04:14:00	21:31:00	ENOU
2010-05-25	1900-01-12 13:45:00	Holkam Bay	12.5	F	04:14:00	21:31:00	ENOU
2010-05-25	1900-01-12 14:00:00	Holkam Bay	11.9	F	04:14:00	21:31:00	ENOU
2010-05-25	1900-01-12 14:15:00	Holkam Bay	11.2	F	04:14:00	21:31:00	ENOU
2010-05-25	1900-01-12 14:30:00	Holkam Bay	10.5	F	04:14:00	21:31:00	ENOU
2010-05-25	1900-01-12 14:45:00	Holkam Bay	9.8	F	04:14:00	21:31:00	ENOU
2010-05-25	1900-01-12 15:00:00	Holkam Bay	9	F	04:14:00	21:31:00	ENOU
2010-05-25	1900-01-12 15:15:00	Holkam Bay	8.2	F	04:14:00	21:31:00	ENOU
2010-05-25	1900-01-12 15:30:00	Holkam Bay	7.4	F	04:14:00	21:31:00	ENOU
2010-05-25	1900-01-12 15:45:00	Holkam Bay	6.6	F	04:14:00	21:31:00	ENOU
2010-05-25	1900-01-12 16:00:00	Holkam Bay	5.8	F	04:14:00	21:31:00	ENOU
2010-05-25	1900-01-12 16:15:00	Holkam Bay	5.1	F	04:14:00	21:31:00	ENOU
2010-05-25	1900-01-12 16:30:00	Holkam Bay	4.4	F	04:14:00	21:31:00	ENOU
2010-05-25	1900-01-12 16:45:00	Holkam Bay	3.8	F	04:14:00	21:31:00	ENOU
2010-05-25	1900-01-12 17:00:00	Holkam Bay	3.3	F	04:14:00	21:31:00	ENOU
2010-05-25	1900-01-12 17:15:00	Holkam Bay	2.9	F	04:14:00	21:31:00	ENOU
2010-05-25	1900-01-12 17:30:00	Holkam Bay	2.6	S	04:14:00	21:31:00	ENOU
2010-05-25	1900-01-12 17:45:00	Holkam Bay	2.4	S	04:14:00	21:31:00	ENOU
2010-05-25	1900-01-12 18:00:00	Holkam Bay	2.3	S	04:14:00	21:31:00	ENOU
2010-05-25	1900-01-12 18:15:00	Holkam Bay	2.3	S	04:14:00	21:31:00	ENOU
2010-05-25	1900-01-12 18:30:00	Holkam Bay	2.5	S	04:14:00	21:31:00	ENOU
2010-05-25	1900-01-12 18:45:00	Holkam Bay	2.7	S	04:14:00	21:31:00	ENOU
2010-05-25	1900-01-12 19:00:00	Holkam Bay	3.1	R	04:14:00	21:31:00	ENOU
2010-05-25	1900-01-12 19:15:00	Holkam Bay	3.7	R	04:14:00	21:31:00	ENOU
2010-05-25	1900-01-12 19:30:00	Holkam Bay	4.3	R	04:14:00	21:31:00	ENOU
2010-05-25	1900-01-12 19:45:00	Holkam Bay	5	R	04:14:00	21:31:00	ENOU
2010-05-25	1900-01-12 20:00:00	Holkam Bay	5.7	R	04:14:00	21:31:00	ENOU
2010-05-25	1900-01-12 20:15:00	Holkam Bay	6.6	R	04:14:00	21:31:00	ENOU
2010-05-25	1900-01-12 20:30:00	Holkam Bay	7.4	R	04:14:00	21:31:00	ENOU
2010-05-25	1900-01-12 20:45:00	Holkam Bay	8.4	R	04:14:00	21:31:00	ENOU
2010-05-25	1900-01-12 21:00:00	Holkam Bay	9.3	R	04:14:00	21:31:00	ENOU
2010-05-25	1900-01-12 21:15:00	Holkam Bay	10.3	R	04:14:00	21:31:00	ENOU
2010-05-25	1900-01-12 21:30:00	Holkam Bay	11.2	R	04:14:00	21:31:00	ENOU
2010-05-25	1900-01-12 21:45:00	Holkam Bay	12.1	R	04:14:00	21:31:00	ENOU
2010-05-25	1900-01-12 22:00:00	Holkam Bay	13	R	04:14:00	21:31:00	ENOU
2010-05-25	1900-01-12 22:15:00	Holkam Bay	13.8	R	04:14:00	21:31:00	ENOU
2010-05-25	1900-01-12 22:30:00	Holkam Bay	14.5	R	04:14:00	21:31:00	ENOU
2010-05-25	1900-01-12 22:45:00	Holkam Bay	15.2	R	04:14:00	21:31:00	ENOU
2010-05-25	1900-01-12 23:00:00	Holkam Bay	15.8	R	04:14:00	21:31:00	ENOU
2010-05-25	1900-01-12 23:15:00	Holkam Bay	16.3	R	04:14:00	21:31:00	ENOU
2010-05-25	1900-01-12 23:30:00	Holkam Bay	16.6	S	04:14:00	21:31:00	ENOU
2010-05-25	1900-01-12 23:45:00	Holkam Bay	16.9	S	04:14:00	21:31:00	ENOU
2010-05-26	1900-01-13	Holkam Bay	17.1	S	04:12:00	21:33:00	ENOU
2010-05-26	1900-01-13 00:15:00	Holkam Bay	17.1	S	04:12:00	21:33:00	ENOU
2010-05-26	1900-01-13 00:30:00	Holkam Bay	17	S	04:12:00	21:33:00	ENOU
2010-05-26	1900-01-13 00:45:00	Holkam Bay	16.8	S	04:12:00	21:33:00	ENOU
2010-05-26	1900-01-13 01:00:00	Holkam Bay	16.4	F	04:12:00	21:33:00	ENOU
2010-05-26	1900-01-13 01:15:00	Holkam Bay	16	F	04:12:00	21:33:00	ENOU
2010-05-26	1900-01-13 01:30:00	Holkam Bay	15.4	F	04:12:00	21:33:00	ENOU
2010-05-26	1900-01-13 01:45:00	Holkam Bay	14.8	F	04:12:00	21:33:00	ENOU
2010-05-26	1900-01-13 02:00:00	Holkam Bay	14	F	04:12:00	21:33:00	ENOU
2010-05-26	1900-01-13 02:15:00	Holkam Bay	13.1	F	04:12:00	21:33:00	ENOU
2010-05-26	1900-01-13 02:30:00	Holkam Bay	12.1	F	04:12:00	21:33:00	ENOU
2010-05-26	1900-01-13 02:45:00	Holkam Bay	11.1	F	04:12:00	21:33:00	ENOU
2010-05-26	1900-01-13 03:00:00	Holkam Bay	10	F	04:12:00	21:33:00	ENOU
2010-05-26	1900-01-13 03:15:00	Holkam Bay	8.8	F	04:12:00	21:33:00	ENOU
2010-05-26	1900-01-13 03:30:00	Holkam Bay	7.6	F	04:12:00	21:33:00	ENOU
2010-05-26	1900-01-13 03:45:00	Holkam Bay	6.5	F	04:12:00	21:33:00	ENOU
2010-05-26	1900-01-13 04:00:00	Holkam Bay	5.4	F	04:12:00	21:33:00	ENOU
2010-05-26	1900-01-13 04:15:00	Holkam Bay	4.2	F	04:12:00	21:33:00	ENOU
2010-05-26	1900-01-13 04:30:00	Holkam Bay	3.1	F	04:12:00	21:33:00	ENOU
2010-05-26	1900-01-13 04:45:00	Holkam Bay	2	F	04:12:00	21:33:00	ENOU
2010-05-26	1900-01-13 05:00:00	Holkam Bay	1.1	F	04:12:00	21:33:00	ENOU
2010-05-26	1900-01-13 05:15:00	Holkam Bay	0.2	F	04:12:00	21:33:00	ENOU
2010-05-26	1900-01-13 05:30:00	Holkam Bay	-0.6	F	04:12:00	21:33:00	ENOU
2010-05-26	1900-01-13 05:45:00	Holkam Bay	-1.2	F	04:12:00	21:33:00	ENOU
2010-05-26	1900-01-13 06:00:00	Holkam Bay	-1.7	F	04:12:00	21:33:00	ENOU
2010-05-26	1900-01-13 06:15:00	Holkam Bay	-2.1	S	04:12:00	21:33:00	ENOU
2010-05-26	1900-01-13 06:30:00	Holkam Bay	-2.4	S	04:12:00	21:33:00	ENOU
2010-05-26	1900-01-13 06:45:00	Holkam Bay	-2.5	S	04:12:00	21:33:00	ENOU
2010-05-26	1900-01-13 07:00:00	Holkam Bay	-2.5	S	04:12:00	21:33:00	ENOU
2010-05-26	1900-01-13 07:15:00	Holkam Bay	-2.3	S	04:12:00	21:33:00	ENOU
2010-05-26	1900-01-13 07:30:00	Holkam Bay	-2	S	04:12:00	21:33:00	ENOU
2010-05-26	1900-01-13 07:45:00	Holkam Bay	-1.6	R	04:12:00	21:33:00	ENOU
2010-05-26	1900-01-13 08:00:00	Holkam Bay	-1	R	04:12:00	21:33:00	ENOU
2010-05-26	1900-01-13 08:15:00	Holkam Bay	-0.4	R	04:12:00	21:33:00	ENOU
2010-05-26	1900-01-13 08:30:00	Holkam Bay	0.4	R	04:12:00	21:33:00	ENOU
2010-05-26	1900-01-13 08:45:00	Holkam Bay	1.2	R	04:12:00	21:33:00	ENOU
2010-05-26	1900-01-13 09:00:00	Holkam Bay	2.1	R	04:12:00	21:33:00	ENOU
2010-05-26	1900-01-13 09:15:00	Holkam Bay	3.1	R	04:12:00	21:33:00	ENOU
2010-05-26	1900-01-13 09:30:00	Holkam Bay	4.1	R	04:12:00	21:33:00	ENOU
2010-05-26	1900-01-13 09:45:00	Holkam Bay	5.1	R	04:12:00	21:33:00	ENOU
2010-05-26	1900-01-13 10:00:00	Holkam Bay	6.1	R	04:12:00	21:33:00	ENOU
2010-05-26	1900-01-13 10:15:00	Holkam Bay	7.2	R	04:12:00	21:33:00	ENOU
2010-05-26	1900-01-13 10:30:00	Holkam Bay	8.2	R	04:12:00	21:33:00	ENOU
2010-05-26	1900-01-13 10:45:00	Holkam Bay	9.1	R	04:12:00	21:33:00	ENOU
2010-05-26	1900-01-13 11:00:00	Holkam Bay	10	R	04:12:00	21:33:00	ENOU
2010-05-26	1900-01-13 11:15:00	Holkam Bay	10.9	R	04:12:00	21:33:00	ENOU
2010-05-26	1900-01-13 11:30:00	Holkam Bay	11.7	R	04:12:00	21:33:00	ENOU
2010-05-26	1900-01-13 11:45:00	Holkam Bay	12.4	R	04:12:00	21:33:00	ENOU
2010-05-26	1900-01-13 12:00:00	Holkam Bay	13	R	04:12:00	21:33:00	ENOU
2010-05-26	1900-01-13 12:15:00	Holkam Bay	13.5	R	04:12:00	21:33:00	ENOU
2010-05-26	1900-01-13 12:30:00	Holkam Bay	13.9	S	04:12:00	21:33:00	ENOU
2010-05-26	1900-01-13 12:45:00	Holkam Bay	14.2	S	04:12:00	21:33:00	ENOU
2010-05-26	1900-01-13 13:00:00	Holkam Bay	14.4	S	04:12:00	21:33:00	ENOU
2010-05-26	1900-01-13 13:15:00	Holkam Bay	14.4	S	04:12:00	21:33:00	ENOU
2010-05-26	1900-01-13 13:30:00	Holkam Bay	14.4	S	04:12:00	21:33:00	ENOU
2010-05-26	1900-01-13 13:45:00	Holkam Bay	14.2	S	04:12:00	21:33:00	ENOU
2010-05-26	1900-01-13 14:00:00	Holkam Bay	13.9	S	04:12:00	21:33:00	ENOU
2010-05-26	1900-01-13 14:15:00	Holkam Bay	13.6	F	04:12:00	21:33:00	ENOU
2010-05-26	1900-01-13 14:30:00	Holkam Bay	13.1	F	04:12:00	21:33:00	ENOU
2010-05-26	1900-01-13 14:45:00	Holkam Bay	12.5	F	04:12:00	21:33:00	ENOU
2010-05-26	1900-01-13 15:00:00	Holkam Bay	11.8	F	04:12:00	21:33:00	ENOU
2010-05-26	1900-01-13 15:15:00	Holkam Bay	11.1	F	04:12:00	21:33:00	ENOU
2010-05-26	1900-01-13 15:30:00	Holkam Bay	10.3	F	04:12:00	21:33:00	ENOU
2010-05-26	1900-01-13 15:45:00	Holkam Bay	9.5	F	04:12:00	21:33:00	ENOU
2010-05-26	1900-01-13 16:00:00	Holkam Bay	8.7	F	04:12:00	21:33:00	ENOU
2010-05-26	1900-01-13 16:15:00	Holkam Bay	7.9	F	04:12:00	21:33:00	ENOU
2010-05-26	1900-01-13 16:30:00	Holkam Bay	7	F	04:12:00	21:33:00	ENOU
2010-05-26	1900-01-13 16:45:00	Holkam Bay	6.2	F	04:12:00	21:33:00	ENOU
2010-05-26	1900-01-13 17:00:00	Holkam Bay	5.4	F	04:12:00	21:33:00	ENOU
2010-05-26	1900-01-13 17:15:00	Holkam Bay	4.7	F	04:12:00	21:33:00	ENOU
2010-05-26	1900-01-13 17:30:00	Holkam Bay	4	F	04:12:00	21:33:00	ENOU
2010-05-26	1900-01-13 17:45:00	Holkam Bay	3.4	F	04:12:00	21:33:00	ENOU
2010-05-26	1900-01-13 18:00:00	Holkam Bay	3	F	04:12:00	21:33:00	ENOU
2010-05-26	1900-01-13 18:15:00	Holkam Bay	2.7	S	04:12:00	21:33:00	ENOU
2010-05-26	1900-01-13 18:30:00	Holkam Bay	2.4	S	04:12:00	21:33:00	ENOU
2010-05-26	1900-01-13 18:45:00	Holkam Bay	2.3	S	04:12:00	21:33:00	ENOU
2010-05-26	1900-01-13 19:00:00	Holkam Bay	2.3	S	04:12:00	21:33:00	ENOU
2010-05-26	1900-01-13 19:15:00	Holkam Bay	2.5	S	04:12:00	21:33:00	ENOU
2010-05-26	1900-01-13 19:30:00	Holkam Bay	2.7	S	04:12:00	21:33:00	ENOU
2010-05-26	1900-01-13 19:45:00	Holkam Bay	3.1	R	04:12:00	21:33:00	ENOU
2010-05-26	1900-01-13 20:00:00	Holkam Bay	3.6	R	04:12:00	21:33:00	ENOU
2010-05-26	1900-01-13 20:15:00	Holkam Bay	4.3	R	04:12:00	21:33:00	ENOU
2010-05-26	1900-01-13 20:30:00	Holkam Bay	5	R	04:12:00	21:33:00	ENOU
2010-05-26	1900-01-13 20:45:00	Holkam Bay	5.7	R	04:12:00	21:33:00	ENOU
2010-05-26	1900-01-13 21:00:00	Holkam Bay	6.6	R	04:12:00	21:33:00	ENOU
2010-05-26	1900-01-13 21:15:00	Holkam Bay	7.5	R	04:12:00	21:33:00	ENOU
2010-05-26	1900-01-13 21:30:00	Holkam Bay	8.4	R	04:12:00	21:33:00	ENOU
2010-05-26	1900-01-13 21:45:00	Holkam Bay	9.4	R	04:12:00	21:33:00	ENOU
2010-05-26	1900-01-13 22:00:00	Holkam Bay	10.4	R	04:12:00	21:33:00	ENOU
2010-05-26	1900-01-13 22:15:00	Holkam Bay	11.3	R	04:12:00	21:33:00	ENOU
2010-05-26	1900-01-13 22:30:00	Holkam Bay	12.3	R	04:12:00	21:33:00	ENOU
2010-05-26	1900-01-13 22:45:00	Holkam Bay	13.1	R	04:12:00	21:33:00	ENOU
2010-05-26	1900-01-13 23:00:00	Holkam Bay	14	R	04:12:00	21:33:00	ENOU
2010-05-26	1900-01-13 23:15:00	Holkam Bay	14.7	R	04:12:00	21:33:00	ENOU
2010-05-26	1900-01-13 23:30:00	Holkam Bay	15.4	R	04:12:00	21:33:00	ENOU
2010-05-26	1900-01-13 23:45:00	Holkam Bay	16	R	04:12:00	21:33:00	ENOU
2010-05-27	1900-01-14	Holkam Bay	16.5	R	04:11:00	21:35:00	ENOU
2010-05-27	1900-01-14 00:15:00	Holkam Bay	16.9	S	04:11:00	21:35:00	ENOU
2010-05-27	1900-01-14 00:30:00	Holkam Bay	17.2	S	04:11:00	21:35:00	ENOU
2010-05-27	1900-01-14 00:45:00	Holkam Bay	17.3	S	04:11:00	21:35:00	ENOU
2010-05-27	1900-01-14 01:00:00	Holkam Bay	17.3	S	04:11:00	21:35:00	ENOU
2010-05-27	1900-01-14 01:15:00	Holkam Bay	17.2	S	04:11:00	21:35:00	ENOU
2010-05-27	1900-01-14 01:30:00	Holkam Bay	17	S	04:11:00	21:35:00	ENOU
2010-05-27	1900-01-14 01:45:00	Holkam Bay	16.6	F	04:11:00	21:35:00	ENOU
2010-05-27	1900-01-14 02:00:00	Holkam Bay	16.2	F	04:11:00	21:35:00	ENOU
2010-05-27	1900-01-14 02:15:00	Holkam Bay	15.6	F	04:11:00	21:35:00	ENOU
2010-05-27	1900-01-14 02:30:00	Holkam Bay	14.9	F	04:11:00	21:35:00	ENOU
2010-05-27	1900-01-14 02:45:00	Holkam Bay	14.1	F	04:11:00	21:35:00	ENOU
2010-05-27	1900-01-14 03:00:00	Holkam Bay	13.1	F	04:11:00	21:35:00	ENOU
2010-05-27	1900-01-14 03:15:00	Holkam Bay	12.1	F	04:11:00	21:35:00	ENOU
2010-05-27	1900-01-14 03:30:00	Holkam Bay	11	F	04:11:00	21:35:00	ENOU
2010-05-27	1900-01-14 03:45:00	Holkam Bay	9.9	F	04:11:00	21:35:00	ENOU
2010-05-27	1900-01-14 04:00:00	Holkam Bay	8.7	F	04:11:00	21:35:00	ENOU
2010-05-27	1900-01-14 04:15:00	Holkam Bay	7.5	F	04:11:00	21:35:00	ENOU
2010-05-27	1900-01-14 04:30:00	Holkam Bay	6.3	F	04:11:00	21:35:00	ENOU
2010-05-27	1900-01-14 04:45:00	Holkam Bay	5.1	F	04:11:00	21:35:00	ENOU
2010-05-27	1900-01-14 05:00:00	Holkam Bay	3.8	F	04:11:00	21:35:00	ENOU
2010-05-27	1900-01-14 05:15:00	Holkam Bay	2.7	F	04:11:00	21:35:00	ENOU
2010-05-27	1900-01-14 05:30:00	Holkam Bay	1.6	F	04:11:00	21:35:00	ENOU
2010-05-27	1900-01-14 05:45:00	Holkam Bay	0.6	F	04:11:00	21:35:00	ENOU
2010-05-27	1900-01-14 06:00:00	Holkam Bay	-0.3	F	04:11:00	21:35:00	ENOU
2010-05-27	1900-01-14 06:15:00	Holkam Bay	-1.1	F	04:11:00	21:35:00	ENOU
2010-05-27	1900-01-14 06:30:00	Holkam Bay	-1.7	F	04:11:00	21:35:00	ENOU
2010-05-27	1900-01-14 06:45:00	Holkam Bay	-2.3	F	04:11:00	21:35:00	ENOU
2010-05-27	1900-01-14 07:00:00	Holkam Bay	-2.7	S	04:11:00	21:35:00	ENOU
2010-05-27	1900-01-14 07:15:00	Holkam Bay	-2.9	S	04:11:00	21:35:00	ENOU
2010-05-27	1900-01-14 07:30:00	Holkam Bay	-3.1	S	04:11:00	21:35:00	ENOU
2010-05-27	1900-01-14 07:45:00	Holkam Bay	-3	S	04:11:00	21:35:00	ENOU
2010-05-27	1900-01-14 08:00:00	Holkam Bay	-2.8	S	04:11:00	21:35:00	ENOU
2010-05-27	1900-01-14 08:15:00	Holkam Bay	-2.5	R	04:11:00	21:35:00	ENOU
2010-05-27	1900-01-14 08:30:00	Holkam Bay	-2	R	04:11:00	21:35:00	ENOU
2010-05-27	1900-01-14 08:45:00	Holkam Bay	-1.4	R	04:11:00	21:35:00	ENOU
2010-05-27	1900-01-14 09:00:00	Holkam Bay	-0.7	R	04:11:00	21:35:00	ENOU
2010-05-27	1900-01-14 09:15:00	Holkam Bay	0.1	R	04:11:00	21:35:00	ENOU
2010-05-27	1900-01-14 09:30:00	Holkam Bay	0.9	R	04:11:00	21:35:00	ENOU
2010-05-27	1900-01-14 09:45:00	Holkam Bay	1.9	R	04:11:00	21:35:00	ENOU
2010-05-27	1900-01-14 10:00:00	Holkam Bay	2.9	R	04:11:00	21:35:00	ENOU
2010-05-27	1900-01-14 10:15:00	Holkam Bay	3.9	R	04:11:00	21:35:00	ENOU
2010-05-27	1900-01-14 10:30:00	Holkam Bay	5	R	04:11:00	21:35:00	ENOU
2010-05-27	1900-01-14 10:45:00	Holkam Bay	6	R	04:11:00	21:35:00	ENOU
2010-05-27	1900-01-14 11:00:00	Holkam Bay	7.2	R	04:11:00	21:35:00	ENOU
2010-05-27	1900-01-14 11:15:00	Holkam Bay	8.2	R	04:11:00	21:35:00	ENOU
2010-05-27	1900-01-14 11:30:00	Holkam Bay	9.2	R	04:11:00	21:35:00	ENOU
2010-05-27	1900-01-14 11:45:00	Holkam Bay	10.1	R	04:11:00	21:35:00	ENOU
2010-05-27	1900-01-14 12:00:00	Holkam Bay	11	R	04:11:00	21:35:00	ENOU
2010-05-27	1900-01-14 12:15:00	Holkam Bay	11.8	R	04:11:00	21:35:00	ENOU
2010-05-27	1900-01-14 12:30:00	Holkam Bay	12.5	R	04:11:00	21:35:00	ENOU
2010-05-27	1900-01-14 12:45:00	Holkam Bay	13.2	R	04:11:00	21:35:00	ENOU
2010-05-27	1900-01-14 13:00:00	Holkam Bay	13.7	R	04:11:00	21:35:00	ENOU
2010-05-27	1900-01-14 13:15:00	Holkam Bay	14.1	R	04:11:00	21:35:00	ENOU
2010-05-27	1900-01-14 13:30:00	Holkam Bay	14.4	S	04:11:00	21:35:00	ENOU
2010-05-27	1900-01-14 13:45:00	Holkam Bay	14.6	S	04:11:00	21:35:00	ENOU
2010-05-27	1900-01-14 14:00:00	Holkam Bay	14.7	S	04:11:00	21:35:00	ENOU
2010-05-27	1900-01-14 14:15:00	Holkam Bay	14.7	S	04:11:00	21:35:00	ENOU
2010-05-27	1900-01-14 14:30:00	Holkam Bay	14.5	S	04:11:00	21:35:00	ENOU
2010-05-27	1900-01-14 14:45:00	Holkam Bay	14.2	S	04:11:00	21:35:00	ENOU
2010-05-27	1900-01-14 15:00:00	Holkam Bay	13.8	F	04:11:00	21:35:00	ENOU
2010-05-27	1900-01-14 15:15:00	Holkam Bay	13.4	F	04:11:00	21:35:00	ENOU
2010-05-27	1900-01-14 15:30:00	Holkam Bay	12.8	F	04:11:00	21:35:00	ENOU
2010-05-27	1900-01-14 15:45:00	Holkam Bay	12.1	F	04:11:00	21:35:00	ENOU
2010-05-27	1900-01-14 16:00:00	Holkam Bay	11.4	F	04:11:00	21:35:00	ENOU
2010-05-27	1900-01-14 16:15:00	Holkam Bay	10.6	F	04:11:00	21:35:00	ENOU
2010-05-27	1900-01-14 16:30:00	Holkam Bay	9.7	F	04:11:00	21:35:00	ENOU
2010-05-27	1900-01-14 16:45:00	Holkam Bay	8.8	F	04:11:00	21:35:00	ENOU
2010-05-27	1900-01-14 17:00:00	Holkam Bay	8	F	04:11:00	21:35:00	ENOU
2010-05-27	1900-01-14 17:15:00	Holkam Bay	7.1	F	04:11:00	21:35:00	ENOU
2010-05-27	1900-01-14 17:30:00	Holkam Bay	6.3	F	04:11:00	21:35:00	ENOU
2010-05-27	1900-01-14 17:45:00	Holkam Bay	5.5	F	04:11:00	21:35:00	ENOU
2010-05-27	1900-01-14 18:00:00	Holkam Bay	4.8	F	04:11:00	21:35:00	ENOU
2010-05-27	1900-01-14 18:15:00	Holkam Bay	4.1	F	04:11:00	21:35:00	ENOU
2010-05-27	1900-01-14 18:30:00	Holkam Bay	3.5	F	04:11:00	21:35:00	ENOU
2010-05-27	1900-01-14 18:45:00	Holkam Bay	3.1	F	04:11:00	21:35:00	ENOU
2010-05-27	1900-01-14 19:00:00	Holkam Bay	2.7	S	04:11:00	21:35:00	ENOU
2010-05-27	1900-01-14 19:15:00	Holkam Bay	2.5	S	04:11:00	21:35:00	ENOU
2010-05-27	1900-01-14 19:30:00	Holkam Bay	2.4	S	04:11:00	21:35:00	ENOU
2010-05-27	1900-01-14 19:45:00	Holkam Bay	2.4	S	04:11:00	21:35:00	ENOU
2010-05-27	1900-01-14 20:00:00	Holkam Bay	2.6	S	04:11:00	21:35:00	ENOU
2010-05-27	1900-01-14 20:15:00	Holkam Bay	2.8	S	04:11:00	21:35:00	ENOU
2010-05-27	1900-01-14 20:30:00	Holkam Bay	3.2	R	04:11:00	21:35:00	ENOU
2010-05-27	1900-01-14 20:45:00	Holkam Bay	3.8	R	04:11:00	21:35:00	ENOU
2010-05-27	1900-01-14 21:00:00	Holkam Bay	4.4	R	04:11:00	21:35:00	ENOU
2010-05-27	1900-01-14 21:15:00	Holkam Bay	5.1	R	04:11:00	21:35:00	ENOU
2010-05-27	1900-01-14 21:30:00	Holkam Bay	5.9	R	04:11:00	21:35:00	ENOU
2010-05-27	1900-01-14 21:45:00	Holkam Bay	6.8	R	04:11:00	21:35:00	ENOU
2010-05-27	1900-01-14 22:00:00	Holkam Bay	7.7	R	04:11:00	21:35:00	ENOU
2010-05-27	1900-01-14 22:15:00	Holkam Bay	8.6	R	04:11:00	21:35:00	ENOU
2010-05-27	1900-01-14 22:30:00	Holkam Bay	9.5	R	04:11:00	21:35:00	ENOU
2010-05-27	1900-01-14 22:45:00	Holkam Bay	10.6	R	04:11:00	21:35:00	ENOU
2010-05-27	1900-01-14 23:00:00	Holkam Bay	11.5	R	04:11:00	21:35:00	ENOU
2010-05-27	1900-01-14 23:15:00	Holkam Bay	12.4	R	04:11:00	21:35:00	ENOU
2010-05-27	1900-01-14 23:30:00	Holkam Bay	13.3	R	04:11:00	21:35:00	ENOU
2010-05-27	1900-01-14 23:45:00	Holkam Bay	14.1	R	04:11:00	21:35:00	ENOU
2010-05-28	1900-01-15	Holkam Bay	14.8	R	04:09:00	21:36:00	ENOU
2010-05-28	1900-01-15 00:15:00	Holkam Bay	15.5	R	04:09:00	21:36:00	ENOU
2010-05-28	1900-01-15 00:30:00	Holkam Bay	16	R	04:09:00	21:36:00	ENOU
2010-05-28	1900-01-15 00:45:00	Holkam Bay	16.5	R	04:09:00	21:36:00	ENOU
2010-05-28	1900-01-15 01:00:00	Holkam Bay	16.9	S	04:09:00	21:36:00	ENOU
2010-05-28	1900-01-15 01:15:00	Holkam Bay	17.1	S	04:09:00	21:36:00	ENOU
2010-05-28	1900-01-15 01:30:00	Holkam Bay	17.3	S	04:09:00	21:36:00	ENOU
2010-05-28	1900-01-15 01:45:00	Holkam Bay	17.3	S	04:09:00	21:36:00	ENOU
2010-05-28	1900-01-15 02:00:00	Holkam Bay	17.1	S	04:09:00	21:36:00	ENOU
2010-05-28	1900-01-15 02:15:00	Holkam Bay	16.9	S	04:09:00	21:36:00	ENOU
2010-05-28	1900-01-15 02:30:00	Holkam Bay	16.5	F	04:09:00	21:36:00	ENOU
2010-05-28	1900-01-15 02:45:00	Holkam Bay	16	F	04:09:00	21:36:00	ENOU
2010-05-28	1900-01-15 03:00:00	Holkam Bay	15.4	F	04:09:00	21:36:00	ENOU
2010-05-28	1900-01-15 03:15:00	Holkam Bay	14.7	F	04:09:00	21:36:00	ENOU
2010-05-28	1900-01-15 03:30:00	Holkam Bay	13.8	F	04:09:00	21:36:00	ENOU
2010-05-28	1900-01-15 03:45:00	Holkam Bay	12.9	F	04:09:00	21:36:00	ENOU
2010-05-28	1900-01-15 04:00:00	Holkam Bay	11.8	F	04:09:00	21:36:00	ENOU
2010-05-28	1900-01-15 04:15:00	Holkam Bay	10.7	F	04:09:00	21:36:00	ENOU
2010-05-28	1900-01-15 04:30:00	Holkam Bay	9.6	F	04:09:00	21:36:00	ENOU
2010-05-28	1900-01-15 04:45:00	Holkam Bay	8.3	F	04:09:00	21:36:00	ENOU
2010-05-28	1900-01-15 05:00:00	Holkam Bay	7.2	F	04:09:00	21:36:00	ENOU
2010-05-28	1900-01-15 05:15:00	Holkam Bay	5.9	F	04:09:00	21:36:00	ENOU
2010-05-28	1900-01-15 05:30:00	Holkam Bay	4.7	F	04:09:00	21:36:00	ENOU
2010-05-28	1900-01-15 05:45:00	Holkam Bay	3.5	F	04:09:00	21:36:00	ENOU
2010-05-28	1900-01-15 06:00:00	Holkam Bay	2.4	F	04:09:00	21:36:00	ENOU
2010-05-28	1900-01-15 06:15:00	Holkam Bay	1.3	F	04:09:00	21:36:00	ENOU
2010-05-28	1900-01-15 06:30:00	Holkam Bay	0.3	F	04:09:00	21:36:00	ENOU
2010-05-28	1900-01-15 06:45:00	Holkam Bay	-0.6	F	04:09:00	21:36:00	ENOU
2010-05-28	1900-01-15 07:00:00	Holkam Bay	-1.4	F	04:09:00	21:36:00	ENOU
2010-05-28	1900-01-15 07:15:00	Holkam Bay	-2	F	04:09:00	21:36:00	ENOU
2010-05-28	1900-01-15 07:30:00	Holkam Bay	-2.5	F	04:09:00	21:36:00	ENOU
2010-05-28	1900-01-15 07:45:00	Holkam Bay	-2.9	S	04:09:00	21:36:00	ENOU
2010-05-28	1900-01-15 08:00:00	Holkam Bay	-3.1	S	04:09:00	21:36:00	ENOU
2010-05-28	1900-01-15 08:15:00	Holkam Bay	-3.2	S	04:09:00	21:36:00	ENOU
2010-05-28	1900-01-15 08:30:00	Holkam Bay	-3.1	S	04:09:00	21:36:00	ENOU
2010-05-28	1900-01-15 08:45:00	Holkam Bay	-2.8	S	04:09:00	21:36:00	ENOU
2010-05-28	1900-01-15 09:00:00	Holkam Bay	-2.5	R	04:09:00	21:36:00	ENOU
2010-05-28	1900-01-15 09:15:00	Holkam Bay	-2	R	04:09:00	21:36:00	ENOU
2010-05-28	1900-01-15 09:30:00	Holkam Bay	-1.3	R	04:09:00	21:36:00	ENOU
2010-05-28	1900-01-15 09:45:00	Holkam Bay	-0.6	R	04:09:00	21:36:00	ENOU
2010-05-28	1900-01-15 10:00:00	Holkam Bay	0.2	R	04:09:00	21:36:00	ENOU
2010-05-28	1900-01-15 10:15:00	Holkam Bay	1.1	R	04:09:00	21:36:00	ENOU
2010-05-28	1900-01-15 10:30:00	Holkam Bay	2.1	R	04:09:00	21:36:00	ENOU
2010-05-28	1900-01-15 10:45:00	Holkam Bay	3.1	R	04:09:00	21:36:00	ENOU
2010-05-28	1900-01-15 11:00:00	Holkam Bay	4.1	R	04:09:00	21:36:00	ENOU
2010-05-28	1900-01-15 11:15:00	Holkam Bay	5.2	R	04:09:00	21:36:00	ENOU
2010-05-28	1900-01-15 11:30:00	Holkam Bay	6.3	R	04:09:00	21:36:00	ENOU
2010-05-28	1900-01-15 11:45:00	Holkam Bay	7.3	R	04:09:00	21:36:00	ENOU
2010-05-28	1900-01-15 12:00:00	Holkam Bay	8.4	R	04:09:00	21:36:00	ENOU
2010-05-28	1900-01-15 12:15:00	Holkam Bay	9.3	R	04:09:00	21:36:00	ENOU
2010-05-28	1900-01-15 12:30:00	Holkam Bay	10.3	R	04:09:00	21:36:00	ENOU
2010-05-28	1900-01-15 12:45:00	Holkam Bay	11.1	R	04:09:00	21:36:00	ENOU
2010-05-28	1900-01-15 13:00:00	Holkam Bay	11.9	R	04:09:00	21:36:00	ENOU
2010-05-28	1900-01-15 13:15:00	Holkam Bay	12.6	R	04:09:00	21:36:00	ENOU
2010-05-28	1900-01-15 13:30:00	Holkam Bay	13.3	R	04:09:00	21:36:00	ENOU
2010-05-28	1900-01-15 13:45:00	Holkam Bay	13.8	R	04:09:00	21:36:00	ENOU
2010-05-28	1900-01-15 14:00:00	Holkam Bay	14.2	S	04:09:00	21:36:00	ENOU
2010-05-28	1900-01-15 14:15:00	Holkam Bay	14.5	S	04:09:00	21:36:00	ENOU
2010-05-28	1900-01-15 14:30:00	Holkam Bay	14.7	S	04:09:00	21:36:00	ENOU
2010-05-28	1900-01-15 14:45:00	Holkam Bay	14.7	S	04:09:00	21:36:00	ENOU
2010-05-28	1900-01-15 15:00:00	Holkam Bay	14.7	S	04:09:00	21:36:00	ENOU
2010-05-28	1900-01-15 15:15:00	Holkam Bay	14.5	S	04:09:00	21:36:00	ENOU
2010-05-28	1900-01-15 15:30:00	Holkam Bay	14.2	S	04:09:00	21:36:00	ENOU
2010-05-28	1900-01-15 15:45:00	Holkam Bay	13.8	F	04:09:00	21:36:00	ENOU
2010-05-28	1900-01-15 16:00:00	Holkam Bay	13.3	F	04:09:00	21:36:00	ENOU
2010-05-28	1900-01-15 16:15:00	Holkam Bay	12.7	F	04:09:00	21:36:00	ENOU
2010-05-28	1900-01-15 16:30:00	Holkam Bay	12	F	04:09:00	21:36:00	ENOU
2010-05-28	1900-01-15 16:45:00	Holkam Bay	11.3	F	04:09:00	21:36:00	ENOU
2010-05-28	1900-01-15 17:00:00	Holkam Bay	10.5	F	04:09:00	21:36:00	ENOU
2010-05-28	1900-01-15 17:15:00	Holkam Bay	9.7	F	04:09:00	21:36:00	ENOU
2010-05-28	1900-01-15 17:30:00	Holkam Bay	8.8	F	04:09:00	21:36:00	ENOU
2010-05-28	1900-01-15 17:45:00	Holkam Bay	8	F	04:09:00	21:36:00	ENOU
2010-05-28	1900-01-15 18:00:00	Holkam Bay	7.1	F	04:09:00	21:36:00	ENOU
2010-05-28	1900-01-15 18:15:00	Holkam Bay	6.3	F	04:09:00	21:36:00	ENOU
2010-05-28	1900-01-15 18:30:00	Holkam Bay	5.5	F	04:09:00	21:36:00	ENOU
2010-05-28	1900-01-15 18:45:00	Holkam Bay	4.8	F	04:09:00	21:36:00	ENOU
2010-05-28	1900-01-15 19:00:00	Holkam Bay	4.2	F	04:09:00	21:36:00	ENOU
2010-05-28	1900-01-15 19:15:00	Holkam Bay	3.6	F	04:09:00	21:36:00	ENOU
2010-05-28	1900-01-15 19:30:00	Holkam Bay	3.2	F	04:09:00	21:36:00	ENOU
2010-05-28	1900-01-15 19:45:00	Holkam Bay	2.9	S	04:09:00	21:36:00	ENOU
2010-05-28	1900-01-15 20:00:00	Holkam Bay	2.7	S	04:09:00	21:36:00	ENOU
2010-05-28	1900-01-15 20:15:00	Holkam Bay	2.6	S	04:09:00	21:36:00	ENOU
2010-05-28	1900-01-15 20:30:00	Holkam Bay	2.6	S	04:09:00	21:36:00	ENOU
2010-05-28	1900-01-15 20:45:00	Holkam Bay	2.8	S	04:09:00	21:36:00	ENOU
2010-05-28	1900-01-15 21:00:00	Holkam Bay	3.1	S	04:09:00	21:36:00	ENOU
2010-05-28	1900-01-15 21:15:00	Holkam Bay	3.5	R	04:09:00	21:36:00	ENOU
2010-05-28	1900-01-15 21:30:00	Holkam Bay	4.1	R	04:09:00	21:36:00	ENOU
2010-05-28	1900-01-15 21:45:00	Holkam Bay	4.7	R	04:09:00	21:36:00	ENOU
2010-05-28	1900-01-15 22:00:00	Holkam Bay	5.4	R	04:09:00	21:36:00	ENOU
2010-05-28	1900-01-15 22:15:00	Holkam Bay	6.2	R	04:09:00	21:36:00	ENOU
2010-05-28	1900-01-15 22:30:00	Holkam Bay	7	R	04:09:00	21:36:00	ENOU
2010-05-28	1900-01-15 22:45:00	Holkam Bay	7.9	R	04:09:00	21:36:00	ENOU
2010-05-28	1900-01-15 23:00:00	Holkam Bay	8.8	R	04:09:00	21:36:00	ENOU
2010-05-28	1900-01-15 23:15:00	Holkam Bay	9.7	R	04:09:00	21:36:00	ENOU
2010-05-28	1900-01-15 23:30:00	Holkam Bay	10.7	R	04:09:00	21:36:00	ENOU
2010-05-28	1900-01-15 23:45:00	Holkam Bay	11.6	R	04:09:00	21:36:00	ENOU
2010-05-29	1900-01-16	Holkam Bay	12.5	R	04:08:00	21:38:00	ENOU
2010-05-29	1900-01-16 00:15:00	Holkam Bay	13.3	R	04:08:00	21:38:00	ENOU
2010-05-29	1900-01-16 00:30:00	Holkam Bay	14.1	R	04:08:00	21:38:00	ENOU
2010-05-29	1900-01-16 00:45:00	Holkam Bay	14.8	R	04:08:00	21:38:00	ENOU
2010-05-29	1900-01-16 01:00:00	Holkam Bay	15.4	R	04:08:00	21:38:00	ENOU
2010-05-29	1900-01-16 01:15:00	Holkam Bay	15.9	R	04:08:00	21:38:00	ENOU
2010-05-29	1900-01-16 01:30:00	Holkam Bay	16.4	R	04:08:00	21:38:00	ENOU
2010-05-29	1900-01-16 01:45:00	Holkam Bay	16.7	S	04:08:00	21:38:00	ENOU
2010-05-29	1900-01-16 02:00:00	Holkam Bay	16.9	S	04:08:00	21:38:00	ENOU
2010-05-29	1900-01-16 02:15:00	Holkam Bay	17	S	04:08:00	21:38:00	ENOU
2010-05-29	1900-01-16 02:30:00	Holkam Bay	16.9	S	04:08:00	21:38:00	ENOU
2010-05-29	1900-01-16 02:45:00	Holkam Bay	16.8	S	04:08:00	21:38:00	ENOU
2010-05-29	1900-01-16 03:00:00	Holkam Bay	16.5	F	04:08:00	21:38:00	ENOU
2010-05-29	1900-01-16 03:15:00	Holkam Bay	16.1	F	04:08:00	21:38:00	ENOU
2010-05-29	1900-01-16 03:30:00	Holkam Bay	15.6	F	04:08:00	21:38:00	ENOU
2010-05-29	1900-01-16 03:45:00	Holkam Bay	14.9	F	04:08:00	21:38:00	ENOU
2010-05-29	1900-01-16 04:00:00	Holkam Bay	14.2	F	04:08:00	21:38:00	ENOU
2010-05-29	1900-01-16 04:15:00	Holkam Bay	13.3	F	04:08:00	21:38:00	ENOU
2010-05-29	1900-01-16 04:30:00	Holkam Bay	12.4	F	04:08:00	21:38:00	ENOU
2010-05-29	1900-01-16 04:45:00	Holkam Bay	11.3	F	04:08:00	21:38:00	ENOU
2010-05-29	1900-01-16 05:00:00	Holkam Bay	10.2	F	04:08:00	21:38:00	ENOU
2010-05-29	1900-01-16 05:15:00	Holkam Bay	9.1	F	04:08:00	21:38:00	ENOU
2010-05-29	1900-01-16 05:30:00	Holkam Bay	7.9	F	04:08:00	21:38:00	ENOU
2010-05-29	1900-01-16 05:45:00	Holkam Bay	6.8	F	04:08:00	21:38:00	ENOU
2010-05-29	1900-01-16 06:00:00	Holkam Bay	5.6	F	04:08:00	21:38:00	ENOU
2010-05-29	1900-01-16 06:15:00	Holkam Bay	4.4	F	04:08:00	21:38:00	ENOU
2010-05-29	1900-01-16 06:30:00	Holkam Bay	3.2	F	04:08:00	21:38:00	ENOU
2010-05-29	1900-01-16 06:45:00	Holkam Bay	2.1	F	04:08:00	21:38:00	ENOU
2010-05-29	1900-01-16 07:00:00	Holkam Bay	1.1	F	04:08:00	21:38:00	ENOU
2010-05-29	1900-01-16 07:15:00	Holkam Bay	0.2	F	04:08:00	21:38:00	ENOU
2010-05-29	1900-01-16 07:30:00	Holkam Bay	-0.7	F	04:08:00	21:38:00	ENOU
2010-05-29	1900-01-16 07:45:00	Holkam Bay	-1.4	F	04:08:00	21:38:00	ENOU
2010-05-29	1900-01-16 08:00:00	Holkam Bay	-1.9	F	04:08:00	21:38:00	ENOU
2010-05-29	1900-01-16 08:15:00	Holkam Bay	-2.4	S	04:08:00	21:38:00	ENOU
2010-05-29	1900-01-16 08:30:00	Holkam Bay	-2.7	S	04:08:00	21:38:00	ENOU
2010-05-29	1900-01-16 08:45:00	Holkam Bay	-2.8	S	04:08:00	21:38:00	ENOU
2010-05-29	1900-01-16 09:00:00	Holkam Bay	-2.8	S	04:08:00	21:38:00	ENOU
2010-05-29	1900-01-16 09:15:00	Holkam Bay	-2.7	S	04:08:00	21:38:00	ENOU
2010-05-29	1900-01-16 09:30:00	Holkam Bay	-2.5	S	04:08:00	21:38:00	ENOU
2010-05-29	1900-01-16 09:45:00	Holkam Bay	-2.1	R	04:08:00	21:38:00	ENOU
2010-05-29	1900-01-16 10:00:00	Holkam Bay	-1.5	R	04:08:00	21:38:00	ENOU
2010-05-29	1900-01-16 10:15:00	Holkam Bay	-0.9	R	04:08:00	21:38:00	ENOU
2010-05-29	1900-01-16 10:30:00	Holkam Bay	-0.1	R	04:08:00	21:38:00	ENOU
2010-05-29	1900-01-16 10:45:00	Holkam Bay	0.7	R	04:08:00	21:38:00	ENOU
2010-05-29	1900-01-16 11:00:00	Holkam Bay	1.6	R	04:08:00	21:38:00	ENOU
2010-05-29	1900-01-16 11:15:00	Holkam Bay	2.5	R	04:08:00	21:38:00	ENOU
2010-05-29	1900-01-16 11:30:00	Holkam Bay	3.5	R	04:08:00	21:38:00	ENOU
2010-05-29	1900-01-16 11:45:00	Holkam Bay	4.5	R	04:08:00	21:38:00	ENOU
2010-05-29	1900-01-16 12:00:00	Holkam Bay	5.5	R	04:08:00	21:38:00	ENOU
2010-05-29	1900-01-16 12:15:00	Holkam Bay	6.6	R	04:08:00	21:38:00	ENOU
2010-05-29	1900-01-16 12:30:00	Holkam Bay	7.6	R	04:08:00	21:38:00	ENOU
2010-05-29	1900-01-16 12:45:00	Holkam Bay	8.6	R	04:08:00	21:38:00	ENOU
2010-05-29	1900-01-16 13:00:00	Holkam Bay	9.6	R	04:08:00	21:38:00	ENOU
2010-05-29	1900-01-16 13:15:00	Holkam Bay	10.4	R	04:08:00	21:38:00	ENOU
2010-05-29	1900-01-16 13:30:00	Holkam Bay	11.3	R	04:08:00	21:38:00	ENOU
2010-05-29	1900-01-16 13:45:00	Holkam Bay	12	R	04:08:00	21:38:00	ENOU
2010-05-29	1900-01-16 14:00:00	Holkam Bay	12.7	R	04:08:00	21:38:00	ENOU
2010-05-29	1900-01-16 14:15:00	Holkam Bay	13.2	R	04:08:00	21:38:00	ENOU
2010-05-29	1900-01-16 14:30:00	Holkam Bay	13.7	R	04:08:00	21:38:00	ENOU
2010-05-29	1900-01-16 14:45:00	Holkam Bay	14.1	S	04:08:00	21:38:00	ENOU
2010-05-29	1900-01-16 15:00:00	Holkam Bay	14.4	S	04:08:00	21:38:00	ENOU
2010-05-29	1900-01-16 15:15:00	Holkam Bay	14.5	S	04:08:00	21:38:00	ENOU
2010-05-29	1900-01-16 15:30:00	Holkam Bay	14.5	S	04:08:00	21:38:00	ENOU
2010-05-29	1900-01-16 15:45:00	Holkam Bay	14.4	S	04:08:00	21:38:00	ENOU
2010-05-29	1900-01-16 16:00:00	Holkam Bay	14.2	S	04:08:00	21:38:00	ENOU
2010-05-29	1900-01-16 16:15:00	Holkam Bay	13.9	F	04:08:00	21:38:00	ENOU
2010-05-29	1900-01-16 16:30:00	Holkam Bay	13.5	F	04:08:00	21:38:00	ENOU
2010-05-29	1900-01-16 16:45:00	Holkam Bay	13	F	04:08:00	21:38:00	ENOU
2010-05-29	1900-01-16 17:00:00	Holkam Bay	12.4	F	04:08:00	21:38:00	ENOU
2010-05-29	1900-01-16 17:15:00	Holkam Bay	11.8	F	04:08:00	21:38:00	ENOU
2010-05-29	1900-01-16 17:30:00	Holkam Bay	11.1	F	04:08:00	21:38:00	ENOU
2010-05-29	1900-01-16 17:45:00	Holkam Bay	10.3	F	04:08:00	21:38:00	ENOU
2010-05-29	1900-01-16 18:00:00	Holkam Bay	9.5	F	04:08:00	21:38:00	ENOU
2010-05-29	1900-01-16 18:15:00	Holkam Bay	8.7	F	04:08:00	21:38:00	ENOU
2010-05-29	1900-01-16 18:30:00	Holkam Bay	7.9	F	04:08:00	21:38:00	ENOU
2010-05-29	1900-01-16 18:45:00	Holkam Bay	7.1	F	04:08:00	21:38:00	ENOU
2010-05-29	1900-01-16 19:00:00	Holkam Bay	6.3	F	04:08:00	21:38:00	ENOU
2010-05-29	1900-01-16 19:15:00	Holkam Bay	5.5	F	04:08:00	21:38:00	ENOU
2010-05-29	1900-01-16 19:30:00	Holkam Bay	4.9	F	04:08:00	21:38:00	ENOU
2010-05-29	1900-01-16 19:45:00	Holkam Bay	4.3	F	04:08:00	21:38:00	ENOU
2010-05-29	1900-01-16 20:00:00	Holkam Bay	3.8	F	04:08:00	21:38:00	ENOU
2010-05-29	1900-01-16 20:15:00	Holkam Bay	3.4	F	04:08:00	21:38:00	ENOU
2010-05-29	1900-01-16 20:30:00	Holkam Bay	3.1	S	04:08:00	21:38:00	ENOU
2010-05-29	1900-01-16 20:45:00	Holkam Bay	3	S	04:08:00	21:38:00	ENOU
2010-05-29	1900-01-16 21:00:00	Holkam Bay	2.9	S	04:08:00	21:38:00	ENOU
2010-05-29	1900-01-16 21:15:00	Holkam Bay	3	S	04:08:00	21:38:00	ENOU
2010-05-29	1900-01-16 21:30:00	Holkam Bay	3.2	S	04:08:00	21:38:00	ENOU
2010-05-29	1900-01-16 21:45:00	Holkam Bay	3.5	R	04:08:00	21:38:00	ENOU
2010-05-29	1900-01-16 22:00:00	Holkam Bay	4	R	04:08:00	21:38:00	ENOU
2010-05-29	1900-01-16 22:15:00	Holkam Bay	4.5	R	04:08:00	21:38:00	ENOU
2010-05-29	1900-01-16 22:30:00	Holkam Bay	5.1	R	04:08:00	21:38:00	ENOU
2010-05-29	1900-01-16 22:45:00	Holkam Bay	5.8	R	04:08:00	21:38:00	ENOU
2010-05-29	1900-01-16 23:00:00	Holkam Bay	6.5	R	04:08:00	21:38:00	ENOU
2010-05-29	1900-01-16 23:15:00	Holkam Bay	7.3	R	04:08:00	21:38:00	ENOU
2010-05-29	1900-01-16 23:30:00	Holkam Bay	8.2	R	04:08:00	21:38:00	ENOU
2010-05-29	1900-01-16 23:45:00	Holkam Bay	9	R	04:08:00	21:38:00	ENOU
2010-05-30	1900-01-17	Holkam Bay	10	R	04:06:00	21:39:00	ENOU
2010-05-30	1900-01-17 00:15:00	Holkam Bay	10.8	R	04:06:00	21:39:00	ENOU
2010-05-30	1900-01-17 00:30:00	Holkam Bay	11.7	R	04:06:00	21:39:00	ENOU
2010-05-30	1900-01-17 00:45:00	Holkam Bay	12.5	R	04:06:00	21:39:00	ENOU
2010-05-30	1900-01-17 01:00:00	Holkam Bay	13.2	R	04:06:00	21:39:00	ENOU
2010-05-30	1900-01-17 01:15:00	Holkam Bay	13.9	R	04:06:00	21:39:00	ENOU
2010-05-30	1900-01-17 01:30:00	Holkam Bay	14.5	R	04:06:00	21:39:00	ENOU
2010-05-30	1900-01-17 01:45:00	Holkam Bay	15.1	R	04:06:00	21:39:00	ENOU
2010-05-30	1900-01-17 02:00:00	Holkam Bay	15.6	R	04:06:00	21:39:00	ENOU
2010-05-30	1900-01-17 02:15:00	Holkam Bay	15.9	R	04:06:00	21:39:00	ENOU
2010-05-30	1900-01-17 02:30:00	Holkam Bay	16.2	S	04:06:00	21:39:00	ENOU
2010-05-30	1900-01-17 02:45:00	Holkam Bay	16.3	S	04:06:00	21:39:00	ENOU
2010-05-30	1900-01-17 03:00:00	Holkam Bay	16.4	S	04:06:00	21:39:00	ENOU
2010-05-30	1900-01-17 03:15:00	Holkam Bay	16.3	S	04:06:00	21:39:00	ENOU
2010-05-30	1900-01-17 03:30:00	Holkam Bay	16.1	S	04:06:00	21:39:00	ENOU
2010-05-30	1900-01-17 03:45:00	Holkam Bay	15.8	F	04:06:00	21:39:00	ENOU
2010-05-30	1900-01-17 04:00:00	Holkam Bay	15.4	F	04:06:00	21:39:00	ENOU
2010-05-30	1900-01-17 04:15:00	Holkam Bay	14.9	F	04:06:00	21:39:00	ENOU
2010-05-30	1900-01-17 04:30:00	Holkam Bay	14.2	F	04:06:00	21:39:00	ENOU
2010-05-30	1900-01-17 04:45:00	Holkam Bay	13.5	F	04:06:00	21:39:00	ENOU
2010-05-30	1900-01-17 05:00:00	Holkam Bay	12.6	F	04:06:00	21:39:00	ENOU
2010-05-30	1900-01-17 05:15:00	Holkam Bay	11.7	F	04:06:00	21:39:00	ENOU
2010-05-30	1900-01-17 05:30:00	Holkam Bay	10.7	F	04:06:00	21:39:00	ENOU
2010-05-30	1900-01-17 05:45:00	Holkam Bay	9.7	F	04:06:00	21:39:00	ENOU
2010-05-30	1900-01-17 06:00:00	Holkam Bay	8.6	F	04:06:00	21:39:00	ENOU
2010-05-30	1900-01-17 06:15:00	Holkam Bay	7.4	F	04:06:00	21:39:00	ENOU
2010-05-30	1900-01-17 06:30:00	Holkam Bay	6.4	F	04:06:00	21:39:00	ENOU
2010-05-30	1900-01-17 06:45:00	Holkam Bay	5.2	F	04:06:00	21:39:00	ENOU
2010-05-30	1900-01-17 07:00:00	Holkam Bay	4.1	F	04:06:00	21:39:00	ENOU
2010-05-30	1900-01-17 07:15:00	Holkam Bay	3.1	F	04:06:00	21:39:00	ENOU
2010-05-30	1900-01-17 07:30:00	Holkam Bay	2.1	F	04:06:00	21:39:00	ENOU
2010-05-30	1900-01-17 07:45:00	Holkam Bay	1.1	F	04:06:00	21:39:00	ENOU
2010-05-30	1900-01-17 08:00:00	Holkam Bay	0.3	F	04:06:00	21:39:00	ENOU
2010-05-30	1900-01-17 08:15:00	Holkam Bay	-0.5	F	04:06:00	21:39:00	ENOU
2010-05-30	1900-01-17 08:30:00	Holkam Bay	-1	F	04:06:00	21:39:00	ENOU
2010-05-30	1900-01-17 08:45:00	Holkam Bay	-1.5	F	04:06:00	21:39:00	ENOU
2010-05-30	1900-01-17 09:00:00	Holkam Bay	-1.9	S	04:06:00	21:39:00	ENOU
2010-05-30	1900-01-17 09:15:00	Holkam Bay	-2.2	S	04:06:00	21:39:00	ENOU
2010-05-30	1900-01-17 09:30:00	Holkam Bay	-2.3	S	04:06:00	21:39:00	ENOU
2010-05-30	1900-01-17 09:45:00	Holkam Bay	-2.2	S	04:06:00	21:39:00	ENOU
2010-05-30	1900-01-17 10:00:00	Holkam Bay	-2.1	S	04:06:00	21:39:00	ENOU
2010-05-30	1900-01-17 10:15:00	Holkam Bay	-1.8	R	04:06:00	21:39:00	ENOU
2010-05-30	1900-01-17 10:30:00	Holkam Bay	-1.3	R	04:06:00	21:39:00	ENOU
2010-05-30	1900-01-17 10:45:00	Holkam Bay	-0.8	R	04:06:00	21:39:00	ENOU
2010-05-30	1900-01-17 11:00:00	Holkam Bay	-0.1	R	04:06:00	21:39:00	ENOU
2010-05-30	1900-01-17 11:15:00	Holkam Bay	0.6	R	04:06:00	21:39:00	ENOU
2010-05-30	1900-01-17 11:30:00	Holkam Bay	1.4	R	04:06:00	21:39:00	ENOU
2010-05-30	1900-01-17 11:45:00	Holkam Bay	2.3	R	04:06:00	21:39:00	ENOU
2010-05-30	1900-01-17 12:00:00	Holkam Bay	3.2	R	04:06:00	21:39:00	ENOU
2010-05-30	1900-01-17 12:15:00	Holkam Bay	4.1	R	04:06:00	21:39:00	ENOU
2010-05-30	1900-01-17 12:30:00	Holkam Bay	5.1	R	04:06:00	21:39:00	ENOU
2010-05-30	1900-01-17 12:45:00	Holkam Bay	6	R	04:06:00	21:39:00	ENOU
2010-05-30	1900-01-17 13:00:00	Holkam Bay	7.1	R	04:06:00	21:39:00	ENOU
2010-05-30	1900-01-17 13:15:00	Holkam Bay	8	R	04:06:00	21:39:00	ENOU
2010-05-30	1900-01-17 13:30:00	Holkam Bay	8.9	R	04:06:00	21:39:00	ENOU
2010-05-30	1900-01-17 13:45:00	Holkam Bay	9.8	R	04:06:00	21:39:00	ENOU
2010-05-30	1900-01-17 14:00:00	Holkam Bay	10.6	R	04:06:00	21:39:00	ENOU
2010-05-30	1900-01-17 14:15:00	Holkam Bay	11.3	R	04:06:00	21:39:00	ENOU
2010-05-30	1900-01-17 14:30:00	Holkam Bay	12	R	04:06:00	21:39:00	ENOU
2010-05-30	1900-01-17 14:45:00	Holkam Bay	12.6	R	04:06:00	21:39:00	ENOU
2010-05-30	1900-01-17 15:00:00	Holkam Bay	13.1	R	04:06:00	21:39:00	ENOU
2010-05-30	1900-01-17 15:15:00	Holkam Bay	13.5	R	04:06:00	21:39:00	ENOU
2010-05-30	1900-01-17 15:30:00	Holkam Bay	13.8	S	04:06:00	21:39:00	ENOU
2010-05-30	1900-01-17 15:45:00	Holkam Bay	14	S	04:06:00	21:39:00	ENOU
2010-05-30	1900-01-17 16:00:00	Holkam Bay	14.1	S	04:06:00	21:39:00	ENOU
2010-05-30	1900-01-17 16:15:00	Holkam Bay	14.1	S	04:06:00	21:39:00	ENOU
2010-05-30	1900-01-17 16:30:00	Holkam Bay	14	S	04:06:00	21:39:00	ENOU
2010-05-30	1900-01-17 16:45:00	Holkam Bay	13.8	S	04:06:00	21:39:00	ENOU
2010-05-30	1900-01-17 17:00:00	Holkam Bay	13.5	F	04:06:00	21:39:00	ENOU
2010-05-30	1900-01-17 17:15:00	Holkam Bay	13.1	F	04:06:00	21:39:00	ENOU
2010-05-30	1900-01-17 17:30:00	Holkam Bay	12.6	F	04:06:00	21:39:00	ENOU
2010-05-30	1900-01-17 17:45:00	Holkam Bay	12	F	04:06:00	21:39:00	ENOU
2010-05-30	1900-01-17 18:00:00	Holkam Bay	11.4	F	04:06:00	21:39:00	ENOU
2010-05-30	1900-01-17 18:15:00	Holkam Bay	10.7	F	04:06:00	21:39:00	ENOU
2010-05-30	1900-01-17 18:30:00	Holkam Bay	10	F	04:06:00	21:39:00	ENOU
2010-05-30	1900-01-17 18:45:00	Holkam Bay	9.2	F	04:06:00	21:39:00	ENOU
2010-05-30	1900-01-17 19:00:00	Holkam Bay	8.5	F	04:06:00	21:39:00	ENOU
2010-05-30	1900-01-17 19:15:00	Holkam Bay	7.7	F	04:06:00	21:39:00	ENOU
2010-05-30	1900-01-17 19:30:00	Holkam Bay	7	F	04:06:00	21:39:00	ENOU
2010-05-30	1900-01-17 19:45:00	Holkam Bay	6.3	F	04:06:00	21:39:00	ENOU
2010-05-30	1900-01-17 20:00:00	Holkam Bay	5.6	F	04:06:00	21:39:00	ENOU
2010-05-30	1900-01-17 20:15:00	Holkam Bay	5	F	04:06:00	21:39:00	ENOU
2010-05-30	1900-01-17 20:30:00	Holkam Bay	4.5	F	04:06:00	21:39:00	ENOU
2010-05-30	1900-01-17 20:45:00	Holkam Bay	4.1	F	04:06:00	21:39:00	ENOU
2010-05-30	1900-01-17 21:00:00	Holkam Bay	3.8	S	04:06:00	21:39:00	ENOU
2010-05-30	1900-01-17 21:15:00	Holkam Bay	3.5	S	04:06:00	21:39:00	ENOU
2010-05-30	1900-01-17 21:30:00	Holkam Bay	3.4	S	04:06:00	21:39:00	ENOU
2010-05-30	1900-01-17 21:45:00	Holkam Bay	3.4	S	04:06:00	21:39:00	ENOU
2010-05-30	1900-01-17 22:00:00	Holkam Bay	3.5	S	04:06:00	21:39:00	ENOU
2010-05-30	1900-01-17 22:15:00	Holkam Bay	3.7	S	04:06:00	21:39:00	ENOU
2010-05-30	1900-01-17 22:30:00	Holkam Bay	4	R	04:06:00	21:39:00	ENOU
2010-05-30	1900-01-17 22:45:00	Holkam Bay	4.4	R	04:06:00	21:39:00	ENOU
2010-05-30	1900-01-17 23:00:00	Holkam Bay	5	R	04:06:00	21:39:00	ENOU
2010-05-30	1900-01-17 23:15:00	Holkam Bay	5.5	R	04:06:00	21:39:00	ENOU
2010-05-30	1900-01-17 23:30:00	Holkam Bay	6.2	R	04:06:00	21:39:00	ENOU
2010-05-30	1900-01-17 23:45:00	Holkam Bay	6.9	R	04:06:00	21:39:00	ENOU
2010-05-31	1900-01-18	Holkam Bay	7.6	R	04:05:00	21:41:00	ENOU
2010-05-31	1900-01-18 00:15:00	Holkam Bay	8.4	R	04:05:00	21:41:00	ENOU
2010-05-31	1900-01-18 00:30:00	Holkam Bay	9.2	R	04:05:00	21:41:00	ENOU
2010-05-31	1900-01-18 00:45:00	Holkam Bay	10.1	R	04:05:00	21:41:00	ENOU
2010-05-31	1900-01-18 01:00:00	Holkam Bay	10.8	R	04:05:00	21:41:00	ENOU
2010-05-31	1900-01-18 01:15:00	Holkam Bay	11.6	R	04:05:00	21:41:00	ENOU
2010-05-31	1900-01-18 01:30:00	Holkam Bay	12.3	R	04:05:00	21:41:00	ENOU
2010-05-31	1900-01-18 01:45:00	Holkam Bay	13	R	04:05:00	21:41:00	ENOU
2010-05-31	1900-01-18 02:00:00	Holkam Bay	13.6	R	04:05:00	21:41:00	ENOU
2010-05-31	1900-01-18 02:15:00	Holkam Bay	14.1	R	04:05:00	21:41:00	ENOU
2010-05-31	1900-01-18 02:30:00	Holkam Bay	14.6	R	04:05:00	21:41:00	ENOU
2010-05-31	1900-01-18 02:45:00	Holkam Bay	15	R	04:05:00	21:41:00	ENOU
2010-05-31	1900-01-18 03:00:00	Holkam Bay	15.3	S	04:05:00	21:41:00	ENOU
2010-05-31	1900-01-18 03:15:00	Holkam Bay	15.5	S	04:05:00	21:41:00	ENOU
2010-05-31	1900-01-18 03:30:00	Holkam Bay	15.6	S	04:05:00	21:41:00	ENOU
2010-05-31	1900-01-18 03:45:00	Holkam Bay	15.6	S	04:05:00	21:41:00	ENOU
2010-05-31	1900-01-18 04:00:00	Holkam Bay	15.5	S	04:05:00	21:41:00	ENOU
2010-05-31	1900-01-18 04:15:00	Holkam Bay	15.3	S	04:05:00	21:41:00	ENOU
2010-05-31	1900-01-18 04:30:00	Holkam Bay	14.9	F	04:05:00	21:41:00	ENOU
2010-05-31	1900-01-18 04:45:00	Holkam Bay	14.5	F	04:05:00	21:41:00	ENOU
2010-05-31	1900-01-18 05:00:00	Holkam Bay	14	F	04:05:00	21:41:00	ENOU
2010-05-31	1900-01-18 05:15:00	Holkam Bay	13.4	F	04:05:00	21:41:00	ENOU
2010-05-31	1900-01-18 05:30:00	Holkam Bay	12.7	F	04:05:00	21:41:00	ENOU
2010-05-31	1900-01-18 05:45:00	Holkam Bay	11.9	F	04:05:00	21:41:00	ENOU
2010-05-31	1900-01-18 06:00:00	Holkam Bay	11	F	04:05:00	21:41:00	ENOU
2010-05-31	1900-01-18 06:15:00	Holkam Bay	10	F	04:05:00	21:41:00	ENOU
2010-05-31	1900-01-18 06:30:00	Holkam Bay	9.1	F	04:05:00	21:41:00	ENOU
2010-05-31	1900-01-18 06:45:00	Holkam Bay	8	F	04:05:00	21:41:00	ENOU
2010-05-31	1900-01-18 07:00:00	Holkam Bay	7.1	F	04:05:00	21:41:00	ENOU
2010-05-31	1900-01-18 07:15:00	Holkam Bay	6	F	04:05:00	21:41:00	ENOU
2010-05-31	1900-01-18 07:30:00	Holkam Bay	5	F	04:05:00	21:41:00	ENOU
2010-05-31	1900-01-18 07:45:00	Holkam Bay	4	F	04:05:00	21:41:00	ENOU
2010-05-31	1900-01-18 08:00:00	Holkam Bay	3.1	F	04:05:00	21:41:00	ENOU
2010-05-31	1900-01-18 08:15:00	Holkam Bay	2.2	F	04:05:00	21:41:00	ENOU
2010-05-31	1900-01-18 08:30:00	Holkam Bay	1.3	F	04:05:00	21:41:00	ENOU
2010-05-31	1900-01-18 08:45:00	Holkam Bay	0.6	F	04:05:00	21:41:00	ENOU
2010-05-31	1900-01-18 09:00:00	Holkam Bay	0	F	04:05:00	21:41:00	ENOU
2010-05-31	1900-01-18 09:15:00	Holkam Bay	-0.5	F	04:05:00	21:41:00	ENOU
2010-05-31	1900-01-18 09:30:00	Holkam Bay	-0.9	S	04:05:00	21:41:00	ENOU
2010-05-31	1900-01-18 09:45:00	Holkam Bay	-1.2	S	04:05:00	21:41:00	ENOU
2010-05-31	1900-01-18 10:00:00	Holkam Bay	-1.4	S	04:05:00	21:41:00	ENOU
2010-05-31	1900-01-18 10:15:00	Holkam Bay	-1.4	S	04:05:00	21:41:00	ENOU
2010-05-31	1900-01-18 10:30:00	Holkam Bay	-1.3	S	04:05:00	21:41:00	ENOU
2010-05-31	1900-01-18 10:45:00	Holkam Bay	-1.1	S	04:05:00	21:41:00	ENOU
2010-05-31	1900-01-18 11:00:00	Holkam Bay	-0.8	R	04:05:00	21:41:00	ENOU
2010-05-31	1900-01-18 11:15:00	Holkam Bay	-0.4	R	04:05:00	21:41:00	ENOU
2010-05-31	1900-01-18 11:30:00	Holkam Bay	0.2	R	04:05:00	21:41:00	ENOU
2010-05-31	1900-01-18 11:45:00	Holkam Bay	0.8	R	04:05:00	21:41:00	ENOU
2010-05-31	1900-01-18 12:00:00	Holkam Bay	1.5	R	04:05:00	21:41:00	ENOU
2010-05-31	1900-01-18 12:15:00	Holkam Bay	2.2	R	04:05:00	21:41:00	ENOU
2010-05-31	1900-01-18 12:30:00	Holkam Bay	3	R	04:05:00	21:41:00	ENOU
2010-05-31	1900-01-18 12:45:00	Holkam Bay	3.9	R	04:05:00	21:41:00	ENOU
2010-05-31	1900-01-18 13:00:00	Holkam Bay	4.8	R	04:05:00	21:41:00	ENOU
2010-05-31	1900-01-18 13:15:00	Holkam Bay	5.6	R	04:05:00	21:41:00	ENOU
2010-05-31	1900-01-18 13:30:00	Holkam Bay	6.6	R	04:05:00	21:41:00	ENOU
2010-05-31	1900-01-18 13:45:00	Holkam Bay	7.5	R	04:05:00	21:41:00	ENOU
2010-05-31	1900-01-18 14:00:00	Holkam Bay	8.3	R	04:05:00	21:41:00	ENOU
2010-05-31	1900-01-18 14:15:00	Holkam Bay	9.1	R	04:05:00	21:41:00	ENOU
2010-05-31	1900-01-18 14:30:00	Holkam Bay	9.9	R	04:05:00	21:41:00	ENOU
2010-05-31	1900-01-18 14:45:00	Holkam Bay	10.6	R	04:05:00	21:41:00	ENOU
2010-05-31	1900-01-18 15:00:00	Holkam Bay	11.3	R	04:05:00	21:41:00	ENOU
2010-05-31	1900-01-18 15:15:00	Holkam Bay	11.9	R	04:05:00	21:41:00	ENOU
2010-05-31	1900-01-18 15:30:00	Holkam Bay	12.4	R	04:05:00	21:41:00	ENOU
2010-05-31	1900-01-18 15:45:00	Holkam Bay	12.9	R	04:05:00	21:41:00	ENOU
2010-05-31	1900-01-18 16:00:00	Holkam Bay	13.2	R	04:05:00	21:41:00	ENOU
2010-05-31	1900-01-18 16:15:00	Holkam Bay	13.5	S	04:05:00	21:41:00	ENOU
2010-05-31	1900-01-18 16:30:00	Holkam Bay	13.6	S	04:05:00	21:41:00	ENOU
2010-05-31	1900-01-18 16:45:00	Holkam Bay	13.7	S	04:05:00	21:41:00	ENOU
2010-05-31	1900-01-18 17:00:00	Holkam Bay	13.6	S	04:05:00	21:41:00	ENOU
2010-05-31	1900-01-18 17:15:00	Holkam Bay	13.5	S	04:05:00	21:41:00	ENOU
2010-05-31	1900-01-18 17:30:00	Holkam Bay	13.3	F	04:05:00	21:41:00	ENOU
2010-05-31	1900-01-18 17:45:00	Holkam Bay	13	F	04:05:00	21:41:00	ENOU
2010-05-31	1900-01-18 18:00:00	Holkam Bay	12.6	F	04:05:00	21:41:00	ENOU
2010-05-31	1900-01-18 18:15:00	Holkam Bay	12.1	F	04:05:00	21:41:00	ENOU
2010-05-31	1900-01-18 18:30:00	Holkam Bay	11.6	F	04:05:00	21:41:00	ENOU
2010-05-31	1900-01-18 18:45:00	Holkam Bay	11	F	04:05:00	21:41:00	ENOU
2010-05-31	1900-01-18 19:00:00	Holkam Bay	10.4	F	04:05:00	21:41:00	ENOU
2010-05-31	1900-01-18 19:15:00	Holkam Bay	9.7	F	04:05:00	21:41:00	ENOU
2010-05-31	1900-01-18 19:30:00	Holkam Bay	9	F	04:05:00	21:41:00	ENOU
2010-05-31	1900-01-18 19:45:00	Holkam Bay	8.4	F	04:05:00	21:41:00	ENOU
2010-05-31	1900-01-18 20:00:00	Holkam Bay	7.7	F	04:05:00	21:41:00	ENOU
2010-05-31	1900-01-18 20:15:00	Holkam Bay	7	F	04:05:00	21:41:00	ENOU
2010-05-31	1900-01-18 20:30:00	Holkam Bay	6.4	F	04:05:00	21:41:00	ENOU
2010-05-31	1900-01-18 20:45:00	Holkam Bay	5.8	F	04:05:00	21:41:00	ENOU
2010-05-31	1900-01-18 21:00:00	Holkam Bay	5.3	F	04:05:00	21:41:00	ENOU
2010-05-31	1900-01-18 21:15:00	Holkam Bay	4.8	F	04:05:00	21:41:00	ENOU
2010-05-31	1900-01-18 21:30:00	Holkam Bay	4.5	F	04:05:00	21:41:00	ENOU
2010-05-31	1900-01-18 21:45:00	Holkam Bay	4.2	S	04:05:00	21:41:00	ENOU
2010-05-31	1900-01-18 22:00:00	Holkam Bay	4	S	04:05:00	21:41:00	ENOU
2010-05-31	1900-01-18 22:15:00	Holkam Bay	3.9	S	04:05:00	21:41:00	ENOU
2010-05-31	1900-01-18 22:30:00	Holkam Bay	3.9	S	04:05:00	21:41:00	ENOU
2010-05-31	1900-01-18 22:45:00	Holkam Bay	4	S	04:05:00	21:41:00	ENOU
2010-05-31	1900-01-18 23:00:00	Holkam Bay	4.2	S	04:05:00	21:41:00	ENOU
2010-05-31	1900-01-18 23:15:00	Holkam Bay	4.5	R	04:05:00	21:41:00	ENOU
2010-05-31	1900-01-18 23:30:00	Holkam Bay	4.9	R	04:05:00	21:41:00	ENOU
2010-05-31	1900-01-18 23:45:00	Holkam Bay	5.4	R	04:05:00	21:41:00	ENOU
2010-06-01	1900-01-19	Holkam Bay	5.9	R	04:04:00	21:42:00	ENOU
2010-06-01	1900-01-19 00:15:00	Holkam Bay	6.5	R	04:04:00	21:42:00	ENOU
2010-06-01	1900-01-19 00:30:00	Holkam Bay	7.1	R	04:04:00	21:42:00	ENOU
2010-06-01	1900-01-19 00:45:00	Holkam Bay	7.8	R	04:04:00	21:42:00	ENOU
2010-06-01	1900-01-19 01:00:00	Holkam Bay	8.5	R	04:04:00	21:42:00	ENOU
2010-06-01	1900-01-19 01:15:00	Holkam Bay	9.2	R	04:04:00	21:42:00	ENOU
2010-06-01	1900-01-19 01:30:00	Holkam Bay	10	R	04:04:00	21:42:00	ENOU
2010-06-01	1900-01-19 01:45:00	Holkam Bay	10.6	R	04:04:00	21:42:00	ENOU
2010-06-01	1900-01-19 02:00:00	Holkam Bay	11.3	R	04:04:00	21:42:00	ENOU
2010-06-01	1900-01-19 02:15:00	Holkam Bay	11.9	R	04:04:00	21:42:00	ENOU
2010-06-01	1900-01-19 02:30:00	Holkam Bay	12.5	R	04:04:00	21:42:00	ENOU
2010-06-01	1900-01-19 02:45:00	Holkam Bay	13	R	04:04:00	21:42:00	ENOU
2010-06-01	1900-01-19 03:00:00	Holkam Bay	13.5	R	04:04:00	21:42:00	ENOU
2010-06-01	1900-01-19 03:15:00	Holkam Bay	13.9	R	04:04:00	21:42:00	ENOU
2010-06-01	1900-01-19 03:30:00	Holkam Bay	14.2	R	04:04:00	21:42:00	ENOU
2010-06-01	1900-01-19 03:45:00	Holkam Bay	14.5	S	04:04:00	21:42:00	ENOU
2010-06-01	1900-01-19 04:00:00	Holkam Bay	14.6	S	04:04:00	21:42:00	ENOU
2010-06-01	1900-01-19 04:15:00	Holkam Bay	14.7	S	04:04:00	21:42:00	ENOU
2010-06-01	1900-01-19 04:30:00	Holkam Bay	14.6	S	04:04:00	21:42:00	ENOU
2010-06-01	1900-01-19 04:45:00	Holkam Bay	14.5	S	04:04:00	21:42:00	ENOU
2010-06-01	1900-01-19 05:00:00	Holkam Bay	14.3	F	04:04:00	21:42:00	ENOU
2010-06-01	1900-01-19 05:15:00	Holkam Bay	13.9	F	04:04:00	21:42:00	ENOU
2010-06-01	1900-01-19 05:30:00	Holkam Bay	13.5	F	04:04:00	21:42:00	ENOU
2010-06-01	1900-01-19 05:45:00	Holkam Bay	13	F	04:04:00	21:42:00	ENOU
2010-06-01	1900-01-19 06:00:00	Holkam Bay	12.5	F	04:04:00	21:42:00	ENOU
2010-06-01	1900-01-19 06:15:00	Holkam Bay	11.8	F	04:04:00	21:42:00	ENOU
2010-06-01	1900-01-19 06:30:00	Holkam Bay	11.1	F	04:04:00	21:42:00	ENOU
2010-06-01	1900-01-19 06:45:00	Holkam Bay	10.3	F	04:04:00	21:42:00	ENOU
2010-06-01	1900-01-19 07:00:00	Holkam Bay	9.4	F	04:04:00	21:42:00	ENOU
2010-06-01	1900-01-19 07:15:00	Holkam Bay	8.5	F	04:04:00	21:42:00	ENOU
2010-06-01	1900-01-19 07:30:00	Holkam Bay	7.6	F	04:04:00	21:42:00	ENOU
2010-06-01	1900-01-19 07:45:00	Holkam Bay	6.8	F	04:04:00	21:42:00	ENOU
2010-06-01	1900-01-19 08:00:00	Holkam Bay	5.9	F	04:04:00	21:42:00	ENOU
2010-06-01	1900-01-19 08:15:00	Holkam Bay	4.9	F	04:04:00	21:42:00	ENOU
2010-06-01	1900-01-19 08:30:00	Holkam Bay	4.1	F	04:04:00	21:42:00	ENOU
2010-06-01	1900-01-19 08:45:00	Holkam Bay	3.2	F	04:04:00	21:42:00	ENOU
2010-06-01	1900-01-19 09:00:00	Holkam Bay	2.5	F	04:04:00	21:42:00	ENOU
2010-06-01	1900-01-19 09:15:00	Holkam Bay	1.8	F	04:04:00	21:42:00	ENOU
2010-06-01	1900-01-19 09:30:00	Holkam Bay	1.2	F	04:04:00	21:42:00	ENOU
2010-06-01	1900-01-19 09:45:00	Holkam Bay	0.6	F	04:04:00	21:42:00	ENOU
2010-06-01	1900-01-19 10:00:00	Holkam Bay	0.2	F	04:04:00	21:42:00	ENOU
2010-06-01	1900-01-19 10:15:00	Holkam Bay	-0.1	S	04:04:00	21:42:00	ENOU
2010-06-01	1900-01-19 10:30:00	Holkam Bay	-0.3	S	04:04:00	21:42:00	ENOU
2010-06-01	1900-01-19 10:45:00	Holkam Bay	-0.4	S	04:04:00	21:42:00	ENOU
2010-06-01	1900-01-19 11:00:00	Holkam Bay	-0.4	S	04:04:00	21:42:00	ENOU
2010-06-01	1900-01-19 11:15:00	Holkam Bay	-0.3	S	04:04:00	21:42:00	ENOU
2010-06-01	1900-01-19 11:30:00	Holkam Bay	-0.1	S	04:04:00	21:42:00	ENOU
2010-06-01	1900-01-19 11:45:00	Holkam Bay	0.2	R	04:04:00	21:42:00	ENOU
2010-06-01	1900-01-19 12:00:00	Holkam Bay	0.7	R	04:04:00	21:42:00	ENOU
2010-06-01	1900-01-19 12:15:00	Holkam Bay	1.2	R	04:04:00	21:42:00	ENOU
2010-06-01	1900-01-19 12:30:00	Holkam Bay	1.7	R	04:04:00	21:42:00	ENOU
2010-06-01	1900-01-19 12:45:00	Holkam Bay	2.4	R	04:04:00	21:42:00	ENOU
2010-06-01	1900-01-19 13:00:00	Holkam Bay	3.1	R	04:04:00	21:42:00	ENOU
2010-06-01	1900-01-19 13:15:00	Holkam Bay	3.8	R	04:04:00	21:42:00	ENOU
2010-06-01	1900-01-19 13:30:00	Holkam Bay	4.6	R	04:04:00	21:42:00	ENOU
2010-06-01	1900-01-19 13:45:00	Holkam Bay	5.4	R	04:04:00	21:42:00	ENOU
2010-06-01	1900-01-19 14:00:00	Holkam Bay	6.2	R	04:04:00	21:42:00	ENOU
2010-06-01	1900-01-19 14:15:00	Holkam Bay	7	R	04:04:00	21:42:00	ENOU
2010-06-01	1900-01-19 14:30:00	Holkam Bay	7.8	R	04:04:00	21:42:00	ENOU
2010-06-01	1900-01-19 14:45:00	Holkam Bay	8.6	R	04:04:00	21:42:00	ENOU
2010-06-01	1900-01-19 15:00:00	Holkam Bay	9.3	R	04:04:00	21:42:00	ENOU
2010-06-01	1900-01-19 15:15:00	Holkam Bay	10	R	04:04:00	21:42:00	ENOU
2010-06-01	1900-01-19 15:30:00	Holkam Bay	10.6	R	04:04:00	21:42:00	ENOU
2010-06-01	1900-01-19 15:45:00	Holkam Bay	11.2	R	04:04:00	21:42:00	ENOU
2010-06-01	1900-01-19 16:00:00	Holkam Bay	11.7	R	04:04:00	21:42:00	ENOU
2010-06-01	1900-01-19 16:15:00	Holkam Bay	12.2	R	04:04:00	21:42:00	ENOU
2010-06-01	1900-01-19 16:30:00	Holkam Bay	12.6	R	04:04:00	21:42:00	ENOU
2010-06-01	1900-01-19 16:45:00	Holkam Bay	12.9	S	04:04:00	21:42:00	ENOU
2010-06-01	1900-01-19 17:00:00	Holkam Bay	13.1	S	04:04:00	21:42:00	ENOU
2010-06-01	1900-01-19 17:15:00	Holkam Bay	13.2	S	04:04:00	21:42:00	ENOU
2010-06-01	1900-01-19 17:30:00	Holkam Bay	13.2	S	04:04:00	21:42:00	ENOU
2010-06-01	1900-01-19 17:45:00	Holkam Bay	13.2	S	04:04:00	21:42:00	ENOU
2010-06-01	1900-01-19 18:00:00	Holkam Bay	13	S	04:04:00	21:42:00	ENOU
2010-06-01	1900-01-19 18:15:00	Holkam Bay	12.8	S	04:04:00	21:42:00	ENOU
2010-06-01	1900-01-19 18:30:00	Holkam Bay	12.5	F	04:04:00	21:42:00	ENOU
2010-06-01	1900-01-19 18:45:00	Holkam Bay	12.2	F	04:04:00	21:42:00	ENOU
2010-06-01	1900-01-19 19:00:00	Holkam Bay	11.7	F	04:04:00	21:42:00	ENOU
2010-06-01	1900-01-19 19:15:00	Holkam Bay	11.3	F	04:04:00	21:42:00	ENOU
2010-06-01	1900-01-19 19:30:00	Holkam Bay	10.7	F	04:04:00	21:42:00	ENOU
2010-06-01	1900-01-19 19:45:00	Holkam Bay	10.1	F	04:04:00	21:42:00	ENOU
2010-06-01	1900-01-19 20:00:00	Holkam Bay	9.5	F	04:04:00	21:42:00	ENOU
2010-06-01	1900-01-19 20:15:00	Holkam Bay	8.9	F	04:04:00	21:42:00	ENOU
2010-06-01	1900-01-19 20:30:00	Holkam Bay	8.3	F	04:04:00	21:42:00	ENOU
2010-06-01	1900-01-19 20:45:00	Holkam Bay	7.7	F	04:04:00	21:42:00	ENOU
2010-06-01	1900-01-19 21:00:00	Holkam Bay	7.1	F	04:04:00	21:42:00	ENOU
2010-06-01	1900-01-19 21:15:00	Holkam Bay	6.6	F	04:04:00	21:42:00	ENOU
2010-06-01	1900-01-19 21:30:00	Holkam Bay	6.1	F	04:04:00	21:42:00	ENOU
2010-06-01	1900-01-19 21:45:00	Holkam Bay	5.6	F	04:04:00	21:42:00	ENOU
2010-06-01	1900-01-19 22:00:00	Holkam Bay	5.2	F	04:04:00	21:42:00	ENOU
2010-06-01	1900-01-19 22:15:00	Holkam Bay	4.9	F	04:04:00	21:42:00	ENOU
2010-06-01	1900-01-19 22:30:00	Holkam Bay	4.6	S	04:04:00	21:42:00	ENOU
2010-06-01	1900-01-19 22:45:00	Holkam Bay	4.5	S	04:04:00	21:42:00	ENOU
2010-06-01	1900-01-19 23:00:00	Holkam Bay	4.4	S	04:04:00	21:42:00	ENOU
2010-06-01	1900-01-19 23:15:00	Holkam Bay	4.4	S	04:04:00	21:42:00	ENOU
2010-06-01	1900-01-19 23:30:00	Holkam Bay	4.5	S	04:04:00	21:42:00	ENOU
2010-06-01	1900-01-19 23:45:00	Holkam Bay	4.7	S	04:04:00	21:42:00	ENOU
2010-06-02	1900-01-20	Holkam Bay	4.9	R	04:03:00	21:44:00	ENOU
2010-06-02	1900-01-20 00:15:00	Holkam Bay	5.3	R	04:03:00	21:44:00	ENOU
2010-06-02	1900-01-20 00:30:00	Holkam Bay	5.7	R	04:03:00	21:44:00	ENOU
2010-06-02	1900-01-20 00:45:00	Holkam Bay	6.1	R	04:03:00	21:44:00	ENOU
2010-06-02	1900-01-20 01:00:00	Holkam Bay	6.7	R	04:03:00	21:44:00	ENOU
2010-06-02	1900-01-20 01:15:00	Holkam Bay	7.2	R	04:03:00	21:44:00	ENOU
2010-06-02	1900-01-20 01:30:00	Holkam Bay	7.8	R	04:03:00	21:44:00	ENOU
2010-06-02	1900-01-20 01:45:00	Holkam Bay	8.4	R	04:03:00	21:44:00	ENOU
2010-06-02	1900-01-20 02:00:00	Holkam Bay	9	R	04:03:00	21:44:00	ENOU
2010-06-02	1900-01-20 02:15:00	Holkam Bay	9.6	R	04:03:00	21:44:00	ENOU
2010-06-02	1900-01-20 02:30:00	Holkam Bay	10.2	R	04:03:00	21:44:00	ENOU
2010-06-02	1900-01-20 02:45:00	Holkam Bay	10.8	R	04:03:00	21:44:00	ENOU
2010-06-02	1900-01-20 03:00:00	Holkam Bay	11.3	R	04:03:00	21:44:00	ENOU
2010-06-02	1900-01-20 03:15:00	Holkam Bay	11.8	R	04:03:00	21:44:00	ENOU
2010-06-02	1900-01-20 03:30:00	Holkam Bay	12.3	R	04:03:00	21:44:00	ENOU
2010-06-02	1900-01-20 03:45:00	Holkam Bay	12.7	R	04:03:00	21:44:00	ENOU
2010-06-02	1900-01-20 04:00:00	Holkam Bay	13	R	04:03:00	21:44:00	ENOU
2010-06-02	1900-01-20 04:15:00	Holkam Bay	13.3	S	04:03:00	21:44:00	ENOU
2010-06-02	1900-01-20 04:30:00	Holkam Bay	13.5	S	04:03:00	21:44:00	ENOU
2010-06-02	1900-01-20 04:45:00	Holkam Bay	13.6	S	04:03:00	21:44:00	ENOU
2010-06-02	1900-01-20 05:00:00	Holkam Bay	13.6	S	04:03:00	21:44:00	ENOU
2010-06-02	1900-01-20 05:15:00	Holkam Bay	13.6	S	04:03:00	21:44:00	ENOU
2010-06-02	1900-01-20 05:30:00	Holkam Bay	13.4	S	04:03:00	21:44:00	ENOU
2010-06-02	1900-01-20 05:45:00	Holkam Bay	13.2	S	04:03:00	21:44:00	ENOU
2010-06-02	1900-01-20 06:00:00	Holkam Bay	12.9	F	04:03:00	21:44:00	ENOU
2010-06-02	1900-01-20 06:15:00	Holkam Bay	12.6	F	04:03:00	21:44:00	ENOU
2010-06-02	1900-01-20 06:30:00	Holkam Bay	12.1	F	04:03:00	21:44:00	ENOU
2010-06-02	1900-01-20 06:45:00	Holkam Bay	11.6	F	04:03:00	21:44:00	ENOU
2010-06-02	1900-01-20 07:00:00	Holkam Bay	11	F	04:03:00	21:44:00	ENOU
2010-06-02	1900-01-20 07:15:00	Holkam Bay	10.4	F	04:03:00	21:44:00	ENOU
2010-06-02	1900-01-20 07:30:00	Holkam Bay	9.7	F	04:03:00	21:44:00	ENOU
2010-06-02	1900-01-20 07:45:00	Holkam Bay	8.9	F	04:03:00	21:44:00	ENOU
2010-06-02	1900-01-20 08:00:00	Holkam Bay	8.2	F	04:03:00	21:44:00	ENOU
2010-06-02	1900-01-20 08:15:00	Holkam Bay	7.4	F	04:03:00	21:44:00	ENOU
2010-06-02	1900-01-20 08:30:00	Holkam Bay	6.7	F	04:03:00	21:44:00	ENOU
2010-06-02	1900-01-20 08:45:00	Holkam Bay	5.9	F	04:03:00	21:44:00	ENOU
2010-06-02	1900-01-20 09:00:00	Holkam Bay	5.1	F	04:03:00	21:44:00	ENOU
2010-06-02	1900-01-20 09:15:00	Holkam Bay	4.3	F	04:03:00	21:44:00	ENOU
2010-06-02	1900-01-20 09:30:00	Holkam Bay	3.6	F	04:03:00	21:44:00	ENOU
2010-06-02	1900-01-20 09:45:00	Holkam Bay	3	F	04:03:00	21:44:00	ENOU
2010-06-02	1900-01-20 10:00:00	Holkam Bay	2.4	F	04:03:00	21:44:00	ENOU
2010-06-02	1900-01-20 10:15:00	Holkam Bay	1.9	F	04:03:00	21:44:00	ENOU
2010-06-02	1900-01-20 10:30:00	Holkam Bay	1.5	F	04:03:00	21:44:00	ENOU
2010-06-02	1900-01-20 10:45:00	Holkam Bay	1.1	F	04:03:00	21:44:00	ENOU
2010-06-02	1900-01-20 11:00:00	Holkam Bay	0.9	S	04:03:00	21:44:00	ENOU
2010-06-02	1900-01-20 11:15:00	Holkam Bay	0.7	S	04:03:00	21:44:00	ENOU
2010-06-02	1900-01-20 11:30:00	Holkam Bay	0.6	S	04:03:00	21:44:00	ENOU
2010-06-02	1900-01-20 11:45:00	Holkam Bay	0.7	S	04:03:00	21:44:00	ENOU
2010-06-02	1900-01-20 12:00:00	Holkam Bay	0.8	S	04:03:00	21:44:00	ENOU
2010-06-02	1900-01-20 12:15:00	Holkam Bay	1	R	04:03:00	21:44:00	ENOU
2010-06-02	1900-01-20 12:30:00	Holkam Bay	1.3	R	04:03:00	21:44:00	ENOU
2010-06-02	1900-01-20 12:45:00	Holkam Bay	1.7	R	04:03:00	21:44:00	ENOU
2010-06-02	1900-01-20 13:00:00	Holkam Bay	2.2	R	04:03:00	21:44:00	ENOU
2010-06-02	1900-01-20 13:15:00	Holkam Bay	2.7	R	04:03:00	21:44:00	ENOU
2010-06-02	1900-01-20 13:30:00	Holkam Bay	3.3	R	04:03:00	21:44:00	ENOU
2010-06-02	1900-01-20 13:45:00	Holkam Bay	3.9	R	04:03:00	21:44:00	ENOU
2010-06-02	1900-01-20 14:00:00	Holkam Bay	4.6	R	04:03:00	21:44:00	ENOU
2010-06-02	1900-01-20 14:15:00	Holkam Bay	5.2	R	04:03:00	21:44:00	ENOU	ov	y	100
2010-06-02	1900-01-20 14:30:00	Holkam Bay	5.9	R	04:03:00	21:44:00	ENOU	ov	y	100
2010-06-02	1900-01-20 14:45:00	Holkam Bay	6.7	R	04:03:00	21:44:00	ENOU	ov	y	100
2010-06-02	1900-01-20 15:00:00	Holkam Bay	7.4	R	04:03:00	21:44:00	ENOU	ov	y	100
2010-06-02	1900-01-20 15:15:00	Holkam Bay	8.1	R	04:03:00	21:44:00	ENOU	ov	y	100
2010-06-02	1900-01-20 15:30:00	Holkam Bay	8.8	R	04:03:00	21:44:00	ENOU	ov	n	100
2010-06-02	1900-01-20 15:45:00	Holkam Bay	9.4	R	04:03:00	21:44:00	ENOU	ov	n	100
2010-06-02	1900-01-20 16:00:00	Holkam Bay	10	R	04:03:00	21:44:00	ENOU	ov	n	100
2010-06-02	1900-01-20 16:15:00	Holkam Bay	10.6	R	04:03:00	21:44:00	ENOU	ov	n	100
2010-06-02	1900-01-20 16:30:00	Holkam Bay	11.1	R	04:03:00	21:44:00	ENOU	ov	n	100
2010-06-02	1900-01-20 16:45:00	Holkam Bay	11.6	R	04:03:00	21:44:00	ENOU	ov	n	100
2010-06-02	1900-01-20 17:00:00	Holkam Bay	11.9	R	04:03:00	21:44:00	ENOU	ov	y	100
2010-06-02	1900-01-20 17:15:00	Holkam Bay	12.3	R	04:03:00	21:44:00	ENOU	ov	n	100
2010-06-02	1900-01-20 17:30:00	Holkam Bay	12.5	S	04:03:00	21:44:00	ENOU	ov	n	100
2010-06-02	1900-01-20 17:45:00	Holkam Bay	12.7	S	04:03:00	21:44:00	ENOU	ov	n	100
2010-06-02	1900-01-20 18:00:00	Holkam Bay	12.8	S	04:03:00	21:44:00	ENOU	ov	n	100
2010-06-02	1900-01-20 18:15:00	Holkam Bay	12.8	S	04:03:00	21:44:00	ENOU	ov	n	100
2010-06-02	1900-01-20 18:30:00	Holkam Bay	12.8	S	04:03:00	21:44:00	ENOU	ov	n	100
2010-06-02	1900-01-20 18:45:00	Holkam Bay	12.6	S	04:03:00	21:44:00	ENOU	ov	n	100
2010-06-02	1900-01-20 19:00:00	Holkam Bay	12.5	S	04:03:00	21:44:00	ENOU	ov	n	100
2010-06-02	1900-01-20 19:15:00	Holkam Bay	12.2	F	04:03:00	21:44:00	ENOU	ov	n	100
2010-06-02	1900-01-20 19:30:00	Holkam Bay	11.9	F	04:03:00	21:44:00	ENOU	ov	n	100
[truncated: 10,097 more rows]

## Sheet: TROU10
Date	Time	Tide Station	Value	Tide Flow	Sunrise	Sunset	Telemetry Station	Weather Condition	Rain	% Cloud Cover	Ice Cover (H=>67%, M=33%-66%, L-<33%)
2010-05-15	00:00:00	Holkam Bay	12.8	R	04:32:00	21:12:00	TROU
2010-05-15	00:15:00	Holkam Bay	13.6	R	04:32:00	21:12:00	TROU
2010-05-15	00:30:00	Holkam Bay	14.3	R	04:32:00	21:12:00	TROU
2010-05-15	00:45:00	Holkam Bay	15	R	04:32:00	21:12:00	TROU
2010-05-15	01:00:00	Holkam Bay	15.6	R	04:32:00	21:12:00	TROU
2010-05-15	01:15:00	Holkam Bay	16.1	R	04:32:00	21:12:00	TROU
2010-05-15	01:30:00	Holkam Bay	16.5	S	04:32:00	21:12:00	TROU
2010-05-15	01:45:00	Holkam Bay	16.8	S	04:32:00	21:12:00	TROU
2010-05-15	02:00:00	Holkam Bay	17	S	04:32:00	21:12:00	TROU
2010-05-15	02:15:00	Holkam Bay	17	S	04:32:00	21:12:00	TROU
2010-05-15	02:30:00	Holkam Bay	16.9	S	04:32:00	21:12:00	TROU
2010-05-15	02:45:00	Holkam Bay	16.7	S	04:32:00	21:12:00	TROU
2010-05-15	03:00:00	Holkam Bay	16.4	F	04:32:00	21:12:00	TROU
2010-05-15	03:15:00	Holkam Bay	16	F	04:32:00	21:12:00	TROU
2010-05-15	03:30:00	Holkam Bay	15.5	F	04:32:00	21:12:00	TROU
2010-05-15	03:45:00	Holkam Bay	14.8	F	04:32:00	21:12:00	TROU
2010-05-15	04:00:00	Holkam Bay	14	F	04:32:00	21:12:00	TROU
2010-05-15	04:15:00	Holkam Bay	13.2	F	04:32:00	21:12:00	TROU
2010-05-15	04:30:00	Holkam Bay	12.2	F	04:32:00	21:12:00	TROU
2010-05-15	04:45:00	Holkam Bay	11.2	F	04:32:00	21:12:00	TROU
2010-05-15	05:00:00	Holkam Bay	10.1	F	04:32:00	21:12:00	TROU
2010-05-15	05:15:00	Holkam Bay	8.9	F	04:32:00	21:12:00	TROU
2010-05-15	05:30:00	Holkam Bay	7.7	F	04:32:00	21:12:00	TROU
2010-05-15	05:45:00	Holkam Bay	6.6	F	04:32:00	21:12:00	TROU	fo	n	100	H
2010-05-15	06:00:00	Holkam Bay	5.4	F	04:32:00	21:12:00	TROU	fo	n	100	H
2010-05-15	06:15:00	Holkam Bay	4.2	F	04:32:00	21:12:00	TROU	fo	n	100	H
2010-05-15	06:30:00	Holkam Bay	3	F	04:32:00	21:12:00	TROU	fo	n	100	H
2010-05-15	06:45:00	Holkam Bay	1.9	F	04:32:00	21:12:00	TROU	fo	n	100	H
2010-05-15	07:00:00	Holkam Bay	0.9	F	04:32:00	21:12:00	TROU	fo	n	100	H
2010-05-15	07:15:00	Holkam Bay	0	F	04:32:00	21:12:00	TROU	ov	y	100	H
2010-05-15	07:30:00	Holkam Bay	-0.9	F	04:32:00	21:12:00	TROU	ov	y	100	H
2010-05-15	07:45:00	Holkam Bay	-1.6	F	04:32:00	21:12:00	TROU	ov	y	100	H
2010-05-15	08:00:00	Holkam Bay	-2.1	F	04:32:00	21:12:00	TROU	ov	y	100	H
2010-05-15	08:15:00	Holkam Bay	-2.6	S	04:32:00	21:12:00	TROU	ov	y	100	H
2010-05-15	08:30:00	Holkam Bay	-2.9	S	04:32:00	21:12:00	TROU	ov	n	100	H
2010-05-15	08:45:00	Holkam Bay	-3.1	S	04:32:00	21:12:00	TROU	ov	n	100	H
2010-05-15	09:00:00	Holkam Bay	-3.1	S	04:32:00	21:12:00	TROU	ov	n	100	H
2010-05-15	09:15:00	Holkam Bay	-2.9	S	04:32:00	21:12:00	TROU	ov	n	100	H
2010-05-15	09:30:00	Holkam Bay	-2.6	S	04:32:00	21:12:00	TROU	ov	n	100	H
2010-05-15	09:45:00	Holkam Bay	-2.2	R	04:32:00	21:12:00	TROU	ov	n	100	H
2010-05-15	10:00:00	Holkam Bay	-1.6	R	04:32:00	21:12:00	TROU	ov	n	100	H
2010-05-15	10:15:00	Holkam Bay	-0.9	R	04:32:00	21:12:00	TROU	ov	y	100	H
2010-05-15	10:30:00	Holkam Bay	-0.1	R	04:32:00	21:12:00	TROU	ov	y	100	H
2010-05-15	10:45:00	Holkam Bay	0.8	R	04:32:00	21:12:00	TROU	ov	y	100	H
2010-05-15	11:00:00	Holkam Bay	1.7	R	04:32:00	21:12:00	TROU	ov	y	100	H
2010-05-15	11:15:00	Holkam Bay	2.7	R	04:32:00	21:12:00	TROU	ov	y	100	H
2010-05-15	11:30:00	Holkam Bay	3.8	R	04:32:00	21:12:00	TROU	ov	y	100	H
2010-05-15	11:45:00	Holkam Bay	4.9	R	04:32:00	21:12:00	TROU	ov	y	100	H
2010-05-15	12:00:00	Holkam Bay	6	R	04:32:00	21:12:00	TROU	ov	n	100	H
2010-05-15	12:15:00	Holkam Bay	7.1	R	04:32:00	21:12:00	TROU	ov	n	100	H
2010-05-15	12:30:00	Holkam Bay	8.1	R	04:32:00	21:12:00	TROU	ov	n	100	H
2010-05-15	12:45:00	Holkam Bay	9.1	R	04:32:00	21:12:00	TROU	ov	n	100	H
2010-05-15	13:00:00	Holkam Bay	10.1	R	04:32:00	21:12:00	TROU	ov	n	100	H
2010-05-15	13:15:00	Holkam Bay	10.9	R	04:32:00	21:12:00	TROU	ov	n	100	H
2010-05-15	13:30:00	Holkam Bay	11.7	R	04:32:00	21:12:00	TROU	ov	n	100	H
2010-05-15	13:45:00	Holkam Bay	12.4	R	04:32:00	21:12:00	TROU	ov	n	100	H
2010-05-15	14:00:00	Holkam Bay	13.1	R	04:32:00	21:12:00	TROU	ov	n	100	H
2010-05-15	14:15:00	Holkam Bay	13.6	R	04:32:00	21:12:00	TROU	ov	y	100	H
2010-05-15	14:30:00	Holkam Bay	14	R	04:32:00	21:12:00	TROU	ov	y	100	H
2010-05-15	14:45:00	Holkam Bay	14.3	S	04:32:00	21:12:00	TROU	ov	y	100	H
2010-05-15	15:00:00	Holkam Bay	14.4	S	04:32:00	21:12:00	TROU	ov	y	100	H
2010-05-15	15:15:00	Holkam Bay	14.5	S	04:32:00	21:12:00	TROU	ov	y	100	H
2010-05-15	15:30:00	Holkam Bay	14.4	S	04:32:00	21:12:00	TROU	ov	y	100	H
2010-05-15	15:45:00	Holkam Bay	14.3	S	04:32:00	21:12:00	TROU	ov	y	100	H
2010-05-15	16:00:00	Holkam Bay	14	F	04:32:00	21:12:00	TROU	ov	n	100	H
2010-05-15	16:15:00	Holkam Bay	13.7	F	04:32:00	21:12:00	TROU	ov	n	90	H
2010-05-15	16:30:00	Holkam Bay	13.2	F	04:32:00	21:12:00	TROU	pc	n	80	H
2010-05-15	16:45:00	Holkam Bay	12.7	F	04:32:00	21:12:00	TROU	pc	n	80	H
2010-05-15	17:00:00	Holkam Bay	12	F	04:32:00	21:12:00	TROU	pc	n	80	H
2010-05-15	17:15:00	Holkam Bay	11.3	F	04:32:00	21:12:00	TROU	pc	n	80	H
2010-05-15	17:30:00	Holkam Bay	10.6	F	04:32:00	21:12:00	TROU	pc	n	80	H
2010-05-15	17:45:00	Holkam Bay	9.8	F	04:32:00	21:12:00	TROU	ov	n	90	H
2010-05-15	18:00:00	Holkam Bay	9	F	04:32:00	21:12:00	TROU	ov	n	100	H
2010-05-15	18:15:00	Holkam Bay	8.2	F	04:32:00	21:12:00	TROU	ov	n	100	H
2010-05-15	18:30:00	Holkam Bay	7.4	F	04:32:00	21:12:00	TROU	ov	n	100	H
2010-05-15	18:45:00	Holkam Bay	6.6	F	04:32:00	21:12:00	TROU	ov	n	100	H
2010-05-15	19:00:00	Holkam Bay	5.9	F	04:32:00	21:12:00	TROU	ov	n	100	H
2010-05-15	19:15:00	Holkam Bay	5.1	F	04:32:00	21:12:00	TROU	ov	n	100	H
2010-05-15	19:30:00	Holkam Bay	4.5	F	04:32:00	21:12:00	TROU	ov	n	100	H
2010-05-15	19:45:00	Holkam Bay	3.9	F	04:32:00	21:12:00	TROU	ov	n	100	H
2010-05-15	20:00:00	Holkam Bay	3.5	F	04:32:00	21:12:00	TROU	ov	n	100	H
2010-05-15	20:15:00	Holkam Bay	3.1	S	04:32:00	21:12:00	TROU	ov	n	100	H
2010-05-15	20:30:00	Holkam Bay	2.9	S	04:32:00	21:12:00	TROU	ov	n	100	H
2010-05-15	20:45:00	Holkam Bay	2.7	S	04:32:00	21:12:00	TROU	ov	n	100	H
2010-05-15	21:00:00	Holkam Bay	2.7	S	04:32:00	21:12:00	TROU	ov	n	100	H
2010-05-15	21:15:00	Holkam Bay	2.8	S	04:32:00	21:12:00	TROU	ov	n	100	H
2010-05-15	21:30:00	Holkam Bay	3	S	04:32:00	21:12:00	TROU	ov	n	100	H
2010-05-15	21:45:00	Holkam Bay	3.4	R	04:32:00	21:12:00	TROU	ov	n	100	H
2010-05-15	22:00:00	Holkam Bay	3.9	R	04:32:00	21:12:00	TROU	ov	n	100	H
2010-05-15	22:15:00	Holkam Bay	4.5	R	04:32:00	21:12:00	TROU
2010-05-15	22:30:00	Holkam Bay	5.1	R	04:32:00	21:12:00	TROU
2010-05-15	22:45:00	Holkam Bay	5.9	R	04:32:00	21:12:00	TROU
2010-05-15	23:00:00	Holkam Bay	6.7	R	04:32:00	21:12:00	TROU
2010-05-15	23:15:00	Holkam Bay	7.6	R	04:32:00	21:12:00	TROU
2010-05-15	23:30:00	Holkam Bay	8.5	R	04:32:00	21:12:00	TROU
2010-05-15	23:45:00	Holkam Bay	9.4	R	04:32:00	21:12:00	TROU
2010-05-15	1900-01-01	Holkam Bay	10.4	R	04:30:00	21:14:00	TROU
2010-05-16	1900-01-01 00:15:00	Holkam Bay	11.3	R	04:30:00	21:14:00	TROU
2010-05-16	1900-01-01 00:30:00	Holkam Bay	12.2	R	04:30:00	21:14:00	TROU
2010-05-16	1900-01-01 00:45:00	Holkam Bay	13.1	R	04:30:00	21:14:00	TROU
2010-05-16	1900-01-01 01:00:00	Holkam Bay	13.9	R	04:30:00	21:14:00	TROU
2010-05-16	1900-01-01 01:15:00	Holkam Bay	14.6	R	04:30:00	21:14:00	TROU
2010-05-16	1900-01-01 01:30:00	Holkam Bay	15.2	R	04:30:00	21:14:00	TROU
2010-05-16	1900-01-01 01:45:00	Holkam Bay	15.8	R	04:30:00	21:14:00	TROU
2010-05-16	1900-01-01 02:00:00	Holkam Bay	16.3	R	04:30:00	21:14:00	TROU
2010-05-16	1900-01-01 02:15:00	Holkam Bay	16.6	S	04:30:00	21:14:00	TROU
2010-05-16	1900-01-01 02:30:00	Holkam Bay	16.8	S	04:30:00	21:14:00	TROU
2010-05-16	1900-01-01 02:45:00	Holkam Bay	16.9	S	04:30:00	21:14:00	TROU
2010-05-16	1900-01-01 03:00:00	Holkam Bay	16.9	S	04:30:00	21:14:00	TROU
2010-05-16	1900-01-01 03:15:00	Holkam Bay	16.8	S	04:30:00	21:14:00	TROU
2010-05-16	1900-01-01 03:30:00	Holkam Bay	16.6	S	04:30:00	21:14:00	TROU
2010-05-16	1900-01-01 03:45:00	Holkam Bay	16.2	F	04:30:00	21:14:00	TROU
2010-05-16	1900-01-01 04:00:00	Holkam Bay	15.8	F	04:30:00	21:14:00	TROU
2010-05-16	1900-01-01 04:15:00	Holkam Bay	15.2	F	04:30:00	21:14:00	TROU
2010-05-16	1900-01-01 04:30:00	Holkam Bay	14.5	F	04:30:00	21:14:00	TROU
2010-05-16	1900-01-01 04:45:00	Holkam Bay	13.7	F	04:30:00	21:14:00	TROU
2010-05-16	1900-01-01 05:00:00	Holkam Bay	12.8	F	04:30:00	21:14:00	TROU	ov	n	100	H
2010-05-16	1900-01-01 05:15:00	Holkam Bay	11.8	F	04:30:00	21:14:00	TROU	ov	n	100	H
2010-05-16	1900-01-01 05:30:00	Holkam Bay	10.8	F	04:30:00	21:14:00	TROU	ov	n	100	H
2010-05-16	1900-01-01 05:45:00	Holkam Bay	9.7	F	04:30:00	21:14:00	TROU	ov	n	100	H
2010-05-16	1900-01-01 06:00:00	Holkam Bay	8.5	F	04:30:00	21:14:00	TROU	ov	n	100	H
2010-05-16	1900-01-01 06:15:00	Holkam Bay	7.4	F	04:30:00	21:14:00	TROU	ov	n	100	H
2010-05-16	1900-01-01 06:30:00	Holkam Bay	6.2	F	04:30:00	21:14:00	TROU	ov	n	100	H
2010-05-16	1900-01-01 06:45:00	Holkam Bay	5	F	04:30:00	21:14:00	TROU	ov	n	90	H
2010-05-16	1900-01-01 07:00:00	Holkam Bay	3.9	F	04:30:00	21:14:00	TROU	ov	n	90	H
2010-05-16	1900-01-01 07:15:00	Holkam Bay	2.7	F	04:30:00	21:14:00	TROU	ov	n	90	H
2010-05-16	1900-01-01 07:30:00	Holkam Bay	1.7	F	04:30:00	21:14:00	TROU	ov	n	90	H
2010-05-16	1900-01-01 07:45:00	Holkam Bay	0.7	F	04:30:00	21:14:00	TROU	ov	n	100	H
2010-05-16	1900-01-01 08:00:00	Holkam Bay	-0.2	F	04:30:00	21:14:00	TROU	ov	n	100	H
2010-05-16	1900-01-01 08:15:00	Holkam Bay	-1	F	04:30:00	21:14:00	TROU	ov	n	90	H
2010-05-16	1900-01-01 08:30:00	Holkam Bay	-1.6	F	04:30:00	21:14:00	TROU	ov	n	80	H
2010-05-16	1900-01-01 08:45:00	Holkam Bay	-2.2	F	04:30:00	21:14:00	TROU	pc	n	70	H
2010-05-16	1900-01-01 09:00:00	Holkam Bay	-2.6	S	04:30:00	21:14:00	TROU	pc	n	50	H
2010-05-16	1900-01-01 09:15:00	Holkam Bay	-2.9	S	04:30:00	21:14:00	TROU	pc	n	50	H
2010-05-16	1900-01-01 09:30:00	Holkam Bay	-3	S	04:30:00	21:14:00	TROU	pc	n	50	H
2010-05-16	1900-01-01 09:45:00	Holkam Bay	-3	S	04:30:00	21:14:00	TROU	pc	n	50	H
2010-05-16	1900-01-01 10:00:00	Holkam Bay	-2.8	S	04:30:00	21:14:00	TROU	pc	n	50	H
2010-05-16	1900-01-01 10:15:00	Holkam Bay	-2.5	S	04:30:00	21:14:00	TROU	pc	n	40	H
2010-05-16	1900-01-01 10:30:00	Holkam Bay	-2	R	04:30:00	21:14:00	TROU	pc	n	30	H
2010-05-16	1900-01-01 10:45:00	Holkam Bay	-1.4	R	04:30:00	21:14:00	TROU	pc	n	20	H
2010-05-16	1900-01-01 11:00:00	Holkam Bay	-0.7	R	04:30:00	21:14:00	TROU	pc	n	20	H
2010-05-16	1900-01-01 11:15:00	Holkam Bay	0.1	R	04:30:00	21:14:00	TROU	pc	n	20	H
2010-05-16	1900-01-01 11:30:00	Holkam Bay	1	R	04:30:00	21:14:00	TROU	pc	n	20	H
2010-05-16	1900-01-01 11:45:00	Holkam Bay	1.9	R	04:30:00	21:14:00	TROU	pc	n	20	H
2010-05-16	1900-01-01 12:00:00	Holkam Bay	2.9	R	04:30:00	21:14:00	TROU	pc	n	20	H
2010-05-16	1900-01-01 12:15:00	Holkam Bay	4	R	04:30:00	21:14:00	TROU	pc	n	20	H
2010-05-16	1900-01-01 12:30:00	Holkam Bay	5	R	04:30:00	21:14:00	TROU	pc	n	20	H
2010-05-16	1900-01-01 12:45:00	Holkam Bay	6.1	R	04:30:00	21:14:00	TROU	pc	n	20	H
2010-05-16	1900-01-01 13:00:00	Holkam Bay	7.2	R	04:30:00	21:14:00	TROU	pc	n	20	H
2010-05-16	1900-01-01 13:15:00	Holkam Bay	8.2	R	04:30:00	21:14:00	TROU	pc	n	20	H
2010-05-16	1900-01-01 13:30:00	Holkam Bay	9.2	R	04:30:00	21:14:00	TROU	cl	n	10	H
2010-05-16	1900-01-01 13:45:00	Holkam Bay	10.1	R	04:30:00	21:14:00	TROU	cl	n	10	H
2010-05-16	1900-01-01 14:00:00	Holkam Bay	11	R	04:30:00	21:14:00	TROU	cl	n	10	H
2010-05-16	1900-01-01 14:15:00	Holkam Bay	11.7	R	04:30:00	21:14:00	TROU	cl	n	10	H
2010-05-16	1900-01-01 14:30:00	Holkam Bay	12.4	R	04:30:00	21:14:00	TROU	cl	n	10	H
2010-05-16	1900-01-01 14:45:00	Holkam Bay	13	R	04:30:00	21:14:00	TROU	cl	n	10	H
2010-05-16	1900-01-01 15:00:00	Holkam Bay	13.5	R	04:30:00	21:14:00	TROU	cl	n	10	H
2010-05-16	1900-01-01 15:15:00	Holkam Bay	13.9	S	04:30:00	21:14:00	TROU	cl	n	10	H
2010-05-16	1900-01-01 15:30:00	Holkam Bay	14.1	S	04:30:00	21:14:00	TROU	cl	n	10	H
2010-05-16	1900-01-01 15:45:00	Holkam Bay	14.3	S	04:30:00	21:14:00	TROU	cl	n	5	H
2010-05-16	1900-01-01 16:00:00	Holkam Bay	14.3	S	04:30:00	21:14:00	TROU	cl	n	5	H
2010-05-16	1900-01-01 16:15:00	Holkam Bay	14.3	S	04:30:00	21:14:00	TROU	cl	n	5	H
2010-05-16	1900-01-01 16:30:00	Holkam Bay	14.1	S	04:30:00	21:14:00	TROU	cl	n	5	H
2010-05-16	1900-01-01 16:45:00	Holkam Bay	13.8	S	04:30:00	21:14:00	TROU	cl	n	5	H
2010-05-16	1900-01-01 17:00:00	Holkam Bay	13.5	F	04:30:00	21:14:00	TROU	cl	n	5	H
2010-05-16	1900-01-01 17:15:00	Holkam Bay	13	F	04:30:00	21:14:00	TROU	cl	n	0	H
2010-05-16	1900-01-01 17:30:00	Holkam Bay	12.5	F	04:30:00	21:14:00	TROU	cl	n	0	H
2010-05-16	1900-01-01 17:45:00	Holkam Bay	11.9	F	04:30:00	21:14:00	TROU	cl	n	0	H
2010-05-16	1900-01-01 18:00:00	Holkam Bay	11.2	F	04:30:00	21:14:00	TROU	cl	n	0	H
2010-05-16	1900-01-01 18:15:00	Holkam Bay	10.5	F	04:30:00	21:14:00	TROU	cl	n	0	H
2010-05-16	1900-01-01 18:30:00	Holkam Bay	9.7	F	04:30:00	21:14:00	TROU	cl	n	0	H
2010-05-16	1900-01-01 18:45:00	Holkam Bay	8.9	F	04:30:00	21:14:00	TROU	cl	n	0	H
2010-05-16	1900-01-01 19:00:00	Holkam Bay	8.2	F	04:30:00	21:14:00	TROU	cl	n	0	H
2010-05-16	1900-01-01 19:15:00	Holkam Bay	7.4	F	04:30:00	21:14:00	TROU	cl	n	0	H
2010-05-16	1900-01-01 19:30:00	Holkam Bay	6.6	F	04:30:00	21:14:00	TROU	cl	n	0	H
2010-05-16	1900-01-01 19:45:00	Holkam Bay	5.9	F	04:30:00	21:14:00	TROU	cl	n	0	H
2010-05-16	1900-01-01 20:00:00	Holkam Bay	5.2	F	04:30:00	21:14:00	TROU	cl	n	0	H
2010-05-16	1900-01-01 20:15:00	Holkam Bay	4.6	F	04:30:00	21:14:00	TROU	cl	n	0	H
2010-05-16	1900-01-01 20:30:00	Holkam Bay	4.1	F	04:30:00	21:14:00	TROU	cl	n	0	H
2010-05-16	1900-01-01 20:45:00	Holkam Bay	3.7	F	04:30:00	21:14:00	TROU	cl	n	0	H
2010-05-16	1900-01-01 21:00:00	Holkam Bay	3.4	S	04:30:00	21:14:00	TROU	cl	n	0	H
2010-05-16	1900-01-01 21:15:00	Holkam Bay	3.1	S	04:30:00	21:14:00	TROU	cl	n	0	H
2010-05-16	1900-01-01 21:30:00	Holkam Bay	3	S	04:30:00	21:14:00	TROU	cl	n	0	H
2010-05-16	1900-01-01 21:45:00	Holkam Bay	3	S	04:30:00	21:14:00	TROU	cl	n	0	H
2010-05-16	1900-01-01 22:00:00	Holkam Bay	3.1	S	04:30:00	21:14:00	TROU	cl	n	0	H
2010-05-16	1900-01-01 22:15:00	Holkam Bay	3.4	S	04:30:00	21:14:00	TROU
2010-05-16	1900-01-01 22:30:00	Holkam Bay	3.7	R	04:30:00	21:14:00	TROU
2010-05-16	1900-01-01 22:45:00	Holkam Bay	4.2	R	04:30:00	21:14:00	TROU
2010-05-16	1900-01-01 23:00:00	Holkam Bay	4.8	R	04:30:00	21:14:00	TROU
2010-05-16	1900-01-01 23:15:00	Holkam Bay	5.4	R	04:30:00	21:14:00	TROU
2010-05-16	1900-01-01 23:30:00	Holkam Bay	6.2	R	04:30:00	21:14:00	TROU
2010-05-16	1900-01-01 23:45:00	Holkam Bay	6.9	R	04:30:00	21:14:00	TROU
2010-05-16	1900-01-02	Holkam Bay	7.8	R	04:28:00	21:16:00	TROU
2010-05-17	1900-01-02 00:15:00	Holkam Bay	8.6	R	04:28:00	21:16:00	TROU
2010-05-17	1900-01-02 00:30:00	Holkam Bay	9.5	R	04:28:00	21:16:00	TROU
2010-05-17	1900-01-02 00:45:00	Holkam Bay	10.5	R	04:28:00	21:16:00	TROU
2010-05-17	1900-01-02 01:00:00	Holkam Bay	11.3	R	04:28:00	21:16:00	TROU
2010-05-17	1900-01-02 01:15:00	Holkam Bay	12.2	R	04:28:00	21:16:00	TROU
2010-05-17	1900-01-02 01:30:00	Holkam Bay	13	R	04:28:00	21:16:00	TROU
2010-05-17	1900-01-02 01:45:00	Holkam Bay	13.7	R	04:28:00	21:16:00	TROU
2010-05-17	1900-01-02 02:00:00	Holkam Bay	14.4	R	04:28:00	21:16:00	TROU
2010-05-17	1900-01-02 02:15:00	Holkam Bay	15	R	04:28:00	21:16:00	TROU
2010-05-17	1900-01-02 02:30:00	Holkam Bay	15.5	R	04:28:00	21:16:00	TROU
2010-05-17	1900-01-02 02:45:00	Holkam Bay	15.9	R	04:28:00	21:16:00	TROU
2010-05-17	1900-01-02 03:00:00	Holkam Bay	16.3	S	04:28:00	21:16:00	TROU
2010-05-17	1900-01-02 03:15:00	Holkam Bay	16.5	S	04:28:00	21:16:00	TROU
2010-05-17	1900-01-02 03:30:00	Holkam Bay	16.6	S	04:28:00	21:16:00	TROU
2010-05-17	1900-01-02 03:45:00	Holkam Bay	16.5	S	04:28:00	21:16:00	TROU
2010-05-17	1900-01-02 04:00:00	Holkam Bay	16.4	S	04:28:00	21:16:00	TROU
2010-05-17	1900-01-02 04:15:00	Holkam Bay	16.2	F	04:28:00	21:16:00	TROU
2010-05-17	1900-01-02 04:30:00	Holkam Bay	15.8	F	04:28:00	21:16:00	TROU
2010-05-17	1900-01-02 04:45:00	Holkam Bay	15.4	F	04:28:00	21:16:00	TROU
2010-05-17	1900-01-02 05:00:00	Holkam Bay	14.8	F	04:28:00	21:16:00	TROU	cl	n	5	H
2010-05-17	1900-01-02 05:15:00	Holkam Bay	14.1	F	04:28:00	21:16:00	TROU	cl	n	5	H
2010-05-17	1900-01-02 05:30:00	Holkam Bay	13.3	F	04:28:00	21:16:00	TROU	cl	n	5	H
2010-05-17	1900-01-02 05:45:00	Holkam Bay	12.5	F	04:28:00	21:16:00	TROU	cl	n	5	H
2010-05-17	1900-01-02 06:00:00	Holkam Bay	11.5	F	04:28:00	21:16:00	TROU	cl	n	5	H
2010-05-17	1900-01-02 06:15:00	Holkam Bay	10.5	F	04:28:00	21:16:00	TROU	cl	n	5	H
2010-05-17	1900-01-02 06:30:00	Holkam Bay	9.5	F	04:28:00	21:16:00	TROU	cl	n	10	H
2010-05-17	1900-01-02 06:45:00	Holkam Bay	8.4	F	04:28:00	21:16:00	TROU	cl	n	10	H
2010-05-17	1900-01-02 07:00:00	Holkam Bay	7.3	F	04:28:00	21:16:00	TROU	cl	n	10	H
2010-05-17	1900-01-02 07:15:00	Holkam Bay	6.2	F	04:28:00	21:16:00	TROU	cl	n	20	H
2010-05-17	1900-01-02 07:30:00	Holkam Bay	5	F	04:28:00	21:16:00	TROU	cl	n	30	H
2010-05-17	1900-01-02 07:45:00	Holkam Bay	3.9	F	04:28:00	21:16:00	TROU	cl	n	30	H
2010-05-17	1900-01-02 08:00:00	Holkam Bay	2.9	F	04:28:00	21:16:00	TROU	pc	n	50	H
2010-05-17	1900-01-02 08:15:00	Holkam Bay	1.8	F	04:28:00	21:16:00	TROU	pc	n	60	H
2010-05-17	1900-01-02 08:30:00	Holkam Bay	0.9	F	04:28:00	21:16:00	TROU	pc	n	60	H
2010-05-17	1900-01-02 08:45:00	Holkam Bay	0.1	F	04:28:00	21:16:00	TROU	pc	n	60	H
2010-05-17	1900-01-02 09:00:00	Holkam Bay	-0.7	F	04:28:00	21:16:00	TROU	pc	n	60	H
2010-05-17	1900-01-02 09:15:00	Holkam Bay	-1.3	F	04:28:00	21:16:00	TROU	pc	n	50	H
2010-05-17	1900-01-02 09:30:00	Holkam Bay	-1.8	F	04:28:00	21:16:00	TROU	pc	n	30	H
2010-05-17	1900-01-02 09:45:00	Holkam Bay	-2.2	S	04:28:00	21:16:00	TROU	pc	n	50	H
2010-05-17	1900-01-02 10:00:00	Holkam Bay	-2.4	S	04:28:00	21:16:00	TROU	pc	n	70	H
2010-05-17	1900-01-02 10:15:00	Holkam Bay	-2.6	S	04:28:00	21:16:00	TROU	pc	n	70	H
2010-05-17	1900-01-02 10:30:00	Holkam Bay	-2.5	S	04:28:00	21:16:00	TROU	pc	n	70	H
2010-05-17	1900-01-02 10:45:00	Holkam Bay	-2.3	S	04:28:00	21:16:00	TROU	pc	n	70	H
2010-05-17	1900-01-02 11:00:00	Holkam Bay	-2	R	04:28:00	21:16:00	TROU	pc	n	70	H
2010-05-17	1900-01-02 11:15:00	Holkam Bay	-1.6	R	04:28:00	21:16:00	TROU	pc	n	70	H
2010-05-17	1900-01-02 11:30:00	Holkam Bay	-1	R	04:28:00	21:16:00	TROU	pc	n	70	H
2010-05-17	1900-01-02 11:45:00	Holkam Bay	-0.3	R	04:28:00	21:16:00	TROU	pc	n	70	H
2010-05-17	1900-01-02 12:00:00	Holkam Bay	0.4	R	04:28:00	21:16:00	TROU	pc	n	70	H
2010-05-17	1900-01-02 12:15:00	Holkam Bay	1.2	R	04:28:00	21:16:00	TROU	pc	n	70	H
2010-05-17	1900-01-02 12:30:00	Holkam Bay	2.2	R	04:28:00	21:16:00	TROU	pc	n	50	H
2010-05-17	1900-01-02 12:45:00	Holkam Bay	3.1	R	04:28:00	21:16:00	TROU	pc	n	30	H
2010-05-17	1900-01-02 13:00:00	Holkam Bay	4.1	R	04:28:00	21:16:00	TROU	pc	n	30	H
2010-05-17	1900-01-02 13:15:00	Holkam Bay	5.1	R	04:28:00	21:16:00	TROU	pc	n	30	H
2010-05-17	1900-01-02 13:30:00	Holkam Bay	6.1	R	04:28:00	21:16:00	TROU	pc	n	30	H
2010-05-17	1900-01-02 13:45:00	Holkam Bay	7.2	R	04:28:00	21:16:00	TROU	pc	n	30	H
2010-05-17	1900-01-02 14:00:00	Holkam Bay	8.1	R	04:28:00	21:16:00	TROU	pc	n	30	H
2010-05-17	1900-01-02 14:15:00	Holkam Bay	9.1	R	04:28:00	21:16:00	TROU	pc	n	30	H
2010-05-17	1900-01-02 14:30:00	Holkam Bay	9.9	R	04:28:00	21:16:00	TROU	pc	n	30	H
2010-05-17	1900-01-02 14:45:00	Holkam Bay	10.8	R	04:28:00	21:16:00	TROU	pc	n	30	H
2010-05-17	1900-01-02 15:00:00	Holkam Bay	11.5	R	04:28:00	21:16:00	TROU	pc	n	30	H
2010-05-17	1900-01-02 15:15:00	Holkam Bay	12.2	R	04:28:00	21:16:00	TROU	pc	n	30	H
2010-05-17	1900-01-02 15:30:00	Holkam Bay	12.7	R	04:28:00	21:16:00	TROU	cl	n	10	H
2010-05-17	1900-01-02 15:45:00	Holkam Bay	13.2	R	04:28:00	21:16:00	TROU	cl	n	10	H
2010-05-17	1900-01-02 16:00:00	Holkam Bay	13.6	R	04:28:00	21:16:00	TROU	cl	n	10	H
2010-05-17	1900-01-02 16:15:00	Holkam Bay	13.9	S	04:28:00	21:16:00	TROU	cl	n	10	H
2010-05-17	1900-01-02 16:30:00	Holkam Bay	14	S	04:28:00	21:16:00	TROU	cl	n	10	H
2010-05-17	1900-01-02 16:45:00	Holkam Bay	14.1	S	04:28:00	21:16:00	TROU	cl	n	20	H
2010-05-17	1900-01-02 17:00:00	Holkam Bay	14	S	04:28:00	21:16:00	TROU	cl	n	20	H
2010-05-17	1900-01-02 17:15:00	Holkam Bay	13.9	S	04:28:00	21:16:00	TROU	pc	n	40	H
2010-05-17	1900-01-02 17:30:00	Holkam Bay	13.6	F	04:28:00	21:16:00	TROU	pc	n	80	H
2010-05-17	1900-01-02 17:45:00	Holkam Bay	13.3	F	04:28:00	21:16:00	TROU	pc	n	80	H
2010-05-17	1900-01-02 18:00:00	Holkam Bay	12.9	F	04:28:00	21:16:00	TROU	pc	n	70	H
2010-05-17	1900-01-02 18:15:00	Holkam Bay	12.4	F	04:28:00	21:16:00	TROU	pc	n	70	H
2010-05-17	1900-01-02 18:30:00	Holkam Bay	11.8	F	04:28:00	21:16:00	TROU	pc	n	70	H
2010-05-17	1900-01-02 18:45:00	Holkam Bay	11.2	F	04:28:00	21:16:00	TROU	pc	n	80	H
2010-05-17	1900-01-02 19:00:00	Holkam Bay	10.5	F	04:28:00	21:16:00	TROU	pc	n	80	H
2010-05-17	1900-01-02 19:15:00	Holkam Bay	9.8	F	04:28:00	21:16:00	TROU	pc	n	80	H
2010-05-17	1900-01-02 19:30:00	Holkam Bay	9.1	F	04:28:00	21:16:00	TROU	pc	n	80	H
2010-05-17	1900-01-02 19:45:00	Holkam Bay	8.4	F	04:28:00	21:16:00	TROU	pc	n	80	H
2010-05-17	1900-01-02 20:00:00	Holkam Bay	7.6	F	04:28:00	21:16:00	TROU	pc	n	80	H
2010-05-17	1900-01-02 20:15:00	Holkam Bay	6.9	F	04:28:00	21:16:00	TROU	pc	n	50	H
2010-05-17	1900-01-02 20:30:00	Holkam Bay	6.2	F	04:28:00	21:16:00	TROU	pc	n	50	H
2010-05-17	1900-01-02 20:45:00	Holkam Bay	5.6	F	04:28:00	21:16:00	TROU	pc	n	80	H
2010-05-17	1900-01-02 21:00:00	Holkam Bay	5	F	04:28:00	21:16:00	TROU	ov	n	80	H
2010-05-17	1900-01-02 21:15:00	Holkam Bay	4.5	F	04:28:00	21:16:00	TROU	ov	n	80	H
2010-05-17	1900-01-02 21:30:00	Holkam Bay	4.1	F	04:28:00	21:16:00	TROU	ov	n	80	H
2010-05-17	1900-01-02 21:45:00	Holkam Bay	3.8	S	04:28:00	21:16:00	TROU	ov	n	100	H
2010-05-17	1900-01-02 22:00:00	Holkam Bay	3.6	S	04:28:00	21:16:00	TROU	ov	n	100	H
2010-05-17	1900-01-02 22:15:00	Holkam Bay	3.4	S	04:28:00	21:16:00	TROU
2010-05-17	1900-01-02 22:30:00	Holkam Bay	3.4	S	04:28:00	21:16:00	TROU
2010-05-17	1900-01-02 22:45:00	Holkam Bay	3.5	S	04:28:00	21:16:00	TROU
2010-05-17	1900-01-02 23:00:00	Holkam Bay	3.7	S	04:28:00	21:16:00	TROU
2010-05-17	1900-01-02 23:15:00	Holkam Bay	4	R	04:28:00	21:16:00	TROU
2010-05-17	1900-01-02 23:30:00	Holkam Bay	4.4	R	04:28:00	21:16:00	TROU
2010-05-17	1900-01-02 23:45:00	Holkam Bay	4.9	R	04:28:00	21:16:00	TROU
2010-05-17	1900-01-03	Holkam Bay	5.5	R	04:26:00	21:18:00	TROU
2010-05-18	1900-01-03 00:15:00	Holkam Bay	6.2	R	04:26:00	21:18:00	TROU
2010-05-18	1900-01-03 00:30:00	Holkam Bay	6.9	R	04:26:00	21:18:00	TROU
2010-05-18	1900-01-03 00:45:00	Holkam Bay	7.6	R	04:26:00	21:18:00	TROU
2010-05-18	1900-01-03 01:00:00	Holkam Bay	8.4	R	04:26:00	21:18:00	TROU
2010-05-18	1900-01-03 01:15:00	Holkam Bay	9.2	R	04:26:00	21:18:00	TROU
2010-05-18	1900-01-03 01:30:00	Holkam Bay	10.1	R	04:26:00	21:18:00	TROU
2010-05-18	1900-01-03 01:45:00	Holkam Bay	10.9	R	04:26:00	21:18:00	TROU
2010-05-18	1900-01-03 02:00:00	Holkam Bay	11.6	R	04:26:00	21:18:00	TROU
2010-05-18	1900-01-03 02:15:00	Holkam Bay	12.4	R	04:26:00	21:18:00	TROU
2010-05-18	1900-01-03 02:30:00	Holkam Bay	13.1	R	04:26:00	21:18:00	TROU
2010-05-18	1900-01-03 02:45:00	Holkam Bay	13.7	R	04:26:00	21:18:00	TROU
2010-05-18	1900-01-03 03:00:00	Holkam Bay	14.3	R	04:26:00	21:18:00	TROU
2010-05-18	1900-01-03 03:15:00	Holkam Bay	14.7	R	04:26:00	21:18:00	TROU
2010-05-18	1900-01-03 03:30:00	Holkam Bay	15.2	R	04:26:00	21:18:00	TROU
2010-05-18	1900-01-03 03:45:00	Holkam Bay	15.5	S	04:26:00	21:18:00	TROU
2010-05-18	1900-01-03 04:00:00	Holkam Bay	15.7	S	04:26:00	21:18:00	TROU
2010-05-18	1900-01-03 04:15:00	Holkam Bay	15.8	S	04:26:00	21:18:00	TROU
2010-05-18	1900-01-03 04:30:00	Holkam Bay	15.8	S	04:26:00	21:18:00	TROU
2010-05-18	1900-01-03 04:45:00	Holkam Bay	15.7	S	04:26:00	21:18:00	TROU
2010-05-18	1900-01-03 05:00:00	Holkam Bay	15.5	S	04:26:00	21:18:00	TROU	ov	n	100	H
2010-05-18	1900-01-03 05:15:00	Holkam Bay	15.2	F	04:26:00	21:18:00	TROU	ov	n	100	H
2010-05-18	1900-01-03 05:30:00	Holkam Bay	14.8	F	04:26:00	21:18:00	TROU	ov	n	100	H
2010-05-18	1900-01-03 05:45:00	Holkam Bay	14.3	F	04:26:00	21:18:00	TROU	ov	n	100	H
2010-05-18	1900-01-03 06:00:00	Holkam Bay	13.7	F	04:26:00	21:18:00	TROU	ov	n	100	H
2010-05-18	1900-01-03 06:15:00	Holkam Bay	13	F	04:26:00	21:18:00	TROU	ov	n	100	H
2010-05-18	1900-01-03 06:30:00	Holkam Bay	12.2	F	04:26:00	21:18:00	TROU	ov	n	100	H
2010-05-18	1900-01-03 06:45:00	Holkam Bay	11.4	F	04:26:00	21:18:00	TROU	ov	n	100	H
2010-05-18	1900-01-03 07:00:00	Holkam Bay	10.5	F	04:26:00	21:18:00	TROU	ov	n	100	H
2010-05-18	1900-01-03 07:15:00	Holkam Bay	9.5	F	04:26:00	21:18:00	TROU	ov	n	100	H
2010-05-18	1900-01-03 07:30:00	Holkam Bay	8.5	F	04:26:00	21:18:00	TROU	ov	n	100	H
2010-05-18	1900-01-03 07:45:00	Holkam Bay	7.4	F	04:26:00	21:18:00	TROU	ov	n	100	H
2010-05-18	1900-01-03 08:00:00	Holkam Bay	6.5	F	04:26:00	21:18:00	TROU	ov	n	100	H
2010-05-18	1900-01-03 08:15:00	Holkam Bay	5.4	F	04:26:00	21:18:00	TROU	ov	n	100	H
2010-05-18	1900-01-03 08:30:00	Holkam Bay	4.4	F	04:26:00	21:18:00	TROU	ov	n	100	H
2010-05-18	1900-01-03 08:45:00	Holkam Bay	3.4	F	04:26:00	21:18:00	TROU	ov	n	100	H
2010-05-18	1900-01-03 09:00:00	Holkam Bay	2.4	F	04:26:00	21:18:00	TROU	ov	n	100	H
2010-05-18	1900-01-03 09:15:00	Holkam Bay	1.6	F	04:26:00	21:18:00	TROU	ov	n	100	H
2010-05-18	1900-01-03 09:30:00	Holkam Bay	0.8	F	04:26:00	21:18:00	TROU	ov	n	100	H
2010-05-18	1900-01-03 09:45:00	Holkam Bay	0.1	F	04:26:00	21:18:00	TROU	ov	n	100	H
2010-05-18	1900-01-03 10:00:00	Holkam Bay	-0.5	F	04:26:00	21:18:00	TROU	ov	n	100	H
2010-05-18	1900-01-03 10:15:00	Holkam Bay	-1	F	04:26:00	21:18:00	TROU	ov	n	100	H
2010-05-18	1900-01-03 10:30:00	Holkam Bay	-1.4	S	04:26:00	21:18:00	TROU	ov	n	100	H
2010-05-18	1900-01-03 10:45:00	Holkam Bay	-1.6	S	04:26:00	21:18:00	TROU	ov	n	100	H
2010-05-18	1900-01-03 11:00:00	Holkam Bay	-1.8	S	04:26:00	21:18:00	TROU	ov	n	100	H
2010-05-18	1900-01-03 11:15:00	Holkam Bay	-1.8	S	04:26:00	21:18:00	TROU	ov	n	100	H
2010-05-18	1900-01-03 11:30:00	Holkam Bay	-1.6	S	04:26:00	21:18:00	TROU	ov	n	80	H
2010-05-18	1900-01-03 11:45:00	Holkam Bay	-1.4	S	04:26:00	21:18:00	TROU	pc	n	50	H
2010-05-18	1900-01-03 12:00:00	Holkam Bay	-1	R	04:26:00	21:18:00	TROU	pc	n	50	H
2010-05-18	1900-01-03 12:15:00	Holkam Bay	-0.5	R	04:26:00	21:18:00	TROU	pc	n	30	H
2010-05-18	1900-01-03 12:30:00	Holkam Bay	0.1	R	04:26:00	21:18:00	TROU	pc	n	30	H
2010-05-18	1900-01-03 12:45:00	Holkam Bay	0.8	R	04:26:00	21:18:00	TROU	pc	n	60	H
2010-05-18	1900-01-03 13:00:00	Holkam Bay	1.5	R	04:26:00	21:18:00	TROU	pc	n	80	H
2010-05-18	1900-01-03 13:15:00	Holkam Bay	2.4	R	04:26:00	21:18:00	TROU	ov	n	90	H
2010-05-18	1900-01-03 13:30:00	Holkam Bay	3.2	R	04:26:00	21:18:00	TROU	ov	n	100	H
2010-05-18	1900-01-03 13:45:00	Holkam Bay	4.1	R	04:26:00	21:18:00	TROU	ov	n	100	H
2010-05-18	1900-01-03 14:00:00	Holkam Bay	5.1	R	04:26:00	21:18:00	TROU	ov	n	100	H
2010-05-18	1900-01-03 14:15:00	Holkam Bay	6	R	04:26:00	21:18:00	TROU	ov	n	100	H
2010-05-18	1900-01-03 14:30:00	Holkam Bay	7	R	04:26:00	21:18:00	TROU	ov	n	100	H
2010-05-18	1900-01-03 14:45:00	Holkam Bay	7.9	R	04:26:00	21:18:00	TROU	ov	n	100	H
2010-05-18	1900-01-03 15:00:00	Holkam Bay	8.8	R	04:26:00	21:18:00	TROU	ov	n	100	H
2010-05-18	1900-01-03 15:15:00	Holkam Bay	9.6	R	04:26:00	21:18:00	TROU	ov	n	100	H
2010-05-18	1900-01-03 15:30:00	Holkam Bay	10.4	R	04:26:00	21:18:00	TROU	ov	n	100	H
2010-05-18	1900-01-03 15:45:00	Holkam Bay	11.1	R	04:26:00	21:18:00	TROU	ov	n	100	H
2010-05-18	1900-01-03 16:00:00	Holkam Bay	11.8	R	04:26:00	21:18:00	TROU	ov	n	100	H
2010-05-18	1900-01-03 16:15:00	Holkam Bay	12.4	R	04:26:00	21:18:00	TROU	ov	n	100	H
2010-05-18	1900-01-03 16:30:00	Holkam Bay	12.8	R	04:26:00	21:18:00	TROU	ov	n	100	H
2010-05-18	1900-01-03 16:45:00	Holkam Bay	13.3	R	04:26:00	21:18:00	TROU	ov	n	100	H
2010-05-18	1900-01-03 17:00:00	Holkam Bay	13.5	S	04:26:00	21:18:00	TROU	ov	n	100	H
2010-05-18	1900-01-03 17:15:00	Holkam Bay	13.7	S	04:26:00	21:18:00	TROU	ov	n	100	H
2010-05-18	1900-01-03 17:30:00	Holkam Bay	13.8	S	04:26:00	21:18:00	TROU	ov	n	100	H
2010-05-18	1900-01-03 17:45:00	Holkam Bay	13.8	S	04:26:00	21:18:00	TROU	ov	n	100	H
2010-05-18	1900-01-03 18:00:00	Holkam Bay	13.7	S	04:26:00	21:18:00	TROU	ov	n	100	H
2010-05-18	1900-01-03 18:15:00	Holkam Bay	13.5	S	04:26:00	21:18:00	TROU	ov	n	100	H
2010-05-18	1900-01-03 18:30:00	Holkam Bay	13.3	F	04:26:00	21:18:00	TROU	ov	n	80	H
2010-05-18	1900-01-03 18:45:00	Holkam Bay	12.9	F	04:26:00	21:18:00	TROU	ov	n	80	H
2010-05-18	1900-01-03 19:00:00	Holkam Bay	12.5	F	04:26:00	21:18:00	TROU	ov	n	80	H
2010-05-18	1900-01-03 19:15:00	Holkam Bay	12	F	04:26:00	21:18:00	TROU	ov	n	90	H
2010-05-18	1900-01-03 19:30:00	Holkam Bay	11.4	F	04:26:00	21:18:00	TROU	ov	n	100	H
2010-05-18	1900-01-03 19:45:00	Holkam Bay	10.8	F	04:26:00	21:18:00	TROU	ov	n	100	H
2010-05-18	1900-01-03 20:00:00	Holkam Bay	10.2	F	04:26:00	21:18:00	TROU	ov	y	100	H
2010-05-18	1900-01-03 20:15:00	Holkam Bay	9.5	F	04:26:00	21:18:00	TROU	ov	y	100	H
2010-05-18	1900-01-03 20:30:00	Holkam Bay	8.8	F	04:26:00	21:18:00	TROU	ov	y	100	H
2010-05-18	1900-01-03 20:45:00	Holkam Bay	8.2	F	04:26:00	21:18:00	TROU	ov	y	100	H
2010-05-18	1900-01-03 21:00:00	Holkam Bay	7.5	F	04:26:00	21:18:00	TROU	ov	y	100	H
2010-05-18	1900-01-03 21:15:00	Holkam Bay	6.8	F	04:26:00	21:18:00	TROU	ov	y	100	H
2010-05-18	1900-01-03 21:30:00	Holkam Bay	6.2	F	04:26:00	21:18:00	TROU	ov	y	100	H
2010-05-18	1900-01-03 21:45:00	Holkam Bay	5.6	F	04:26:00	21:18:00	TROU	ov	y	100	H
2010-05-18	1900-01-03 22:00:00	Holkam Bay	5.1	F	04:26:00	21:18:00	TROU	ov	y	100	H
2010-05-18	1900-01-03 22:15:00	Holkam Bay	4.7	F	04:26:00	21:18:00	TROU
2010-05-18	1900-01-03 22:30:00	Holkam Bay	4.4	F	04:26:00	21:18:00	TROU
2010-05-18	1900-01-03 22:45:00	Holkam Bay	4.1	S	04:26:00	21:18:00	TROU
2010-05-18	1900-01-03 23:00:00	Holkam Bay	3.9	S	04:26:00	21:18:00	TROU
2010-05-18	1900-01-03 23:15:00	Holkam Bay	3.8	S	04:26:00	21:18:00	TROU
2010-05-18	1900-01-03 23:30:00	Holkam Bay	3.8	S	04:26:00	21:18:00	TROU
2010-05-18	1900-01-03 23:45:00	Holkam Bay	4	S	04:26:00	21:18:00	TROU
2010-05-18	1900-01-04	Holkam Bay	4.2	S	04:24:00	21:20:00	TROU
2010-05-19	1900-01-04 00:15:00	Holkam Bay	4.4	R	04:24:00	21:20:00	TROU
2010-05-19	1900-01-04 00:30:00	Holkam Bay	4.8	R	04:24:00	21:20:00	TROU
2010-05-19	1900-01-04 00:45:00	Holkam Bay	5.3	R	04:24:00	21:20:00	TROU
2010-05-19	1900-01-04 01:00:00	Holkam Bay	5.8	R	04:24:00	21:20:00	TROU
2010-05-19	1900-01-04 01:15:00	Holkam Bay	6.4	R	04:24:00	21:20:00	TROU
2010-05-19	1900-01-04 01:30:00	Holkam Bay	7.1	R	04:24:00	21:20:00	TROU
2010-05-19	1900-01-04 01:45:00	Holkam Bay	7.7	R	04:24:00	21:20:00	TROU
2010-05-19	1900-01-04 02:00:00	Holkam Bay	8.4	R	04:24:00	21:20:00	TROU
2010-05-19	1900-01-04 02:15:00	Holkam Bay	9.1	R	04:24:00	21:20:00	TROU
2010-05-19	1900-01-04 02:30:00	Holkam Bay	9.9	R	04:24:00	21:20:00	TROU
2010-05-19	1900-01-04 02:45:00	Holkam Bay	10.6	R	04:24:00	21:20:00	TROU
2010-05-19	1900-01-04 03:00:00	Holkam Bay	11.3	R	04:24:00	21:20:00	TROU
2010-05-19	1900-01-04 03:15:00	Holkam Bay	11.9	R	04:24:00	21:20:00	TROU
2010-05-19	1900-01-04 03:30:00	Holkam Bay	12.5	R	04:24:00	21:20:00	TROU
2010-05-19	1900-01-04 03:45:00	Holkam Bay	13	R	04:24:00	21:20:00	TROU
2010-05-19	1900-01-04 04:00:00	Holkam Bay	13.5	R	04:24:00	21:20:00	TROU
2010-05-19	1900-01-04 04:15:00	Holkam Bay	13.9	R	04:24:00	21:20:00	TROU
2010-05-19	1900-01-04 04:30:00	Holkam Bay	14.3	R	04:24:00	21:20:00	TROU
2010-05-19	1900-01-04 04:45:00	Holkam Bay	14.6	S	04:24:00	21:20:00	TROU
2010-05-19	1900-01-04 05:00:00	Holkam Bay	14.7	S	04:24:00	21:20:00	TROU
2010-05-19	1900-01-04 05:15:00	Holkam Bay	14.8	S	04:24:00	21:20:00	TROU
2010-05-19	1900-01-04 05:30:00	Holkam Bay	14.8	S	04:24:00	21:20:00	TROU
2010-05-19	1900-01-04 05:45:00	Holkam Bay	14.7	S	04:24:00	21:20:00	TROU
2010-05-19	1900-01-04 06:00:00	Holkam Bay	14.5	S	04:24:00	21:20:00	TROU
2010-05-19	1900-01-04 06:15:00	Holkam Bay	14.1	F	04:24:00	21:20:00	TROU
2010-05-19	1900-01-04 06:30:00	Holkam Bay	13.8	F	04:24:00	21:20:00	TROU
2010-05-19	1900-01-04 06:45:00	Holkam Bay	13.3	F	04:24:00	21:20:00	TROU
2010-05-19	1900-01-04 07:00:00	Holkam Bay	12.7	F	04:24:00	21:20:00	TROU
2010-05-19	1900-01-04 07:15:00	Holkam Bay	12.1	F	04:24:00	21:20:00	TROU
2010-05-19	1900-01-04 07:30:00	Holkam Bay	11.3	F	04:24:00	21:20:00	TROU
2010-05-19	1900-01-04 07:45:00	Holkam Bay	10.6	F	04:24:00	21:20:00	TROU
2010-05-19	1900-01-04 08:00:00	Holkam Bay	9.7	F	04:24:00	21:20:00	TROU
2010-05-19	1900-01-04 08:15:00	Holkam Bay	8.8	F	04:24:00	21:20:00	TROU
2010-05-19	1900-01-04 08:30:00	Holkam Bay	7.9	F	04:24:00	21:20:00	TROU
2010-05-19	1900-01-04 08:45:00	Holkam Bay	7.1	F	04:24:00	21:20:00	TROU
2010-05-19	1900-01-04 09:00:00	Holkam Bay	6.1	F	04:24:00	21:20:00	TROU
2010-05-19	1900-01-04 09:15:00	Holkam Bay	5.2	F	04:24:00	21:20:00	TROU
2010-05-19	1900-01-04 09:30:00	Holkam Bay	4.3	F	04:24:00	21:20:00	TROU
2010-05-19	1900-01-04 09:45:00	Holkam Bay	3.4	F	04:24:00	21:20:00	TROU
2010-05-19	1900-01-04 10:00:00	Holkam Bay	2.6	F	04:24:00	21:20:00	TROU
2010-05-19	1900-01-04 10:15:00	Holkam Bay	1.9	F	04:24:00	21:20:00	TROU
2010-05-19	1900-01-04 10:30:00	Holkam Bay	1.2	F	04:24:00	21:20:00	TROU
2010-05-19	1900-01-04 10:45:00	Holkam Bay	0.6	F	04:24:00	21:20:00	TROU
2010-05-19	1900-01-04 11:00:00	Holkam Bay	0.2	F	04:24:00	21:20:00	TROU
2010-05-19	1900-01-04 11:15:00	Holkam Bay	-0.2	F	04:24:00	21:20:00	TROU
2010-05-19	1900-01-04 11:30:00	Holkam Bay	-0.5	S	04:24:00	21:20:00	TROU
2010-05-19	1900-01-04 11:45:00	Holkam Bay	-0.7	S	04:24:00	21:20:00	TROU
2010-05-19	1900-01-04 12:00:00	Holkam Bay	-0.8	S	04:24:00	21:20:00	TROU
2010-05-19	1900-01-04 12:15:00	Holkam Bay	-0.7	S	04:24:00	21:20:00	TROU
2010-05-19	1900-01-04 12:30:00	Holkam Bay	-0.6	S	04:24:00	21:20:00	TROU
2010-05-19	1900-01-04 12:45:00	Holkam Bay	-0.3	R	04:24:00	21:20:00	TROU
2010-05-19	1900-01-04 13:00:00	Holkam Bay	0.1	R	04:24:00	21:20:00	TROU
2010-05-19	1900-01-04 13:15:00	Holkam Bay	0.6	R	04:24:00	21:20:00	TROU
2010-05-19	1900-01-04 13:30:00	Holkam Bay	1.2	R	04:24:00	21:20:00	TROU
2010-05-19	1900-01-04 13:45:00	Holkam Bay	1.8	R	04:24:00	21:20:00	TROU
2010-05-19	1900-01-04 14:00:00	Holkam Bay	2.5	R	04:24:00	21:20:00	TROU
2010-05-19	1900-01-04 14:15:00	Holkam Bay	3.3	R	04:24:00	21:20:00	TROU
2010-05-19	1900-01-04 14:30:00	Holkam Bay	4.1	R	04:24:00	21:20:00	TROU
2010-05-19	1900-01-04 14:45:00	Holkam Bay	4.9	R	04:24:00	21:20:00	TROU
2010-05-19	1900-01-04 15:00:00	Holkam Bay	5.8	R	04:24:00	21:20:00	TROU
2010-05-19	1900-01-04 15:15:00	Holkam Bay	6.7	R	04:24:00	21:20:00	TROU
2010-05-19	1900-01-04 15:30:00	Holkam Bay	7.6	R	04:24:00	21:20:00	TROU
2010-05-19	1900-01-04 15:45:00	Holkam Bay	8.4	R	04:24:00	21:20:00	TROU
2010-05-19	1900-01-04 16:00:00	Holkam Bay	9.2	R	04:24:00	21:20:00	TROU
2010-05-19	1900-01-04 16:15:00	Holkam Bay	10	R	04:24:00	21:20:00	TROU
2010-05-19	1900-01-04 16:30:00	Holkam Bay	10.7	R	04:24:00	21:20:00	TROU
2010-05-19	1900-01-04 16:45:00	Holkam Bay	11.4	R	04:24:00	21:20:00	TROU
2010-05-19	1900-01-04 17:00:00	Holkam Bay	11.9	R	04:24:00	21:20:00	TROU
2010-05-19	1900-01-04 17:15:00	Holkam Bay	12.5	R	04:24:00	21:20:00	TROU
2010-05-19	1900-01-04 17:30:00	Holkam Bay	12.9	R	04:24:00	21:20:00	TROU
2010-05-19	1900-01-04 17:45:00	Holkam Bay	13.3	R	04:24:00	21:20:00	TROU
2010-05-19	1900-01-04 18:00:00	Holkam Bay	13.5	S	04:24:00	21:20:00	TROU
2010-05-19	1900-01-04 18:15:00	Holkam Bay	13.7	S	04:24:00	21:20:00	TROU
2010-05-19	1900-01-04 18:30:00	Holkam Bay	13.8	S	04:24:00	21:20:00	TROU
2010-05-19	1900-01-04 18:45:00	Holkam Bay	13.7	S	04:24:00	21:20:00	TROU
2010-05-19	1900-01-04 19:00:00	Holkam Bay	13.6	S	04:24:00	21:20:00	TROU
2010-05-19	1900-01-04 19:15:00	Holkam Bay	13.4	F	04:24:00	21:20:00	TROU
2010-05-19	1900-01-04 19:30:00	Holkam Bay	13.1	F	04:24:00	21:20:00	TROU
2010-05-19	1900-01-04 19:45:00	Holkam Bay	12.8	F	04:24:00	21:20:00	TROU
2010-05-19	1900-01-04 20:00:00	Holkam Bay	12.4	F	04:24:00	21:20:00	TROU
2010-05-19	1900-01-04 20:15:00	Holkam Bay	11.9	F	04:24:00	21:20:00	TROU
2010-05-19	1900-01-04 20:30:00	Holkam Bay	11.4	F	04:24:00	21:20:00	TROU
2010-05-19	1900-01-04 20:45:00	Holkam Bay	10.8	F	04:24:00	21:20:00	TROU
2010-05-19	1900-01-04 21:00:00	Holkam Bay	10.2	F	04:24:00	21:20:00	TROU
2010-05-19	1900-01-04 21:15:00	Holkam Bay	9.5	F	04:24:00	21:20:00	TROU
2010-05-19	1900-01-04 21:30:00	Holkam Bay	8.9	F	04:24:00	21:20:00	TROU
2010-05-19	1900-01-04 21:45:00	Holkam Bay	8.3	F	04:24:00	21:20:00	TROU
2010-05-19	1900-01-04 22:00:00	Holkam Bay	7.6	F	04:24:00	21:20:00	TROU
2010-05-19	1900-01-04 22:15:00	Holkam Bay	7	F	04:24:00	21:20:00	TROU
2010-05-19	1900-01-04 22:30:00	Holkam Bay	6.4	F	04:24:00	21:20:00	TROU
2010-05-19	1900-01-04 22:45:00	Holkam Bay	5.9	F	04:24:00	21:20:00	TROU
2010-05-19	1900-01-04 23:00:00	Holkam Bay	5.4	F	04:24:00	21:20:00	TROU
2010-05-19	1900-01-04 23:15:00	Holkam Bay	5	F	04:24:00	21:20:00	TROU
2010-05-19	1900-01-04 23:30:00	Holkam Bay	4.6	F	04:24:00	21:20:00	TROU
2010-05-19	1900-01-04 23:45:00	Holkam Bay	4.4	F	04:24:00	21:20:00	TROU
2010-05-19	1900-01-05	Holkam Bay	4.2	S	04:22:00	21:22:00	TROU
2010-05-20	1900-01-05 00:15:00	Holkam Bay	4.1	S	04:22:00	21:22:00	TROU
2010-05-20	1900-01-05 00:30:00	Holkam Bay	4	S	04:22:00	21:22:00	TROU
2010-05-20	1900-01-05 00:45:00	Holkam Bay	4.1	S	04:22:00	21:22:00	TROU
2010-05-20	1900-01-05 01:00:00	Holkam Bay	4.2	S	04:22:00	21:22:00	TROU
2010-05-20	1900-01-05 01:15:00	Holkam Bay	4.5	R	04:22:00	21:22:00	TROU
2010-05-20	1900-01-05 01:30:00	Holkam Bay	4.8	R	04:22:00	21:22:00	TROU
2010-05-20	1900-01-05 01:45:00	Holkam Bay	5.2	R	04:22:00	21:22:00	TROU
2010-05-20	1900-01-05 02:00:00	Holkam Bay	5.6	R	04:22:00	21:22:00	TROU
2010-05-20	1900-01-05 02:15:00	Holkam Bay	6.1	R	04:22:00	21:22:00	TROU
2010-05-20	1900-01-05 02:30:00	Holkam Bay	6.6	R	04:22:00	21:22:00	TROU
2010-05-20	1900-01-05 02:45:00	Holkam Bay	7.2	R	04:22:00	21:22:00	TROU
2010-05-20	1900-01-05 03:00:00	Holkam Bay	7.8	R	04:22:00	21:22:00	TROU
2010-05-20	1900-01-05 03:15:00	Holkam Bay	8.4	R	04:22:00	21:22:00	TROU
2010-05-20	1900-01-05 03:30:00	Holkam Bay	9.1	R	04:22:00	21:22:00	TROU
2010-05-20	1900-01-05 03:45:00	Holkam Bay	9.7	R	04:22:00	21:22:00	TROU
2010-05-20	1900-01-05 04:00:00	Holkam Bay	10.3	R	04:22:00	21:22:00	TROU
2010-05-20	1900-01-05 04:15:00	Holkam Bay	10.9	R	04:22:00	21:22:00	TROU
2010-05-20	1900-01-05 04:30:00	Holkam Bay	11.4	R	04:22:00	21:22:00	TROU
2010-05-20	1900-01-05 04:45:00	Holkam Bay	11.9	R	04:22:00	21:22:00	TROU
2010-05-20	1900-01-05 05:00:00	Holkam Bay	12.4	R	04:22:00	21:22:00	TROU
2010-05-20	1900-01-05 05:15:00	Holkam Bay	12.8	R	04:22:00	21:22:00	TROU
2010-05-20	1900-01-05 05:30:00	Holkam Bay	13.1	R	04:22:00	21:22:00	TROU
2010-05-20	1900-01-05 05:45:00	Holkam Bay	13.4	S	04:22:00	21:22:00	TROU
2010-05-20	1900-01-05 06:00:00	Holkam Bay	13.6	S	04:22:00	21:22:00	TROU
2010-05-20	1900-01-05 06:15:00	Holkam Bay	13.7	S	04:22:00	21:22:00	TROU
2010-05-20	1900-01-05 06:30:00	Holkam Bay	13.7	S	04:22:00	21:22:00	TROU
2010-05-20	1900-01-05 06:45:00	Holkam Bay	13.6	S	04:22:00	21:22:00	TROU
2010-05-20	1900-01-05 07:00:00	Holkam Bay	13.5	S	04:22:00	21:22:00	TROU
2010-05-20	1900-01-05 07:15:00	Holkam Bay	13.2	F	04:22:00	21:22:00	TROU
2010-05-20	1900-01-05 07:30:00	Holkam Bay	12.9	F	04:22:00	21:22:00	TROU
2010-05-20	1900-01-05 07:45:00	Holkam Bay	12.5	F	04:22:00	21:22:00	TROU
2010-05-20	1900-01-05 08:00:00	Holkam Bay	12	F	04:22:00	21:22:00	TROU
2010-05-20	1900-01-05 08:15:00	Holkam Bay	11.5	F	04:22:00	21:22:00	TROU
2010-05-20	1900-01-05 08:30:00	Holkam Bay	10.8	F	04:22:00	21:22:00	TROU
2010-05-20	1900-01-05 08:45:00	Holkam Bay	10.2	F	04:22:00	21:22:00	TROU
2010-05-20	1900-01-05 09:00:00	Holkam Bay	9.4	F	04:22:00	21:22:00	TROU
2010-05-20	1900-01-05 09:15:00	Holkam Bay	8.7	F	04:22:00	21:22:00	TROU
2010-05-20	1900-01-05 09:30:00	Holkam Bay	7.9	F	04:22:00	21:22:00	TROU
2010-05-20	1900-01-05 09:45:00	Holkam Bay	7.1	F	04:22:00	21:22:00	TROU
2010-05-20	1900-01-05 10:00:00	Holkam Bay	6.3	F	04:22:00	21:22:00	TROU
2010-05-20	1900-01-05 10:15:00	Holkam Bay	5.5	F	04:22:00	21:22:00	TROU
2010-05-20	1900-01-05 10:30:00	Holkam Bay	4.7	F	04:22:00	21:22:00	TROU
2010-05-20	1900-01-05 10:45:00	Holkam Bay	4	F	04:22:00	21:22:00	TROU
2010-05-20	1900-01-05 11:00:00	Holkam Bay	3.3	F	04:22:00	21:22:00	TROU
2010-05-20	1900-01-05 11:15:00	Holkam Bay	2.6	F	04:22:00	21:22:00	TROU
2010-05-20	1900-01-05 11:30:00	Holkam Bay	2	F	04:22:00	21:22:00	TROU
2010-05-20	1900-01-05 11:45:00	Holkam Bay	1.5	F	04:22:00	21:22:00	TROU
2010-05-20	1900-01-05 12:00:00	Holkam Bay	1.1	F	04:22:00	21:22:00	TROU
2010-05-20	1900-01-05 12:15:00	Holkam Bay	0.8	S	04:22:00	21:22:00	TROU
2010-05-20	1900-01-05 12:30:00	Holkam Bay	0.5	S	04:22:00	21:22:00	TROU
2010-05-20	1900-01-05 12:45:00	Holkam Bay	0.3	S	04:22:00	21:22:00	TROU
2010-05-20	1900-01-05 13:00:00	Holkam Bay	0.3	S	04:22:00	21:22:00	TROU
2010-05-20	1900-01-05 13:15:00	Holkam Bay	0.3	S	04:22:00	21:22:00	TROU
2010-05-20	1900-01-05 13:30:00	Holkam Bay	0.5	S	04:22:00	21:22:00	TROU
2010-05-20	1900-01-05 13:45:00	Holkam Bay	0.7	S	04:22:00	21:22:00	TROU
2010-05-20	1900-01-05 14:00:00	Holkam Bay	1.1	R	04:22:00	21:22:00	TROU
2010-05-20	1900-01-05 14:15:00	Holkam Bay	1.5	R	04:22:00	21:22:00	TROU
2010-05-20	1900-01-05 14:30:00	Holkam Bay	2	R	04:22:00	21:22:00	TROU
2010-05-20	1900-01-05 14:45:00	Holkam Bay	2.6	R	04:22:00	21:22:00	TROU
2010-05-20	1900-01-05 15:00:00	Holkam Bay	3.3	R	04:22:00	21:22:00	TROU
2010-05-20	1900-01-05 15:15:00	Holkam Bay	4	R	04:22:00	21:22:00	TROU
2010-05-20	1900-01-05 15:30:00	Holkam Bay	4.7	R	04:22:00	21:22:00	TROU
2010-05-20	1900-01-05 15:45:00	Holkam Bay	5.5	R	04:22:00	21:22:00	TROU
2010-05-20	1900-01-05 16:00:00	Holkam Bay	6.3	R	04:22:00	21:22:00	TROU
2010-05-20	1900-01-05 16:15:00	Holkam Bay	7.1	R	04:22:00	21:22:00	TROU
2010-05-20	1900-01-05 16:30:00	Holkam Bay	8	R	04:22:00	21:22:00	TROU
2010-05-20	1900-01-05 16:45:00	Holkam Bay	8.8	R	04:22:00	21:22:00	TROU
2010-05-20	1900-01-05 17:00:00	Holkam Bay	9.5	R	04:22:00	21:22:00	TROU
2010-05-20	1900-01-05 17:15:00	Holkam Bay	10.3	R	04:22:00	21:22:00	TROU
2010-05-20	1900-01-05 17:30:00	Holkam Bay	11	R	04:22:00	21:22:00	TROU
2010-05-20	1900-01-05 17:45:00	Holkam Bay	11.6	R	04:22:00	21:22:00	TROU
2010-05-20	1900-01-05 18:00:00	Holkam Bay	12.2	R	04:22:00	21:22:00	TROU
2010-05-20	1900-01-05 18:15:00	Holkam Bay	12.6	R	04:22:00	21:22:00	TROU
2010-05-20	1900-01-05 18:30:00	Holkam Bay	13.1	R	04:22:00	21:22:00	TROU
2010-05-20	1900-01-05 18:45:00	Holkam Bay	13.4	R	04:22:00	21:22:00	TROU
2010-05-20	1900-01-05 19:00:00	Holkam Bay	13.7	S	04:22:00	21:22:00	TROU
2010-05-20	1900-01-05 19:15:00	Holkam Bay	13.8	S	04:22:00	21:22:00	TROU
2010-05-20	1900-01-05 19:30:00	Holkam Bay	13.9	S	04:22:00	21:22:00	TROU
2010-05-20	1900-01-05 19:45:00	Holkam Bay	13.9	S	04:22:00	21:22:00	TROU
2010-05-20	1900-01-05 20:00:00	Holkam Bay	13.8	S	04:22:00	21:22:00	TROU
2010-05-20	1900-01-05 20:15:00	Holkam Bay	13.6	S	04:22:00	21:22:00	TROU
2010-05-20	1900-01-05 20:30:00	Holkam Bay	13.3	F	04:22:00	21:22:00	TROU
2010-05-20	1900-01-05 20:45:00	Holkam Bay	13	F	04:22:00	21:22:00	TROU
2010-05-20	1900-01-05 21:00:00	Holkam Bay	12.6	F	04:22:00	21:22:00	TROU
2010-05-20	1900-01-05 21:15:00	Holkam Bay	12.2	F	04:22:00	21:22:00	TROU
2010-05-20	1900-01-05 21:30:00	Holkam Bay	11.6	F	04:22:00	21:22:00	TROU
2010-05-20	1900-01-05 21:45:00	Holkam Bay	11.1	F	04:22:00	21:22:00	TROU
2010-05-20	1900-01-05 22:00:00	Holkam Bay	10.4	F	04:22:00	21:22:00	TROU
2010-05-20	1900-01-05 22:15:00	Holkam Bay	9.8	F	04:22:00	21:22:00	TROU
2010-05-20	1900-01-05 22:30:00	Holkam Bay	9.2	F	04:22:00	21:22:00	TROU
2010-05-20	1900-01-05 22:45:00	Holkam Bay	8.5	F	04:22:00	21:22:00	TROU
2010-05-20	1900-01-05 23:00:00	Holkam Bay	7.9	F	04:22:00	21:22:00	TROU
2010-05-20	1900-01-05 23:15:00	Holkam Bay	7.3	F	04:22:00	21:22:00	TROU
2010-05-20	1900-01-05 23:30:00	Holkam Bay	6.6	F	04:22:00	21:22:00	TROU
2010-05-20	1900-01-05 23:45:00	Holkam Bay	6.1	F	04:22:00	21:22:00	TROU
2010-05-20	1900-01-06	Holkam Bay	5.5	F	04:20:00	21:24:00	TROU
2010-05-20	1900-01-06 00:15:00	Holkam Bay	5.1	F	04:20:00	21:24:00	TROU
2010-05-20	1900-01-06 00:30:00	Holkam Bay	4.7	F	04:20:00	21:24:00	TROU
2010-05-20	1900-01-06 00:45:00	Holkam Bay	4.3	F	04:20:00	21:24:00	TROU
2010-05-20	1900-01-06 01:00:00	Holkam Bay	4.1	F	04:20:00	21:24:00	TROU
2010-05-20	1900-01-06 01:15:00	Holkam Bay	3.9	S	04:20:00	21:24:00	TROU
2010-05-20	1900-01-06 01:30:00	Holkam Bay	3.8	S	04:20:00	21:24:00	TROU
2010-05-20	1900-01-06 01:45:00	Holkam Bay	3.7	S	04:20:00	21:24:00	TROU
2010-05-20	1900-01-06 02:00:00	Holkam Bay	3.8	S	04:20:00	21:24:00	TROU
2010-05-20	1900-01-06 02:15:00	Holkam Bay	3.9	S	04:20:00	21:24:00	TROU
2010-05-20	1900-01-06 02:30:00	Holkam Bay	4.1	R	04:20:00	21:24:00	TROU
2010-05-20	1900-01-06 02:45:00	Holkam Bay	4.4	R	04:20:00	21:24:00	TROU
2010-05-20	1900-01-06 03:00:00	Holkam Bay	4.7	R	04:20:00	21:24:00	TROU
2010-05-20	1900-01-06 03:15:00	Holkam Bay	5.1	R	04:20:00	21:24:00	TROU
2010-05-20	1900-01-06 03:30:00	Holkam Bay	5.6	R	04:20:00	21:24:00	TROU
2010-05-20	1900-01-06 03:45:00	Holkam Bay	6.1	R	04:20:00	21:24:00	TROU
2010-05-20	1900-01-06 04:00:00	Holkam Bay	6.6	R	04:20:00	21:24:00	TROU
2010-05-20	1900-01-06 04:15:00	Holkam Bay	7.2	R	04:20:00	21:24:00	TROU
2010-05-20	1900-01-06 04:30:00	Holkam Bay	7.8	R	04:20:00	21:24:00	TROU
2010-05-20	1900-01-06 04:45:00	Holkam Bay	8.4	R	04:20:00	21:24:00	TROU
2010-05-20	1900-01-06 05:00:00	Holkam Bay	9	R	04:20:00	21:24:00	TROU
2010-05-20	1900-01-06 05:15:00	Holkam Bay	9.6	R	04:20:00	21:24:00	TROU
2010-05-20	1900-01-06 05:30:00	Holkam Bay	10.1	R	04:20:00	21:24:00	TROU
2010-05-20	1900-01-06 05:45:00	Holkam Bay	10.6	R	04:20:00	21:24:00	TROU
2010-05-20	1900-01-06 06:00:00	Holkam Bay	11.1	R	04:20:00	21:24:00	TROU
2010-05-20	1900-01-06 06:15:00	Holkam Bay	11.5	R	04:20:00	21:24:00	TROU
2010-05-20	1900-01-06 06:30:00	Holkam Bay	11.9	R	04:20:00	21:24:00	TROU
2010-05-20	1900-01-06 06:45:00	Holkam Bay	12.2	R	04:20:00	21:24:00	TROU
2010-05-20	1900-01-06 07:00:00	Holkam Bay	12.5	S	04:20:00	21:24:00	TROU
2010-05-20	1900-01-06 07:15:00	Holkam Bay	12.7	S	04:20:00	21:24:00	TROU
2010-05-20	1900-01-06 07:30:00	Holkam Bay	12.8	S	04:20:00	21:24:00	TROU
2010-05-20	1900-01-06 07:45:00	Holkam Bay	12.8	S	04:20:00	21:24:00	TROU
2010-05-20	1900-01-06 08:00:00	Holkam Bay	12.7	S	04:20:00	21:24:00	TROU
2010-05-20	1900-01-06 08:15:00	Holkam Bay	12.6	S	04:20:00	21:24:00	TROU
2010-05-20	1900-01-06 08:30:00	Holkam Bay	12.4	F	04:20:00	21:24:00	TROU
2010-05-20	1900-01-06 08:45:00	Holkam Bay	12.1	F	04:20:00	21:24:00	TROU
2010-05-20	1900-01-06 09:00:00	Holkam Bay	11.7	F	04:20:00	21:24:00	TROU
2010-05-20	1900-01-06 09:15:00	Holkam Bay	11.3	F	04:20:00	21:24:00	TROU
2010-05-20	1900-01-06 09:30:00	Holkam Bay	10.8	F	04:20:00	21:24:00	TROU
2010-05-20	1900-01-06 09:45:00	Holkam Bay	10.2	F	04:20:00	21:24:00	TROU
2010-05-20	1900-01-06 10:00:00	Holkam Bay	9.6	F	04:20:00	21:24:00	TROU
2010-05-20	1900-01-06 10:15:00	Holkam Bay	9	F	04:20:00	21:24:00	TROU
2010-05-20	1900-01-06 10:30:00	Holkam Bay	8.3	F	04:20:00	21:24:00	TROU
2010-05-20	1900-01-06 10:45:00	Holkam Bay	7.6	F	04:20:00	21:24:00	TROU
2010-05-20	1900-01-06 11:00:00	Holkam Bay	6.9	F	04:20:00	21:24:00	TROU
2010-05-20	1900-01-06 11:15:00	Holkam Bay	6.2	F	04:20:00	21:24:00	TROU
2010-05-20	1900-01-06 11:30:00	Holkam Bay	5.5	F	04:20:00	21:24:00	TROU
2010-05-20	1900-01-06 11:45:00	Holkam Bay	4.8	F	04:20:00	21:24:00	TROU
2010-05-20	1900-01-06 12:00:00	Holkam Bay	4.2	F	04:20:00	21:24:00	TROU
2010-05-20	1900-01-06 12:15:00	Holkam Bay	3.5	F	04:20:00	21:24:00	TROU
2010-05-20	1900-01-06 12:30:00	Holkam Bay	3	F	04:20:00	21:24:00	TROU
2010-05-20	1900-01-06 12:45:00	Holkam Bay	2.5	F	04:20:00	21:24:00	TROU
2010-05-20	1900-01-06 13:00:00	Holkam Bay	2.1	F	04:20:00	21:24:00	TROU
2010-05-20	1900-01-06 13:15:00	Holkam Bay	1.7	F	04:20:00	21:24:00	TROU
2010-05-20	1900-01-06 13:30:00	Holkam Bay	1.5	S	04:20:00	21:24:00	TROU
2010-05-20	1900-01-06 13:45:00	Holkam Bay	1.3	S	04:20:00	21:24:00	TROU
2010-05-20	1900-01-06 14:00:00	Holkam Bay	1.2	S	04:20:00	21:24:00	TROU
2010-05-20	1900-01-06 14:15:00	Holkam Bay	1.2	S	04:20:00	21:24:00	TROU
2010-05-20	1900-01-06 14:30:00	Holkam Bay	1.3	S	04:20:00	21:24:00	TROU
2010-05-20	1900-01-06 14:45:00	Holkam Bay	1.5	S	04:20:00	21:24:00	TROU
2010-05-20	1900-01-06 15:00:00	Holkam Bay	1.8	R	04:20:00	21:24:00	TROU
2010-05-20	1900-01-06 15:15:00	Holkam Bay	2.2	R	04:20:00	21:24:00	TROU
2010-05-20	1900-01-06 15:30:00	Holkam Bay	2.7	R	04:20:00	21:24:00	TROU
2010-05-20	1900-01-06 15:45:00	Holkam Bay	3.2	R	04:20:00	21:24:00	TROU
2010-05-20	1900-01-06 16:00:00	Holkam Bay	3.8	R	04:20:00	21:24:00	TROU
2010-05-20	1900-01-06 16:15:00	Holkam Bay	4.5	R	04:20:00	21:24:00	TROU
2010-05-20	1900-01-06 16:30:00	Holkam Bay	5.2	R	04:20:00	21:24:00	TROU
2010-05-20	1900-01-06 16:45:00	Holkam Bay	6	R	04:20:00	21:24:00	TROU
2010-05-20	1900-01-06 17:00:00	Holkam Bay	6.7	R	04:20:00	21:24:00	TROU
2010-05-20	1900-01-06 17:15:00	Holkam Bay	7.5	R	04:20:00	21:24:00	TROU
2010-05-20	1900-01-06 17:30:00	Holkam Bay	8.4	R	04:20:00	21:24:00	TROU
2010-05-20	1900-01-06 17:45:00	Holkam Bay	9.2	R	04:20:00	21:24:00	TROU
2010-05-20	1900-01-06 18:00:00	Holkam Bay	9.9	R	04:20:00	21:24:00	TROU
2010-05-20	1900-01-06 18:15:00	Holkam Bay	10.6	R	04:20:00	21:24:00	TROU
2010-05-20	1900-01-06 18:30:00	Holkam Bay	11.3	R	04:20:00	21:24:00	TROU
2010-05-20	1900-01-06 18:45:00	Holkam Bay	12	R	04:20:00	21:24:00	TROU
2010-05-20	1900-01-06 19:00:00	Holkam Bay	12.5	R	04:20:00	21:24:00	TROU
2010-05-20	1900-01-06 19:15:00	Holkam Bay	13	R	04:20:00	21:24:00	TROU
2010-05-20	1900-01-06 19:30:00	Holkam Bay	13.5	R	04:20:00	21:24:00	TROU
2010-05-20	1900-01-06 19:45:00	Holkam Bay	13.8	R	04:20:00	21:24:00	TROU
2010-05-20	1900-01-06 20:00:00	Holkam Bay	14.1	S	04:20:00	21:24:00	TROU
2010-05-20	1900-01-06 20:15:00	Holkam Bay	14.3	S	04:20:00	21:24:00	TROU
2010-05-20	1900-01-06 20:30:00	Holkam Bay	14.4	S	04:20:00	21:24:00	TROU
2010-05-20	1900-01-06 20:45:00	Holkam Bay	14.4	S	04:20:00	21:24:00	TROU
2010-05-20	1900-01-06 21:00:00	Holkam Bay	14.3	S	04:20:00	21:24:00	TROU
2010-05-20	1900-01-06 21:15:00	Holkam Bay	14.1	S	04:20:00	21:24:00	TROU
2010-05-20	1900-01-06 21:30:00	Holkam Bay	13.8	F	04:20:00	21:24:00	TROU
2010-05-20	1900-01-06 21:45:00	Holkam Bay	13.5	F	04:20:00	21:24:00	TROU
2010-05-20	1900-01-06 22:00:00	Holkam Bay	13.1	F	04:20:00	21:24:00	TROU
2010-05-20	1900-01-06 22:15:00	Holkam Bay	12.6	F	04:20:00	21:24:00	TROU
2010-05-20	1900-01-06 22:30:00	Holkam Bay	12.1	F	04:20:00	21:24:00	TROU
2010-05-20	1900-01-06 22:45:00	Holkam Bay	11.5	F	04:20:00	21:24:00	TROU
2010-05-20	1900-01-06 23:00:00	Holkam Bay	10.9	F	04:20:00	21:24:00	TROU
2010-05-20	1900-01-06 23:15:00	Holkam Bay	10.2	F	04:20:00	21:24:00	TROU
2010-05-20	1900-01-06 23:30:00	Holkam Bay	9.5	F	04:20:00	21:24:00	TROU
2010-05-20	1900-01-06 23:45:00	Holkam Bay	8.8	F	04:20:00	21:24:00	TROU
2010-05-20	1900-01-07	Holkam Bay	8.1	F	04:19:00	21:26:00	TROU
2010-05-21	1900-01-07 00:15:00	Holkam Bay	7.4	F	04:19:00	21:26:00	TROU
2010-05-21	1900-01-07 00:30:00	Holkam Bay	6.7	F	04:19:00	21:26:00	TROU
2010-05-21	1900-01-07 00:45:00	Holkam Bay	6	F	04:19:00	21:26:00	TROU
2010-05-21	1900-01-07 01:00:00	Holkam Bay	5.4	F	04:19:00	21:26:00	TROU
2010-05-21	1900-01-07 01:15:00	Holkam Bay	4.8	F	04:19:00	21:26:00	TROU
2010-05-21	1900-01-07 01:30:00	Holkam Bay	4.3	F	04:19:00	21:26:00	TROU
2010-05-21	1900-01-07 01:45:00	Holkam Bay	3.9	F	04:19:00	21:26:00	TROU
2010-05-21	1900-01-07 02:00:00	Holkam Bay	3.5	F	04:19:00	21:26:00	TROU
2010-05-21	1900-01-07 02:15:00	Holkam Bay	3.2	S	04:19:00	21:26:00	TROU
2010-05-21	1900-01-07 02:30:00	Holkam Bay	3	S	04:19:00	21:26:00	TROU
2010-05-21	1900-01-07 02:45:00	Holkam Bay	2.8	S	04:19:00	21:26:00	TROU
2010-05-21	1900-01-07 03:00:00	Holkam Bay	2.8	S	04:19:00	21:26:00	TROU
2010-05-21	1900-01-07 03:15:00	Holkam Bay	2.8	S	04:19:00	21:26:00	TROU
2010-05-21	1900-01-07 03:30:00	Holkam Bay	2.9	S	04:19:00	21:26:00	TROU
2010-05-21	1900-01-07 03:45:00	Holkam Bay	3.1	S	04:19:00	21:26:00	TROU
2010-05-21	1900-01-07 04:00:00	Holkam Bay	3.4	R	04:19:00	21:26:00	TROU
2010-05-21	1900-01-07 04:15:00	Holkam Bay	3.8	R	04:19:00	21:26:00	TROU
2010-05-21	1900-01-07 04:30:00	Holkam Bay	4.2	R	04:19:00	21:26:00	TROU
2010-05-21	1900-01-07 04:45:00	Holkam Bay	4.7	R	04:19:00	21:26:00	TROU
2010-05-21	1900-01-07 05:00:00	Holkam Bay	5.2	R	04:19:00	21:26:00	TROU
2010-05-21	1900-01-07 05:15:00	Holkam Bay	5.7	R	04:19:00	21:26:00	TROU
2010-05-21	1900-01-07 05:30:00	Holkam Bay	6.3	R	04:19:00	21:26:00	TROU
2010-05-21	1900-01-07 05:45:00	Holkam Bay	6.9	R	04:19:00	21:26:00	TROU
2010-05-21	1900-01-07 06:00:00	Holkam Bay	7.6	R	04:19:00	21:26:00	TROU
2010-05-21	1900-01-07 06:15:00	Holkam Bay	8.2	R	04:19:00	21:26:00	TROU
2010-05-21	1900-01-07 06:30:00	Holkam Bay	8.8	R	04:19:00	21:26:00	TROU
2010-05-21	1900-01-07 06:45:00	Holkam Bay	9.4	R	04:19:00	21:26:00	TROU
2010-05-21	1900-01-07 07:00:00	Holkam Bay	10	R	04:19:00	21:26:00	TROU
2010-05-21	1900-01-07 07:15:00	Holkam Bay	10.5	R	04:19:00	21:26:00	TROU
2010-05-21	1900-01-07 07:30:00	Holkam Bay	11	R	04:19:00	21:26:00	TROU
2010-05-21	1900-01-07 07:45:00	Holkam Bay	11.4	R	04:19:00	21:26:00	TROU
2010-05-21	1900-01-07 08:00:00	Holkam Bay	11.7	R	04:19:00	21:26:00	TROU
2010-05-21	1900-01-07 08:15:00	Holkam Bay	12	S	04:19:00	21:26:00	TROU
2010-05-21	1900-01-07 08:30:00	Holkam Bay	12.2	S	04:19:00	21:26:00	TROU
2010-05-21	1900-01-07 08:45:00	Holkam Bay	12.4	S	04:19:00	21:26:00	TROU
2010-05-21	1900-01-07 09:00:00	Holkam Bay	12.4	S	04:19:00	21:26:00	TROU
2010-05-21	1900-01-07 09:15:00	Holkam Bay	12.4	S	04:19:00	21:26:00	TROU
2010-05-21	1900-01-07 09:30:00	Holkam Bay	12.3	S	04:19:00	21:26:00	TROU
2010-05-21	1900-01-07 09:45:00	Holkam Bay	12.1	S	04:19:00	21:26:00	TROU
2010-05-21	1900-01-07 10:00:00	Holkam Bay	11.9	F	04:19:00	21:26:00	TROU
2010-05-21	1900-01-07 10:15:00	Holkam Bay	11.5	F	04:19:00	21:26:00	TROU
2010-05-21	1900-01-07 10:30:00	Holkam Bay	11.1	F	04:19:00	21:26:00	TROU
2010-05-21	1900-01-07 10:45:00	Holkam Bay	10.7	F	04:19:00	21:26:00	TROU
2010-05-21	1900-01-07 11:00:00	Holkam Bay	10.2	F	04:19:00	21:26:00	TROU
2010-05-21	1900-01-07 11:15:00	Holkam Bay	9.6	F	04:19:00	21:26:00	TROU
2010-05-21	1900-01-07 11:30:00	Holkam Bay	9	F	04:19:00	21:26:00	TROU
2010-05-21	1900-01-07 11:45:00	Holkam Bay	8.3	F	04:19:00	21:26:00	TROU
2010-05-21	1900-01-07 12:00:00	Holkam Bay	7.7	F	04:19:00	21:26:00	TROU
2010-05-21	1900-01-07 12:15:00	Holkam Bay	7	F	04:19:00	21:26:00	TROU
2010-05-21	1900-01-07 12:30:00	Holkam Bay	6.3	F	04:19:00	21:26:00	TROU
2010-05-21	1900-01-07 12:45:00	Holkam Bay	5.7	F	04:19:00	21:26:00	TROU
2010-05-21	1900-01-07 13:00:00	Holkam Bay	5	F	04:19:00	21:26:00	TROU
2010-05-21	1900-01-07 13:15:00	Holkam Bay	4.4	F	04:19:00	21:26:00	TROU
2010-05-21	1900-01-07 13:30:00	Holkam Bay	3.8	F	04:19:00	21:26:00	TROU
2010-05-21	1900-01-07 13:45:00	Holkam Bay	3.3	F	04:19:00	21:26:00	TROU
2010-05-21	1900-01-07 14:00:00	Holkam Bay	2.9	F	04:19:00	21:26:00	TROU
2010-05-21	1900-01-07 14:15:00	Holkam Bay	2.5	F	04:19:00	21:26:00	TROU
2010-05-21	1900-01-07 14:30:00	Holkam Bay	2.2	F	04:19:00	21:26:00	TROU
2010-05-21	1900-01-07 14:45:00	Holkam Bay	2	S	04:19:00	21:26:00	TROU
2010-05-21	1900-01-07 15:00:00	Holkam Bay	1.9	S	04:19:00	21:26:00	TROU
2010-05-21	1900-01-07 15:15:00	Holkam Bay	1.8	S	04:19:00	21:26:00	TROU
2010-05-21	1900-01-07 15:30:00	Holkam Bay	1.9	S	04:19:00	21:26:00	TROU
2010-05-21	1900-01-07 15:45:00	Holkam Bay	2.1	S	04:19:00	21:26:00	TROU
2010-05-21	1900-01-07 16:00:00	Holkam Bay	2.3	R	04:19:00	21:26:00	TROU
2010-05-21	1900-01-07 16:15:00	Holkam Bay	2.7	R	04:19:00	21:26:00	TROU
2010-05-21	1900-01-07 16:30:00	Holkam Bay	3.1	R	04:19:00	21:26:00	TROU
2010-05-21	1900-01-07 16:45:00	Holkam Bay	3.7	R	04:19:00	21:26:00	TROU
2010-05-21	1900-01-07 17:00:00	Holkam Bay	4.3	R	04:19:00	21:26:00	TROU
2010-05-21	1900-01-07 17:15:00	Holkam Bay	4.9	R	04:19:00	21:26:00	TROU
2010-05-21	1900-01-07 17:30:00	Holkam Bay	5.6	R	04:19:00	21:26:00	TROU
2010-05-21	1900-01-07 17:45:00	Holkam Bay	6.4	R	04:19:00	21:26:00	TROU
2010-05-21	1900-01-07 18:00:00	Holkam Bay	7.2	R	04:19:00	21:26:00	TROU
2010-05-21	1900-01-07 18:15:00	Holkam Bay	8	R	04:19:00	21:26:00	TROU
2010-05-21	1900-01-07 18:30:00	Holkam Bay	8.8	R	04:19:00	21:26:00	TROU
2010-05-21	1900-01-07 18:45:00	Holkam Bay	9.6	R	04:19:00	21:26:00	TROU
2010-05-21	1900-01-07 19:00:00	Holkam Bay	10.4	R	04:19:00	21:26:00	TROU
2010-05-21	1900-01-07 19:15:00	Holkam Bay	11.2	R	04:19:00	21:26:00	TROU
2010-05-21	1900-01-07 19:30:00	Holkam Bay	11.9	R	04:19:00	21:26:00	TROU
2010-05-21	1900-01-07 19:45:00	Holkam Bay	12.5	R	04:19:00	21:26:00	TROU
2010-05-21	1900-01-07 20:00:00	Holkam Bay	13.1	R	04:19:00	21:26:00	TROU
2010-05-21	1900-01-07 20:15:00	Holkam Bay	13.7	R	04:19:00	21:26:00	TROU
2010-05-21	1900-01-07 20:30:00	Holkam Bay	14.1	R	04:19:00	21:26:00	TROU
2010-05-21	1900-01-07 20:45:00	Holkam Bay	14.5	R	04:19:00	21:26:00	TROU
2010-05-21	1900-01-07 21:00:00	Holkam Bay	14.8	S	04:19:00	21:26:00	TROU
2010-05-21	1900-01-07 21:15:00	Holkam Bay	15	S	04:19:00	21:26:00	TROU
2010-05-21	1900-01-07 21:30:00	Holkam Bay	15.1	S	04:19:00	21:26:00	TROU
2010-05-21	1900-01-07 21:45:00	Holkam Bay	15.1	S	04:19:00	21:26:00	TROU
2010-05-21	1900-01-07 22:00:00	Holkam Bay	15	S	04:19:00	21:26:00	TROU
2010-05-21	1900-01-07 22:15:00	Holkam Bay	14.8	S	04:19:00	21:26:00	TROU
2010-05-21	1900-01-07 22:30:00	Holkam Bay	14.5	F	04:19:00	21:26:00	TROU
2010-05-21	1900-01-07 22:45:00	Holkam Bay	14.2	F	04:19:00	21:26:00	TROU
2010-05-21	1900-01-07 23:00:00	Holkam Bay	13.7	F	04:19:00	21:26:00	TROU
2010-05-21	1900-01-07 23:15:00	Holkam Bay	13.2	F	04:19:00	21:26:00	TROU
2010-05-21	1900-01-07 23:30:00	Holkam Bay	12.6	F	04:19:00	21:26:00	TROU
2010-05-21	1900-01-07 23:45:00	Holkam Bay	11.9	F	04:19:00	21:26:00	TROU
2010-05-21	1900-01-08	Holkam Bay	11.2	F	04:17:00	21:28:00	TROU
2010-05-22	1900-01-08 00:15:00	Holkam Bay	10.4	F	04:17:00	21:28:00	TROU
2010-05-22	1900-01-08 00:30:00	Holkam Bay	9.6	F	04:17:00	21:28:00	TROU
2010-05-22	1900-01-08 00:45:00	Holkam Bay	8.8	F	04:17:00	21:28:00	TROU
2010-05-22	1900-01-08 01:00:00	Holkam Bay	8	F	04:17:00	21:28:00	TROU
2010-05-22	1900-01-08 01:15:00	Holkam Bay	7.2	F	04:17:00	21:28:00	TROU
2010-05-22	1900-01-08 01:30:00	Holkam Bay	6.4	F	04:17:00	21:28:00	TROU
2010-05-22	1900-01-08 01:45:00	Holkam Bay	5.6	F	04:17:00	21:28:00	TROU
2010-05-22	1900-01-08 02:00:00	Holkam Bay	4.9	F	04:17:00	21:28:00	TROU
2010-05-22	1900-01-08 02:15:00	Holkam Bay	4.2	F	04:17:00	21:28:00	TROU
2010-05-22	1900-01-08 02:30:00	Holkam Bay	3.5	F	04:17:00	21:28:00	TROU
2010-05-22	1900-01-08 02:45:00	Holkam Bay	2.9	F	04:17:00	21:28:00	TROU
2010-05-22	1900-01-08 03:00:00	Holkam Bay	2.4	F	04:17:00	21:28:00	TROU
2010-05-22	1900-01-08 03:15:00	Holkam Bay	2.1	F	04:17:00	21:28:00	TROU
2010-05-22	1900-01-08 03:30:00	Holkam Bay	1.7	S	04:17:00	21:28:00	TROU
2010-05-22	1900-01-08 03:45:00	Holkam Bay	1.5	S	04:17:00	21:28:00	TROU
2010-05-22	1900-01-08 04:00:00	Holkam Bay	1.4	S	04:17:00	21:28:00	TROU
2010-05-22	1900-01-08 04:15:00	Holkam Bay	1.4	S	04:17:00	21:28:00	TROU
2010-05-22	1900-01-08 04:30:00	Holkam Bay	1.4	S	04:17:00	21:28:00	TROU
2010-05-22	1900-01-08 04:45:00	Holkam Bay	1.6	S	04:17:00	21:28:00	TROU
2010-05-22	1900-01-08 05:00:00	Holkam Bay	1.8	S	04:17:00	21:28:00	TROU
2010-05-22	1900-01-08 05:15:00	Holkam Bay	2.2	R	04:17:00	21:28:00	TROU
2010-05-22	1900-01-08 05:30:00	Holkam Bay	2.7	R	04:17:00	21:28:00	TROU
2010-05-22	1900-01-08 05:45:00	Holkam Bay	3.2	R	04:17:00	21:28:00	TROU
2010-05-22	1900-01-08 06:00:00	Holkam Bay	3.7	R	04:17:00	21:28:00	TROU
2010-05-22	1900-01-08 06:15:00	Holkam Bay	4.3	R	04:17:00	21:28:00	TROU
2010-05-22	1900-01-08 06:30:00	Holkam Bay	5	R	04:17:00	21:28:00	TROU
2010-05-22	1900-01-08 06:45:00	Holkam Bay	5.7	R	04:17:00	21:28:00	TROU
2010-05-22	1900-01-08 07:00:00	Holkam Bay	6.4	R	04:17:00	21:28:00	TROU
2010-05-22	1900-01-08 07:15:00	Holkam Bay	7.1	R	04:17:00	21:28:00	TROU
2010-05-22	1900-01-08 07:30:00	Holkam Bay	7.9	R	04:17:00	21:28:00	TROU
2010-05-22	1900-01-08 07:45:00	Holkam Bay	8.6	R	04:17:00	21:28:00	TROU
2010-05-22	1900-01-08 08:00:00	Holkam Bay	9.2	R	04:17:00	21:28:00	TROU
2010-05-22	1900-01-08 08:15:00	Holkam Bay	9.9	R	04:17:00	21:28:00	TROU
2010-05-22	1900-01-08 08:30:00	Holkam Bay	10.4	R	04:17:00	21:28:00	TROU
2010-05-22	1900-01-08 08:45:00	Holkam Bay	11	R	04:17:00	21:28:00	TROU
2010-05-22	1900-01-08 09:00:00	Holkam Bay	11.4	R	04:17:00	21:28:00	TROU
2010-05-22	1900-01-08 09:15:00	Holkam Bay	11.8	R	04:17:00	21:28:00	TROU
2010-05-22	1900-01-08 09:30:00	Holkam Bay	12.2	R	04:17:00	21:28:00	TROU
2010-05-22	1900-01-08 09:45:00	Holkam Bay	12.4	S	04:17:00	21:28:00	TROU
2010-05-22	1900-01-08 10:00:00	Holkam Bay	12.6	S	04:17:00	21:28:00	TROU
2010-05-22	1900-01-08 10:15:00	Holkam Bay	12.7	S	04:17:00	21:28:00	TROU
2010-05-22	1900-01-08 10:30:00	Holkam Bay	12.6	S	04:17:00	21:28:00	TROU
2010-05-22	1900-01-08 10:45:00	Holkam Bay	12.5	S	04:17:00	21:28:00	TROU
2010-05-22	1900-01-08 11:00:00	Holkam Bay	12.4	F	04:17:00	21:28:00	TROU
2010-05-22	1900-01-08 11:15:00	Holkam Bay	12.1	F	04:17:00	21:28:00	TROU
2010-05-22	1900-01-08 11:30:00	Holkam Bay	11.8	F	04:17:00	21:28:00	TROU
2010-05-22	1900-01-08 11:45:00	Holkam Bay	11.4	F	04:17:00	21:28:00	TROU
2010-05-22	1900-01-08 12:00:00	Holkam Bay	10.9	F	04:17:00	21:28:00	TROU
2010-05-22	1900-01-08 12:15:00	Holkam Bay	10.3	F	04:17:00	21:28:00	TROU
2010-05-22	1900-01-08 12:30:00	Holkam Bay	9.7	F	04:17:00	21:28:00	TROU
2010-05-22	1900-01-08 12:45:00	Holkam Bay	9.1	F	04:17:00	21:28:00	TROU
2010-05-22	1900-01-08 13:00:00	Holkam Bay	8.4	F	04:17:00	21:28:00	TROU
2010-05-22	1900-01-08 13:15:00	Holkam Bay	7.7	F	04:17:00	21:28:00	TROU
2010-05-22	1900-01-08 13:30:00	Holkam Bay	7.1	F	04:17:00	21:28:00	TROU
2010-05-22	1900-01-08 13:45:00	Holkam Bay	6.4	F	04:17:00	21:28:00	TROU
2010-05-22	1900-01-08 14:00:00	Holkam Bay	5.7	F	04:17:00	21:28:00	TROU
2010-05-22	1900-01-08 14:15:00	Holkam Bay	5	F	04:17:00	21:28:00	TROU
2010-05-22	1900-01-08 14:30:00	Holkam Bay	4.4	F	04:17:00	21:28:00	TROU	cl	n	0	M
2010-05-22	1900-01-08 14:45:00	Holkam Bay	3.8	F	04:17:00	21:28:00	TROU
2010-05-22	1900-01-08 15:00:00	Holkam Bay	3.4	F	04:17:00	21:28:00	TROU
2010-05-22	1900-01-08 15:15:00	Holkam Bay	2.9	F	04:17:00	21:28:00	TROU
2010-05-22	1900-01-08 15:30:00	Holkam Bay	2.6	S	04:17:00	21:28:00	TROU
2010-05-22	1900-01-08 15:45:00	Holkam Bay	2.4	S	04:17:00	21:28:00	TROU
2010-05-22	1900-01-08 16:00:00	Holkam Bay	2.2	S	04:17:00	21:28:00	TROU
2010-05-22	1900-01-08 16:15:00	Holkam Bay	2.2	S	04:17:00	21:28:00	TROU
2010-05-22	1900-01-08 16:30:00	Holkam Bay	2.2	S	04:17:00	21:28:00	TROU
2010-05-22	1900-01-08 16:45:00	Holkam Bay	2.4	S	04:17:00	21:28:00	TROU
2010-05-22	1900-01-08 17:00:00	Holkam Bay	2.6	S	04:17:00	21:28:00	TROU
2010-05-22	1900-01-08 17:15:00	Holkam Bay	3	R	04:17:00	21:28:00	TROU
2010-05-22	1900-01-08 17:30:00	Holkam Bay	3.5	R	04:17:00	21:28:00	TROU
2010-05-22	1900-01-08 17:45:00	Holkam Bay	4	R	04:17:00	21:28:00	TROU
2010-05-22	1900-01-08 18:00:00	Holkam Bay	4.6	R	04:17:00	21:28:00	TROU
2010-05-22	1900-01-08 18:15:00	Holkam Bay	5.3	R	04:17:00	21:28:00	TROU
2010-05-22	1900-01-08 18:30:00	Holkam Bay	6.1	R	04:17:00	21:28:00	TROU
2010-05-22	1900-01-08 18:45:00	Holkam Bay	6.9	R	04:17:00	21:28:00	TROU
2010-05-22	1900-01-08 19:00:00	Holkam Bay	7.7	R	04:17:00	21:28:00	TROU
2010-05-22	1900-01-08 19:15:00	Holkam Bay	8.5	R	04:17:00	21:28:00	TROU
2010-05-22	1900-01-08 19:30:00	Holkam Bay	9.5	R	04:17:00	21:28:00	TROU
2010-05-22	1900-01-08 19:45:00	Holkam Bay	10.3	R	04:17:00	21:28:00	TROU
2010-05-22	1900-01-08 20:00:00	Holkam Bay	11.1	R	04:17:00	21:28:00	TROU
2010-05-22	1900-01-08 20:15:00	Holkam Bay	11.9	R	04:17:00	21:28:00	TROU
2010-05-22	1900-01-08 20:30:00	Holkam Bay	12.6	R	04:17:00	21:28:00	TROU
2010-05-22	1900-01-08 20:45:00	Holkam Bay	13.3	R	04:17:00	21:28:00	TROU
2010-05-22	1900-01-08 21:00:00	Holkam Bay	13.9	R	04:17:00	21:28:00	TROU
2010-05-22	1900-01-08 21:15:00	Holkam Bay	14.5	R	04:17:00	21:28:00	TROU
2010-05-22	1900-01-08 21:30:00	Holkam Bay	15	R	04:17:00	21:28:00	TROU
2010-05-22	1900-01-08 21:45:00	Holkam Bay	15.3	R	04:17:00	21:28:00	TROU
2010-05-22	1900-01-08 22:00:00	Holkam Bay	15.6	S	04:17:00	21:28:00	TROU
2010-05-22	1900-01-08 22:15:00	Holkam Bay	15.8	S	04:17:00	21:28:00	TROU
2010-05-22	1900-01-08 22:30:00	Holkam Bay	15.9	S	04:17:00	21:28:00	TROU
2010-05-22	1900-01-08 22:45:00	Holkam Bay	15.8	S	04:17:00	21:28:00	TROU
2010-05-22	1900-01-08 23:00:00	Holkam Bay	15.7	S	04:17:00	21:28:00	TROU
2010-05-22	1900-01-08 23:15:00	Holkam Bay	15.5	F	04:17:00	21:28:00	TROU
2010-05-22	1900-01-08 23:30:00	Holkam Bay	15.1	F	04:17:00	21:28:00	TROU
2010-05-22	1900-01-08 23:45:00	Holkam Bay	14.7	F	04:17:00	21:28:00	TROU
2010-05-22	1900-01-09	Holkam Bay	14.2	F	04:15:00	21:29:00	TROU
2010-05-23	1900-01-09 00:15:00	Holkam Bay	13.5	F	04:15:00	21:29:00	TROU
2010-05-23	1900-01-09 00:30:00	Holkam Bay	12.8	F	04:15:00	21:29:00	TROU
2010-05-23	1900-01-09 00:45:00	Holkam Bay	12.1	F	04:15:00	21:29:00	TROU
2010-05-23	1900-01-09 01:00:00	Holkam Bay	11.2	F	04:15:00	21:29:00	TROU
2010-05-23	1900-01-09 01:15:00	Holkam Bay	10.3	F	04:15:00	21:29:00	TROU
2010-05-23	1900-01-09 01:30:00	Holkam Bay	9.4	F	04:15:00	21:29:00	TROU
2010-05-23	1900-01-09 01:45:00	Holkam Bay	8.5	F	04:15:00	21:29:00	TROU
2010-05-23	1900-01-09 02:00:00	Holkam Bay	7.6	F	04:15:00	21:29:00	TROU
2010-05-23	1900-01-09 02:15:00	Holkam Bay	6.6	F	04:15:00	21:29:00	TROU
2010-05-23	1900-01-09 02:30:00	Holkam Bay	5.7	F	04:15:00	21:29:00	TROU
2010-05-23	1900-01-09 02:45:00	Holkam Bay	4.7	F	04:15:00	21:29:00	TROU
2010-05-23	1900-01-09 03:00:00	Holkam Bay	3.9	F	04:15:00	21:29:00	TROU
2010-05-23	1900-01-09 03:15:00	Holkam Bay	3	F	04:15:00	21:29:00	TROU
2010-05-23	1900-01-09 03:30:00	Holkam Bay	2.3	F	04:15:00	21:29:00	TROU
2010-05-23	1900-01-09 03:45:00	Holkam Bay	1.6	F	04:15:00	21:29:00	TROU
2010-05-23	1900-01-09 04:00:00	Holkam Bay	1.1	F	04:15:00	21:29:00	TROU
2010-05-23	1900-01-09 04:15:00	Holkam Bay	0.6	F	04:15:00	21:29:00	TROU
2010-05-23	1900-01-09 04:30:00	Holkam Bay	0.2	S	04:15:00	21:29:00	TROU
2010-05-23	1900-01-09 04:45:00	Holkam Bay	0	S	04:15:00	21:29:00	TROU
2010-05-23	1900-01-09 05:00:00	Holkam Bay	-0.2	S	04:15:00	21:29:00	TROU	pc	n	30	H
2010-05-23	1900-01-09 05:15:00	Holkam Bay	-0.2	S	04:15:00	21:29:00	TROU	pc	n	30	H
2010-05-23	1900-01-09 05:30:00	Holkam Bay	-0.1	S	04:15:00	21:29:00	TROU	pc	n	30	H
2010-05-23	1900-01-09 05:45:00	Holkam Bay	0.1	S	04:15:00	21:29:00	TROU	pc	n	30	H
2010-05-23	1900-01-09 06:00:00	Holkam Bay	0.4	R	04:15:00	21:29:00	TROU	pc	n	50	H
2010-05-23	1900-01-09 06:15:00	Holkam Bay	0.8	R	04:15:00	21:29:00	TROU	pc	n	70	H
2010-05-23	1900-01-09 06:30:00	Holkam Bay	1.3	R	04:15:00	21:29:00	TROU	pc	n	70	H
2010-05-23	1900-01-09 06:45:00	Holkam Bay	1.9	R	04:15:00	21:29:00	TROU	pc	n	80	H
2010-05-23	1900-01-09 07:00:00	Holkam Bay	2.6	R	04:15:00	21:29:00	TROU	pc	n	80	H
2010-05-23	1900-01-09 07:15:00	Holkam Bay	3.3	R	04:15:00	21:29:00	TROU	pc	n	70	H
2010-05-23	1900-01-09 07:30:00	Holkam Bay	4.1	R	04:15:00	21:29:00	TROU	pc	n	50	H
2010-05-23	1900-01-09 07:45:00	Holkam Bay	4.9	R	04:15:00	21:29:00	TROU	pc	n	30	H
2010-05-23	1900-01-09 08:00:00	Holkam Bay	5.7	R	04:15:00	21:29:00	TROU	pc	n	30	H
2010-05-23	1900-01-09 08:15:00	Holkam Bay	6.5	R	04:15:00	21:29:00	TROU	pc	n	30	H
2010-05-23	1900-01-09 08:30:00	Holkam Bay	7.4	R	04:15:00	21:29:00	TROU	pc	n	30	H
2010-05-23	1900-01-09 08:45:00	Holkam Bay	8.2	R	04:15:00	21:29:00	TROU	pc	n	30	H
2010-05-23	1900-01-09 09:00:00	Holkam Bay	9	R	04:15:00	21:29:00	TROU	pc	n	30	H
2010-05-23	1900-01-09 09:15:00	Holkam Bay	9.7	R	04:15:00	21:29:00	TROU	pc	n	30	H
2010-05-23	1900-01-09 09:30:00	Holkam Bay	10.4	R	04:15:00	21:29:00	TROU	pc	n	30	H
2010-05-23	1900-01-09 09:45:00	Holkam Bay	11.1	R	04:15:00	21:29:00	TROU	pc	n	30	H
2010-05-23	1900-01-09 10:00:00	Holkam Bay	11.6	R	04:15:00	21:29:00	TROU	pc	n	30	H
2010-05-23	1900-01-09 10:15:00	Holkam Bay	12.1	R	04:15:00	21:29:00	TROU	pc	n	30	H
2010-05-23	1900-01-09 10:30:00	Holkam Bay	12.6	R	04:15:00	21:29:00	TROU	pc	n	30	H
2010-05-23	1900-01-09 10:45:00	Holkam Bay	12.9	R	04:15:00	21:29:00	TROU	pc	n	30	H
2010-05-23	1900-01-09 11:00:00	Holkam Bay	13.1	S	04:15:00	21:29:00	TROU	pc	n	30	H
2010-05-23	1900-01-09 11:15:00	Holkam Bay	13.2	S	04:15:00	21:29:00	TROU	pc	n	30	H
2010-05-23	1900-01-09 11:30:00	Holkam Bay	13.3	S	04:15:00	21:29:00	TROU	pc	n	30	H
2010-05-23	1900-01-09 11:45:00	Holkam Bay	13.2	S	04:15:00	21:29:00	TROU	pc	n	20	H
2010-05-23	1900-01-09 12:00:00	Holkam Bay	13	S	04:15:00	21:29:00	TROU	pc	n	10	H
2010-05-23	1900-01-09 12:15:00	Holkam Bay	12.8	F	04:15:00	21:29:00	TROU	pc	n	30	H
2010-05-23	1900-01-09 12:30:00	Holkam Bay	12.4	F	04:15:00	21:29:00	TROU	pc	n	50	H
2010-05-23	1900-01-09 12:45:00	Holkam Bay	12	F	04:15:00	21:29:00	TROU	pc	n	50	H
2010-05-23	1900-01-09 13:00:00	Holkam Bay	11.5	F	04:15:00	21:29:00	TROU	pc	n	70	H
2010-05-23	1900-01-09 13:15:00	Holkam Bay	10.9	F	04:15:00	21:29:00	TROU	pc	n	70	H
2010-05-23	1900-01-09 13:30:00	Holkam Bay	10.3	F	04:15:00	21:29:00	TROU	pc	n	90	H
2010-05-23	1900-01-09 13:45:00	Holkam Bay	9.6	F	04:15:00	21:29:00	TROU	pc	n	100	H
2010-05-23	1900-01-09 14:00:00	Holkam Bay	8.9	F	04:15:00	21:29:00	TROU	pc	n	100	H
2010-05-23	1900-01-09 14:15:00	Holkam Bay	8.2	F	04:15:00	21:29:00	TROU	pc	n	100	H
2010-05-23	1900-01-09 14:30:00	Holkam Bay	7.5	F	04:15:00	21:29:00	TROU	pc	n	100	H
2010-05-23	1900-01-09 14:45:00	Holkam Bay	6.7	F	04:15:00	21:29:00	TROU	pc	n	100	H
2010-05-23	1900-01-09 15:00:00	Holkam Bay	6	F	04:15:00	21:29:00	TROU	pc	n	100	H
2010-05-23	1900-01-09 15:15:00	Holkam Bay	5.3	F	04:15:00	21:29:00	TROU	pc	n	100	H
2010-05-23	1900-01-09 15:30:00	Holkam Bay	4.6	F	04:15:00	21:29:00	TROU	pc	n	100	H
2010-05-23	1900-01-09 15:45:00	Holkam Bay	4	F	04:15:00	21:29:00	TROU	pc	n	100	H
2010-05-23	1900-01-09 16:00:00	Holkam Bay	3.5	F	04:15:00	21:29:00	TROU	pc	n	100	H
2010-05-23	1900-01-09 16:15:00	Holkam Bay	3.1	F	04:15:00	21:29:00	TROU	pc	n	100	H
2010-05-23	1900-01-09 16:30:00	Holkam Bay	2.7	S	04:15:00	21:29:00	TROU	pc	n	100	H
2010-05-23	1900-01-09 16:45:00	Holkam Bay	2.4	S	04:15:00	21:29:00	TROU	pc	n	100	H
2010-05-23	1900-01-09 17:00:00	Holkam Bay	2.3	S	04:15:00	21:29:00	TROU	pc	n	100	H
2010-05-23	1900-01-09 17:15:00	Holkam Bay	2.3	S	04:15:00	21:29:00	TROU	pc	n	100	H
2010-05-23	1900-01-09 17:30:00	Holkam Bay	2.3	S	04:15:00	21:29:00	TROU	pc	n	100	H
2010-05-23	1900-01-09 17:45:00	Holkam Bay	2.5	S	04:15:00	21:29:00	TROU	pc	n	100	H
2010-05-23	1900-01-09 18:00:00	Holkam Bay	2.8	S	04:15:00	21:29:00	TROU	pc	n	100	H
2010-05-23	1900-01-09 18:15:00	Holkam Bay	3.3	R	04:15:00	21:29:00	TROU	pc	n	100	H
2010-05-23	1900-01-09 18:30:00	Holkam Bay	3.8	R	04:15:00	21:29:00	TROU	pc	n	100	H
2010-05-23	1900-01-09 18:45:00	Holkam Bay	4.4	R	04:15:00	21:29:00	TROU	pc	n	100	H
2010-05-23	1900-01-09 19:00:00	Holkam Bay	5.1	R	04:15:00	21:29:00	TROU	pc	n	100	H
2010-05-23	1900-01-09 19:15:00	Holkam Bay	5.9	R	04:15:00	21:29:00	TROU	pc	n	100	H
2010-05-23	1900-01-09 19:30:00	Holkam Bay	6.7	R	04:15:00	21:29:00	TROU	pc	n	100	H
2010-05-23	1900-01-09 19:45:00	Holkam Bay	7.5	R	04:15:00	21:29:00	TROU	pc	n	100	H
2010-05-23	1900-01-09 20:00:00	Holkam Bay	8.4	R	04:15:00	21:29:00	TROU	pc	n	100	H
2010-05-23	1900-01-09 20:15:00	Holkam Bay	9.3	R	04:15:00	21:29:00	TROU	pc	n	100	H
2010-05-23	1900-01-09 20:30:00	Holkam Bay	10.3	R	04:15:00	21:29:00	TROU	pc	n	100	H
2010-05-23	1900-01-09 20:45:00	Holkam Bay	11.1	R	04:15:00	21:29:00	TROU	pc	n	100	H
2010-05-23	1900-01-09 21:00:00	Holkam Bay	12	R	04:15:00	21:29:00	TROU	pc	n	100	H
2010-05-23	1900-01-09 21:15:00	Holkam Bay	12.8	R	04:15:00	21:29:00	TROU	pc	n	100	H
2010-05-23	1900-01-09 21:30:00	Holkam Bay	13.6	R	04:15:00	21:29:00	TROU	pc	n	100	H
2010-05-23	1900-01-09 21:45:00	Holkam Bay	14.2	R	04:15:00	21:29:00	TROU	pc	n	100	H
2010-05-23	1900-01-09 22:00:00	Holkam Bay	14.9	R	04:15:00	21:29:00	TROU	pc	n	100	H
2010-05-23	1900-01-09 22:15:00	Holkam Bay	15.4	R	04:15:00	21:29:00	TROU
2010-05-23	1900-01-09 22:30:00	Holkam Bay	15.9	R	04:15:00	21:29:00	TROU
2010-05-23	1900-01-09 22:45:00	Holkam Bay	16.2	S	04:15:00	21:29:00	TROU
2010-05-23	1900-01-09 23:00:00	Holkam Bay	16.4	S	04:15:00	21:29:00	TROU
2010-05-23	1900-01-09 23:15:00	Holkam Bay	16.6	S	04:15:00	21:29:00	TROU
2010-05-23	1900-01-09 23:30:00	Holkam Bay	16.6	S	04:15:00	21:29:00	TROU
2010-05-23	1900-01-09 23:45:00	Holkam Bay	16.5	S	04:15:00	21:29:00	TROU
2010-05-23	1900-01-10	Holkam Bay	16.2	S	04:14:00	21:31:00	TROU
2010-05-24	1900-01-10 00:15:00	Holkam Bay	15.9	F	04:14:00	21:31:00	TROU
2010-05-24	1900-01-10 00:30:00	Holkam Bay	15.5	F	04:14:00	21:31:00	TROU
2010-05-24	1900-01-10 00:45:00	Holkam Bay	14.9	F	04:14:00	21:31:00	TROU
2010-05-24	1900-01-10 01:00:00	Holkam Bay	14.3	F	04:14:00	21:31:00	TROU
2010-05-24	1900-01-10 01:15:00	Holkam Bay	13.6	F	04:14:00	21:31:00	TROU
2010-05-24	1900-01-10 01:30:00	Holkam Bay	12.7	F	04:14:00	21:31:00	TROU
2010-05-24	1900-01-10 01:45:00	Holkam Bay	11.8	F	04:14:00	21:31:00	TROU
2010-05-24	1900-01-10 02:00:00	Holkam Bay	10.8	F	04:14:00	21:31:00	TROU
2010-05-24	1900-01-10 02:15:00	Holkam Bay	9.8	F	04:14:00	21:31:00	TROU
2010-05-24	1900-01-10 02:30:00	Holkam Bay	8.8	F	04:14:00	21:31:00	TROU
2010-05-24	1900-01-10 02:45:00	Holkam Bay	7.7	F	04:14:00	21:31:00	TROU
2010-05-24	1900-01-10 03:00:00	Holkam Bay	6.7	F	04:14:00	21:31:00	TROU
2010-05-24	1900-01-10 03:15:00	Holkam Bay	5.6	F	04:14:00	21:31:00	TROU
2010-05-24	1900-01-10 03:30:00	Holkam Bay	4.5	F	04:14:00	21:31:00	TROU
2010-05-24	1900-01-10 03:45:00	Holkam Bay	3.5	F	04:14:00	21:31:00	TROU
2010-05-24	1900-01-10 04:00:00	Holkam Bay	2.5	F	04:14:00	21:31:00	TROU
2010-05-24	1900-01-10 04:15:00	Holkam Bay	1.7	F	04:14:00	21:31:00	TROU
2010-05-24	1900-01-10 04:30:00	Holkam Bay	0.9	F	04:14:00	21:31:00	TROU
2010-05-24	1900-01-10 04:45:00	Holkam Bay	0.2	F	04:14:00	21:31:00	TROU
2010-05-24	1900-01-10 05:00:00	Holkam Bay	-0.4	F	04:14:00	21:31:00	TROU	ov	n	100	H
2010-05-24	1900-01-10 05:15:00	Holkam Bay	-0.9	S	04:14:00	21:31:00	TROU	ov	n	100	H
2010-05-24	1900-01-10 05:30:00	Holkam Bay	-1.2	S	04:14:00	21:31:00	TROU	ov	n	100	H
2010-05-24	1900-01-10 05:45:00	Holkam Bay	-1.5	S	04:14:00	21:31:00	TROU	ov	n	100	H
2010-05-24	1900-01-10 06:00:00	Holkam Bay	-1.5	S	04:14:00	21:31:00	TROU	ov	n	100	H
2010-05-24	1900-01-10 06:15:00	Holkam Bay	-1.5	S	04:14:00	21:31:00	TROU	ov	n	100	H
2010-05-24	1900-01-10 06:30:00	Holkam Bay	-1.3	S	04:14:00	21:31:00	TROU	ov	n	100	H
2010-05-24	1900-01-10 06:45:00	Holkam Bay	-1.1	S	04:14:00	21:31:00	TROU	ov	n	100	H
2010-05-24	1900-01-10 07:00:00	Holkam Bay	-0.6	R	04:14:00	21:31:00	TROU	ov	n	100	H
2010-05-24	1900-01-10 07:15:00	Holkam Bay	-0.1	R	04:14:00	21:31:00	TROU	ov	n	100	H
2010-05-24	1900-01-10 07:30:00	Holkam Bay	0.5	R	04:14:00	21:31:00	TROU	ov	n	100	H
2010-05-24	1900-01-10 07:45:00	Holkam Bay	1.2	R	04:14:00	21:31:00	TROU	ov	n	100	H
2010-05-24	1900-01-10 08:00:00	Holkam Bay	2	R	04:14:00	21:31:00	TROU	ov	n	90	H
2010-05-24	1900-01-10 08:15:00	Holkam Bay	2.9	R	04:14:00	21:31:00	TROU	ov	n	80	H
2010-05-24	1900-01-10 08:30:00	Holkam Bay	3.7	R	04:14:00	21:31:00	TROU	ov	n	80	H
2010-05-24	1900-01-10 08:45:00	Holkam Bay	4.7	R	04:14:00	21:31:00	TROU	pc	n	70	H
2010-05-24	1900-01-10 09:00:00	Holkam Bay	5.6	R	04:14:00	21:31:00	TROU	pc	n	70	H
2010-05-24	1900-01-10 09:15:00	Holkam Bay	6.6	R	04:14:00	21:31:00	TROU	pc	n	70	H
2010-05-24	1900-01-10 09:30:00	Holkam Bay	7.5	R	04:14:00	21:31:00	TROU	pc	n	70	H
2010-05-24	1900-01-10 09:45:00	Holkam Bay	8.4	R	04:14:00	21:31:00	TROU	pc	n	70	H
2010-05-24	1900-01-10 10:00:00	Holkam Bay	9.3	R	04:14:00	21:31:00	TROU	pc	n	70	H
2010-05-24	1900-01-10 10:15:00	Holkam Bay	10.1	R	04:14:00	21:31:00	TROU	pc	n	60	H
2010-05-24	1900-01-10 10:30:00	Holkam Bay	10.9	R	04:14:00	21:31:00	TROU	pc	n	60	H
2010-05-24	1900-01-10 10:45:00	Holkam Bay	11.6	R	04:14:00	21:31:00	TROU	pc	n	60	H
2010-05-24	1900-01-10 11:00:00	Holkam Bay	12.2	R	04:14:00	21:31:00	TROU	pc	n	60	H
2010-05-24	1900-01-10 11:15:00	Holkam Bay	12.7	R	04:14:00	21:31:00	TROU	pc	n	60	H
2010-05-24	1900-01-10 11:30:00	Holkam Bay	13.2	R	04:14:00	21:31:00	TROU	ov	n	90	H
2010-05-24	1900-01-10 11:45:00	Holkam Bay	13.5	S	04:14:00	21:31:00	TROU	ov	n	100	H
2010-05-24	1900-01-10 12:00:00	Holkam Bay	13.8	S	04:14:00	21:31:00	TROU	ov	n	80	H
2010-05-24	1900-01-10 12:15:00	Holkam Bay	13.9	S	04:14:00	21:31:00	TROU	ov	n	80	H
2010-05-24	1900-01-10 12:30:00	Holkam Bay	13.9	S	04:14:00	21:31:00	TROU	ov	n	80	H
2010-05-24	1900-01-10 12:45:00	Holkam Bay	13.8	S	04:14:00	21:31:00	TROU	ov	n	80	H
2010-05-24	1900-01-10 13:00:00	Holkam Bay	13.6	S	04:14:00	21:31:00	TROU	ov	n	100	H
2010-05-24	1900-01-10 13:15:00	Holkam Bay	13.3	F	04:14:00	21:31:00	TROU	ov	n	100	H
2010-05-24	1900-01-10 13:30:00	Holkam Bay	12.9	F	04:14:00	21:31:00	TROU	ov	n	100	H
2010-05-24	1900-01-10 13:45:00	Holkam Bay	12.5	F	04:14:00	21:31:00	TROU	ov	n	100	H
2010-05-24	1900-01-10 14:00:00	Holkam Bay	11.9	F	04:14:00	21:31:00	TROU	ov	n	100	H
2010-05-24	1900-01-10 14:15:00	Holkam Bay	11.2	F	04:14:00	21:31:00	TROU	ov	n	80	H
2010-05-24	1900-01-10 14:30:00	Holkam Bay	10.5	F	04:14:00	21:31:00	TROU	ov	n	80	H
2010-05-24	1900-01-10 14:45:00	Holkam Bay	9.8	F	04:14:00	21:31:00	TROU	ov	n	80	H
2010-05-24	1900-01-10 15:00:00	Holkam Bay	9	F	04:14:00	21:31:00	TROU	ov	n	70	H
2010-05-24	1900-01-10 15:15:00	Holkam Bay	8.2	F	04:14:00	21:31:00	TROU	pc	n	60	H
2010-05-24	1900-01-10 15:30:00	Holkam Bay	7.4	F	04:14:00	21:31:00	TROU	pc	n	60	H
2010-05-24	1900-01-10 15:45:00	Holkam Bay	6.6	F	04:14:00	21:31:00	TROU	pc	n	60	H
2010-05-24	1900-01-10 16:00:00	Holkam Bay	5.8	F	04:14:00	21:31:00	TROU	pc	n	60	H
2010-05-24	1900-01-10 16:15:00	Holkam Bay	5.1	F	04:14:00	21:31:00	TROU	pc	n	60	H
2010-05-24	1900-01-10 16:30:00	Holkam Bay	4.4	F	04:14:00	21:31:00	TROU	pc	n	60	H
2010-05-24	1900-01-10 16:45:00	Holkam Bay	3.8	F	04:14:00	21:31:00	TROU	pc	n	60	H
2010-05-24	1900-01-10 17:00:00	Holkam Bay	3.3	F	04:14:00	21:31:00	TROU	pc	n	60	H
2010-05-24	1900-01-10 17:15:00	Holkam Bay	2.9	F	04:14:00	21:31:00	TROU	pc	n	60	H
2010-05-24	1900-01-10 17:30:00	Holkam Bay	2.6	S	04:14:00	21:31:00	TROU	pc	n	60	H
2010-05-24	1900-01-10 17:45:00	Holkam Bay	2.4	S	04:14:00	21:31:00	TROU	pc	n	60	H
2010-05-24	1900-01-10 18:00:00	Holkam Bay	2.3	S	04:14:00	21:31:00	TROU	pc	n	60	H
2010-05-24	1900-01-10 18:15:00	Holkam Bay	2.3	S	04:14:00	21:31:00	TROU	pc	n	60	H
2010-05-24	1900-01-10 18:30:00	Holkam Bay	2.5	S	04:14:00	21:31:00	TROU	pc	n	60	H
2010-05-24	1900-01-10 18:45:00	Holkam Bay	2.7	S	04:14:00	21:31:00	TROU	pc	n	60	H
2010-05-24	1900-01-10 19:00:00	Holkam Bay	3.1	R	04:14:00	21:31:00	TROU	pc	n	60	H
2010-05-24	1900-01-10 19:15:00	Holkam Bay	3.7	R	04:14:00	21:31:00	TROU	pc	n	60	H
2010-05-24	1900-01-10 19:30:00	Holkam Bay	4.3	R	04:14:00	21:31:00	TROU	pc	n	60	H
2010-05-24	1900-01-10 19:45:00	Holkam Bay	5	R	04:14:00	21:31:00	TROU	pc	n	60	H
2010-05-24	1900-01-10 20:00:00	Holkam Bay	5.7	R	04:14:00	21:31:00	TROU	pc	n	60	H
2010-05-24	1900-01-10 20:15:00	Holkam Bay	6.6	R	04:14:00	21:31:00	TROU	pc	n	60	H
2010-05-24	1900-01-10 20:30:00	Holkam Bay	7.4	R	04:14:00	21:31:00	TROU	pc	n	60	H
2010-05-24	1900-01-10 20:45:00	Holkam Bay	8.4	R	04:14:00	21:31:00	TROU	pc	n	60	H
2010-05-24	1900-01-10 21:00:00	Holkam Bay	9.3	R	04:14:00	21:31:00	TROU	pc	n	60	H
2010-05-24	1900-01-10 21:15:00	Holkam Bay	10.3	R	04:14:00	21:31:00	TROU	pc	n	60	H
2010-05-24	1900-01-10 21:30:00	Holkam Bay	11.2	R	04:14:00	21:31:00	TROU	ov	n	70	H
2010-05-24	1900-01-10 21:45:00	Holkam Bay	12.1	R	04:14:00	21:31:00	TROU	ov	n	90	H
2010-05-24	1900-01-10 22:00:00	Holkam Bay	13	R	04:14:00	21:31:00	TROU	ov	n	100	H
2010-05-24	1900-01-10 22:15:00	Holkam Bay	13.8	R	04:14:00	21:31:00	TROU
2010-05-24	1900-01-10 22:30:00	Holkam Bay	14.5	R	04:14:00	21:31:00	TROU
2010-05-24	1900-01-10 22:45:00	Holkam Bay	15.2	R	04:14:00	21:31:00	TROU
2010-05-24	1900-01-10 23:00:00	Holkam Bay	15.8	R	04:14:00	21:31:00	TROU
2010-05-24	1900-01-10 23:15:00	Holkam Bay	16.3	R	04:14:00	21:31:00	TROU
2010-05-24	1900-01-10 23:30:00	Holkam Bay	16.6	S	04:14:00	21:31:00	TROU
2010-05-24	1900-01-10 23:45:00	Holkam Bay	16.9	S	04:14:00	21:31:00	TROU
2010-05-24	1900-01-11	Holkam Bay	17.1	S	04:12:00	21:33:00	TROU
2010-05-25	1900-01-11 00:15:00	Holkam Bay	17.1	S	04:12:00	21:33:00	TROU
2010-05-25	1900-01-11 00:30:00	Holkam Bay	17	S	04:12:00	21:33:00	TROU
2010-05-25	1900-01-11 00:45:00	Holkam Bay	16.8	S	04:12:00	21:33:00	TROU
2010-05-25	1900-01-11 01:00:00	Holkam Bay	16.4	F	04:12:00	21:33:00	TROU
2010-05-25	1900-01-11 01:15:00	Holkam Bay	16	F	04:12:00	21:33:00	TROU
2010-05-25	1900-01-11 01:30:00	Holkam Bay	15.4	F	04:12:00	21:33:00	TROU
2010-05-25	1900-01-11 01:45:00	Holkam Bay	14.8	F	04:12:00	21:33:00	TROU
2010-05-25	1900-01-11 02:00:00	Holkam Bay	14	F	04:12:00	21:33:00	TROU
2010-05-25	1900-01-11 02:15:00	Holkam Bay	13.1	F	04:12:00	21:33:00	TROU
2010-05-25	1900-01-11 02:30:00	Holkam Bay	12.1	F	04:12:00	21:33:00	TROU
2010-05-25	1900-01-11 02:45:00	Holkam Bay	11.1	F	04:12:00	21:33:00	TROU
2010-05-25	1900-01-11 03:00:00	Holkam Bay	10	F	04:12:00	21:33:00	TROU
2010-05-25	1900-01-11 03:15:00	Holkam Bay	8.8	F	04:12:00	21:33:00	TROU
2010-05-25	1900-01-11 03:30:00	Holkam Bay	7.6	F	04:12:00	21:33:00	TROU
2010-05-25	1900-01-11 03:45:00	Holkam Bay	6.5	F	04:12:00	21:33:00	TROU
2010-05-25	1900-01-11 04:00:00	Holkam Bay	5.4	F	04:12:00	21:33:00	TROU
2010-05-25	1900-01-11 04:15:00	Holkam Bay	4.2	F	04:12:00	21:33:00	TROU
2010-05-25	1900-01-11 04:30:00	Holkam Bay	3.1	F	04:12:00	21:33:00	TROU
2010-05-25	1900-01-11 04:45:00	Holkam Bay	2	F	04:12:00	21:33:00	TROU
2010-05-25	1900-01-11 05:00:00	Holkam Bay	1.1	F	04:12:00	21:33:00	TROU	ov	n	100	H
2010-05-25	1900-01-11 05:15:00	Holkam Bay	0.2	F	04:12:00	21:33:00	TROU	ov	n	100	H
2010-05-25	1900-01-11 05:30:00	Holkam Bay	-0.6	F	04:12:00	21:33:00	TROU	ov	n	100	H
2010-05-25	1900-01-11 05:45:00	Holkam Bay	-1.2	F	04:12:00	21:33:00	TROU	ov	n	100	H
2010-05-25	1900-01-11 06:00:00	Holkam Bay	-1.7	F	04:12:00	21:33:00	TROU	ov	n	80	H
2010-05-25	1900-01-11 06:15:00	Holkam Bay	-2.1	S	04:12:00	21:33:00	TROU	ov	n	80	H
2010-05-25	1900-01-11 06:30:00	Holkam Bay	-2.4	S	04:12:00	21:33:00	TROU	ov	n	80	H
2010-05-25	1900-01-11 06:45:00	Holkam Bay	-2.5	S	04:12:00	21:33:00	TROU	ov	n	80	H
2010-05-25	1900-01-11 07:00:00	Holkam Bay	-2.5	S	04:12:00	21:33:00	TROU	ov	n	80	H
2010-05-25	1900-01-11 07:15:00	Holkam Bay	-2.3	S	04:12:00	21:33:00	TROU	ov	n	80	H
2010-05-25	1900-01-11 07:30:00	Holkam Bay	-2	S	04:12:00	21:33:00	TROU	pc	n	70	H
2010-05-25	1900-01-11 07:45:00	Holkam Bay	-1.6	R	04:12:00	21:33:00	TROU	pc	n	70	H
2010-05-25	1900-01-11 08:00:00	Holkam Bay	-1	R	04:12:00	21:33:00	TROU	pc	n	70	H
2010-05-25	1900-01-11 08:15:00	Holkam Bay	-0.4	R	04:12:00	21:33:00	TROU	pc	n	60	H
2010-05-25	1900-01-11 08:30:00	Holkam Bay	0.4	R	04:12:00	21:33:00	TROU	pc	n	50	H
2010-05-25	1900-01-11 08:45:00	Holkam Bay	1.2	R	04:12:00	21:33:00	TROU	pc	n	50	H
2010-05-25	1900-01-11 09:00:00	Holkam Bay	2.1	R	04:12:00	21:33:00	TROU	pc	n	50	H
2010-05-25	1900-01-11 09:15:00	Holkam Bay	3.1	R	04:12:00	21:33:00	TROU	pc	n	70	H
2010-05-25	1900-01-11 09:30:00	Holkam Bay	4.1	R	04:12:00	21:33:00	TROU	ov	n	100	H
2010-05-25	1900-01-11 09:45:00	Holkam Bay	5.1	R	04:12:00	21:33:00	TROU	ov	n	90	H
2010-05-25	1900-01-11 10:00:00	Holkam Bay	6.1	R	04:12:00	21:33:00	TROU	ov	n	80	H
2010-05-25	1900-01-11 10:15:00	Holkam Bay	7.2	R	04:12:00	21:33:00	TROU	ov	n	80	H
2010-05-25	1900-01-11 10:30:00	Holkam Bay	8.2	R	04:12:00	21:33:00	TROU	ov	n	80	H
2010-05-25	1900-01-11 10:45:00	Holkam Bay	9.1	R	04:12:00	21:33:00	TROU	ov	n	80	H
2010-05-25	1900-01-11 11:00:00	Holkam Bay	10	R	04:12:00	21:33:00	TROU	ov	n	80	H
2010-05-25	1900-01-11 11:15:00	Holkam Bay	10.9	R	04:12:00	21:33:00	TROU	ov	n	80	H
2010-05-25	1900-01-11 11:30:00	Holkam Bay	11.7	R	04:12:00	21:33:00	TROU	ov	n	80	H
2010-05-25	1900-01-11 11:45:00	Holkam Bay	12.4	R	04:12:00	21:33:00	TROU	ov	n	80	H
2010-05-25	1900-01-11 12:00:00	Holkam Bay	13	R	04:12:00	21:33:00	TROU	ov	n	80	H
2010-05-25	1900-01-11 12:15:00	Holkam Bay	13.5	R	04:12:00	21:33:00	TROU	ov	n	80	H
2010-05-25	1900-01-11 12:30:00	Holkam Bay	13.9	S	04:12:00	21:33:00	TROU	ov	n	80	H
2010-05-25	1900-01-11 12:45:00	Holkam Bay	14.2	S	04:12:00	21:33:00	TROU	ov	n	80	H
2010-05-25	1900-01-11 13:00:00	Holkam Bay	14.4	S	04:12:00	21:33:00	TROU	ov	n	100	H
2010-05-25	1900-01-11 13:15:00	Holkam Bay	14.4	S	04:12:00	21:33:00	TROU	ov	n	100	H
2010-05-25	1900-01-11 13:30:00	Holkam Bay	14.4	S	04:12:00	21:33:00	TROU	ov	n	100	H
2010-05-25	1900-01-11 13:45:00	Holkam Bay	14.2	S	04:12:00	21:33:00	TROU	ov	n	100	H
2010-05-25	1900-01-11 14:00:00	Holkam Bay	13.9	S	04:12:00	21:33:00	TROU	ov	n	100	H
2010-05-25	1900-01-11 14:15:00	Holkam Bay	13.6	F	04:12:00	21:33:00	TROU	ov	n	100	H
2010-05-25	1900-01-11 14:30:00	Holkam Bay	13.1	F	04:12:00	21:33:00	TROU	ov	n	100	H
2010-05-25	1900-01-11 14:45:00	Holkam Bay	12.5	F	04:12:00	21:33:00	TROU	ov	n	100	H
2010-05-25	1900-01-11 15:00:00	Holkam Bay	11.8	F	04:12:00	21:33:00	TROU	ov	y	100	H
2010-05-25	1900-01-11 15:15:00	Holkam Bay	11.1	F	04:12:00	21:33:00	TROU	ov	y	100	H
2010-05-25	1900-01-11 15:30:00	Holkam Bay	10.3	F	04:12:00	21:33:00	TROU	ov	n	100	H
2010-05-25	1900-01-11 15:45:00	Holkam Bay	9.5	F	04:12:00	21:33:00	TROU	ov	n	100	H
2010-05-25	1900-01-11 16:00:00	Holkam Bay	8.7	F	04:12:00	21:33:00	TROU	ov	n	100	H
2010-05-25	1900-01-11 16:15:00	Holkam Bay	7.9	F	04:12:00	21:33:00	TROU	ov	n	100	H
2010-05-25	1900-01-11 16:30:00	Holkam Bay	7	F	04:12:00	21:33:00	TROU	ov	n	100	H
2010-05-25	1900-01-11 16:45:00	Holkam Bay	6.2	F	04:12:00	21:33:00	TROU	ov	n	100	H
2010-05-25	1900-01-11 17:00:00	Holkam Bay	5.4	F	04:12:00	21:33:00	TROU	ov	n	100	H
2010-05-25	1900-01-11 17:15:00	Holkam Bay	4.7	F	04:12:00	21:33:00	TROU	ov	n	100	H
2010-05-25	1900-01-11 17:30:00	Holkam Bay	4	F	04:12:00	21:33:00	TROU	ov	y	100	H
2010-05-25	1900-01-11 17:45:00	Holkam Bay	3.4	F	04:12:00	21:33:00	TROU	ov	y	100	H
2010-05-25	1900-01-11 18:00:00	Holkam Bay	3	F	04:12:00	21:33:00	TROU	ov	y	100	H
2010-05-25	1900-01-11 18:15:00	Holkam Bay	2.7	S	04:12:00	21:33:00	TROU	ov	n	100	H
2010-05-25	1900-01-11 18:30:00	Holkam Bay	2.4	S	04:12:00	21:33:00	TROU	ov	n	100	H
2010-05-25	1900-01-11 18:45:00	Holkam Bay	2.3	S	04:12:00	21:33:00	TROU	ov	n	100	H
2010-05-25	1900-01-11 19:00:00	Holkam Bay	2.3	S	04:12:00	21:33:00	TROU	ov	n	90	H
2010-05-25	1900-01-11 19:15:00	Holkam Bay	2.5	S	04:12:00	21:33:00	TROU	ov	n	90	H
2010-05-25	1900-01-11 19:30:00	Holkam Bay	2.7	S	04:12:00	21:33:00	TROU	ov	n	90	H
2010-05-25	1900-01-11 19:45:00	Holkam Bay	3.1	R	04:12:00	21:33:00	TROU	ov	n	90	H
2010-05-25	1900-01-11 20:00:00	Holkam Bay	3.6	R	04:12:00	21:33:00	TROU	ov	n	90	H
2010-05-25	1900-01-11 20:15:00	Holkam Bay	4.3	R	04:12:00	21:33:00	TROU	ov	n	100	H
2010-05-25	1900-01-11 20:30:00	Holkam Bay	5	R	04:12:00	21:33:00	TROU	ov	n	100	H
2010-05-25	1900-01-11 20:45:00	Holkam Bay	5.7	R	04:12:00	21:33:00	TROU	ov	n	100	H
2010-05-25	1900-01-11 21:00:00	Holkam Bay	6.6	R	04:12:00	21:33:00	TROU	ov	n	100	H
2010-05-25	1900-01-11 21:15:00	Holkam Bay	7.5	R	04:12:00	21:33:00	TROU	ov	n	100	H
2010-05-25	1900-01-11 21:30:00	Holkam Bay	8.4	R	04:12:00	21:33:00	TROU	ov	n	100	H
2010-05-25	1900-01-11 21:45:00	Holkam Bay	9.4	R	04:12:00	21:33:00	TROU	ov	n	100	H
2010-05-25	1900-01-11 22:00:00	Holkam Bay	10.4	R	04:12:00	21:33:00	TROU	ov	n	100	H
2010-05-25	1900-01-11 22:15:00	Holkam Bay	11.3	R	04:12:00	21:33:00	TROU
2010-05-25	1900-01-11 22:30:00	Holkam Bay	12.3	R	04:12:00	21:33:00	TROU
2010-05-25	1900-01-11 22:45:00	Holkam Bay	13.1	R	04:12:00	21:33:00	TROU
2010-05-25	1900-01-11 23:00:00	Holkam Bay	14	R	04:12:00	21:33:00	TROU
2010-05-25	1900-01-11 23:15:00	Holkam Bay	14.7	R	04:12:00	21:33:00	TROU
2010-05-25	1900-01-11 23:30:00	Holkam Bay	15.4	R	04:12:00	21:33:00	TROU
2010-05-25	1900-01-11 23:45:00	Holkam Bay	16	R	04:12:00	21:33:00	TROU
2010-05-25	1900-01-12	Holkam Bay	16.5	R	04:11:00	21:35:00	TROU
2010-05-26	1900-01-12 00:15:00	Holkam Bay	16.9	S	04:11:00	21:35:00	TROU
2010-05-26	1900-01-12 00:30:00	Holkam Bay	17.2	S	04:11:00	21:35:00	TROU
2010-05-26	1900-01-12 00:45:00	Holkam Bay	17.3	S	04:11:00	21:35:00	TROU
2010-05-26	1900-01-12 01:00:00	Holkam Bay	17.3	S	04:11:00	21:35:00	TROU
2010-05-26	1900-01-12 01:15:00	Holkam Bay	17.2	S	04:11:00	21:35:00	TROU
2010-05-26	1900-01-12 01:30:00	Holkam Bay	17	S	04:11:00	21:35:00	TROU
2010-05-26	1900-01-12 01:45:00	Holkam Bay	16.6	F	04:11:00	21:35:00	TROU
2010-05-26	1900-01-12 02:00:00	Holkam Bay	16.2	F	04:11:00	21:35:00	TROU
2010-05-26	1900-01-12 02:15:00	Holkam Bay	15.6	F	04:11:00	21:35:00	TROU
2010-05-26	1900-01-12 02:30:00	Holkam Bay	14.9	F	04:11:00	21:35:00	TROU
2010-05-26	1900-01-12 02:45:00	Holkam Bay	14.1	F	04:11:00	21:35:00	TROU
2010-05-26	1900-01-12 03:00:00	Holkam Bay	13.1	F	04:11:00	21:35:00	TROU
2010-05-26	1900-01-12 03:15:00	Holkam Bay	12.1	F	04:11:00	21:35:00	TROU
2010-05-26	1900-01-12 03:30:00	Holkam Bay	11	F	04:11:00	21:35:00	TROU
2010-05-26	1900-01-12 03:45:00	Holkam Bay	9.9	F	04:11:00	21:35:00	TROU
2010-05-26	1900-01-12 04:00:00	Holkam Bay	8.7	F	04:11:00	21:35:00	TROU
2010-05-26	1900-01-12 04:15:00	Holkam Bay	7.5	F	04:11:00	21:35:00	TROU
2010-05-26	1900-01-12 04:30:00	Holkam Bay	6.3	F	04:11:00	21:35:00	TROU
2010-05-26	1900-01-12 04:45:00	Holkam Bay	5.1	F	04:11:00	21:35:00	TROU
2010-05-26	1900-01-12 05:00:00	Holkam Bay	3.8	F	04:11:00	21:35:00	TROU	ov	n	100	H
2010-05-26	1900-01-12 05:15:00	Holkam Bay	2.7	F	04:11:00	21:35:00	TROU	ov	n	100	H
2010-05-26	1900-01-12 05:30:00	Holkam Bay	1.6	F	04:11:00	21:35:00	TROU	ov	n	100	H
2010-05-26	1900-01-12 05:45:00	Holkam Bay	0.6	F	04:11:00	21:35:00	TROU	ov	n	100	H
2010-05-26	1900-01-12 06:00:00	Holkam Bay	-0.3	F	04:11:00	21:35:00	TROU	ov	n	100	H
2010-05-26	1900-01-12 06:15:00	Holkam Bay	-1.1	F	04:11:00	21:35:00	TROU	ov	n	100	H
2010-05-26	1900-01-12 06:30:00	Holkam Bay	-1.7	F	04:11:00	21:35:00	TROU	ov	n	100	H
2010-05-26	1900-01-12 06:45:00	Holkam Bay	-2.3	F	04:11:00	21:35:00	TROU	ov	n	100	H
2010-05-26	1900-01-12 07:00:00	Holkam Bay	-2.7	S	04:11:00	21:35:00	TROU	ov	n	100	H
2010-05-26	1900-01-12 07:15:00	Holkam Bay	-2.9	S	04:11:00	21:35:00	TROU	ov	n	100	H
2010-05-26	1900-01-12 07:30:00	Holkam Bay	-3.1	S	04:11:00	21:35:00	TROU	ov	n	80	H
2010-05-26	1900-01-12 07:45:00	Holkam Bay	-3	S	04:11:00	21:35:00	TROU	pc	n	70	H
2010-05-26	1900-01-12 08:00:00	Holkam Bay	-2.8	S	04:11:00	21:35:00	TROU	pc	n	60	H
2010-05-26	1900-01-12 08:15:00	Holkam Bay	-2.5	R	04:11:00	21:35:00	TROU	pc	n	60	H
2010-05-26	1900-01-12 08:30:00	Holkam Bay	-2	R	04:11:00	21:35:00	TROU	pc	n	50	H
2010-05-26	1900-01-12 08:45:00	Holkam Bay	-1.4	R	04:11:00	21:35:00	TROU	pc	n	30	H
2010-05-26	1900-01-12 09:00:00	Holkam Bay	-0.7	R	04:11:00	21:35:00	TROU	pc	n	30	H
2010-05-26	1900-01-12 09:15:00	Holkam Bay	0.1	R	04:11:00	21:35:00	TROU	pc	n	30	H
2010-05-26	1900-01-12 09:30:00	Holkam Bay	0.9	R	04:11:00	21:35:00	TROU	pc	n	30	H
2010-05-26	1900-01-12 09:45:00	Holkam Bay	1.9	R	04:11:00	21:35:00	TROU	pc	n	50	H
2010-05-26	1900-01-12 10:00:00	Holkam Bay	2.9	R	04:11:00	21:35:00	TROU	pc	n	60	H
2010-05-26	1900-01-12 10:15:00	Holkam Bay	3.9	R	04:11:00	21:35:00	TROU	pc	n	60	H
2010-05-26	1900-01-12 10:30:00	Holkam Bay	5	R	04:11:00	21:35:00	TROU	pc	n	60	H
2010-05-26	1900-01-12 10:45:00	Holkam Bay	6	R	04:11:00	21:35:00	TROU	pc	n	60	H
2010-05-26	1900-01-12 11:00:00	Holkam Bay	7.2	R	04:11:00	21:35:00	TROU	pc	n	60	H
2010-05-26	1900-01-12 11:15:00	Holkam Bay	8.2	R	04:11:00	21:35:00	TROU	pc	n	50	H
2010-05-26	1900-01-12 11:30:00	Holkam Bay	9.2	R	04:11:00	21:35:00	TROU	pc	n	40	H
2010-05-26	1900-01-12 11:45:00	Holkam Bay	10.1	R	04:11:00	21:35:00	TROU	pc	n	30	H
2010-05-26	1900-01-12 12:00:00	Holkam Bay	11	R	04:11:00	21:35:00	TROU	cl	n	10	H
2010-05-26	1900-01-12 12:15:00	Holkam Bay	11.8	R	04:11:00	21:35:00	TROU	cl	n	5	H
2010-05-26	1900-01-12 12:30:00	Holkam Bay	12.5	R	04:11:00	21:35:00	TROU	cl	n	5	H
2010-05-26	1900-01-12 12:45:00	Holkam Bay	13.2	R	04:11:00	21:35:00	TROU	cl	n	5	H
2010-05-26	1900-01-12 13:00:00	Holkam Bay	13.7	R	04:11:00	21:35:00	TROU	cl	n	5	H
2010-05-26	1900-01-12 13:15:00	Holkam Bay	14.1	R	04:11:00	21:35:00	TROU	cl	n	5	H
2010-05-26	1900-01-12 13:30:00	Holkam Bay	14.4	S	04:11:00	21:35:00	TROU	cl	n	5	H
2010-05-26	1900-01-12 13:45:00	Holkam Bay	14.6	S	04:11:00	21:35:00	TROU	cl	n	5	H
2010-05-26	1900-01-12 14:00:00	Holkam Bay	14.7	S	04:11:00	21:35:00	TROU	cl	n	5	H
2010-05-26	1900-01-12 14:15:00	Holkam Bay	14.7	S	04:11:00	21:35:00	TROU	cl	n	5	H
2010-05-26	1900-01-12 14:30:00	Holkam Bay	14.5	S	04:11:00	21:35:00	TROU	cl	n	5	H
2010-05-26	1900-01-12 14:45:00	Holkam Bay	14.2	S	04:11:00	21:35:00	TROU	cl	n	5	H
2010-05-26	1900-01-12 15:00:00	Holkam Bay	13.8	F	04:11:00	21:35:00	TROU	cl	n	5	H
2010-05-26	1900-01-12 15:15:00	Holkam Bay	13.4	F	04:11:00	21:35:00	TROU	cl	n	5	H
2010-05-26	1900-01-12 15:30:00	Holkam Bay	12.8	F	04:11:00	21:35:00	TROU	cl	n	5	H
2010-05-26	1900-01-12 15:45:00	Holkam Bay	12.1	F	04:11:00	21:35:00	TROU	cl	n	5	H
2010-05-26	1900-01-12 16:00:00	Holkam Bay	11.4	F	04:11:00	21:35:00	TROU	cl	n	5	H
2010-05-26	1900-01-12 16:15:00	Holkam Bay	10.6	F	04:11:00	21:35:00	TROU	cl	n	5	H
2010-05-26	1900-01-12 16:30:00	Holkam Bay	9.7	F	04:11:00	21:35:00	TROU	cl	n	10	H
2010-05-26	1900-01-12 16:45:00	Holkam Bay	8.8	F	04:11:00	21:35:00	TROU	cl	n	10	H
2010-05-26	1900-01-12 17:00:00	Holkam Bay	8	F	04:11:00	21:35:00	TROU	cl	n	20	H
2010-05-26	1900-01-12 17:15:00	Holkam Bay	7.1	F	04:11:00	21:35:00	TROU	cl	n	20	H
2010-05-26	1900-01-12 17:30:00	Holkam Bay	6.3	F	04:11:00	21:35:00	TROU	pc	n	50	H
2010-05-26	1900-01-12 17:45:00	Holkam Bay	5.5	F	04:11:00	21:35:00	TROU	pc	n	80	H
2010-05-26	1900-01-12 18:00:00	Holkam Bay	4.8	F	04:11:00	21:35:00	TROU	pc	n	80	H
2010-05-26	1900-01-12 18:15:00	Holkam Bay	4.1	F	04:11:00	21:35:00	TROU	pc	n	80	H
2010-05-26	1900-01-12 18:30:00	Holkam Bay	3.5	F	04:11:00	21:35:00	TROU	pc	n	80	H
2010-05-26	1900-01-12 18:45:00	Holkam Bay	3.1	F	04:11:00	21:35:00	TROU	pc	n	80	H
2010-05-26	1900-01-12 19:00:00	Holkam Bay	2.7	S	04:11:00	21:35:00	TROU	pc	n	80	H
2010-05-26	1900-01-12 19:15:00	Holkam Bay	2.5	S	04:11:00	21:35:00	TROU	pc	n	80	H
2010-05-26	1900-01-12 19:30:00	Holkam Bay	2.4	S	04:11:00	21:35:00	TROU	pc	n	80	H
2010-05-26	1900-01-12 19:45:00	Holkam Bay	2.4	S	04:11:00	21:35:00	TROU	pc	n	80	H
2010-05-26	1900-01-12 20:00:00	Holkam Bay	2.6	S	04:11:00	21:35:00	TROU	pc	n	80	H
2010-05-26	1900-01-12 20:15:00	Holkam Bay	2.8	S	04:11:00	21:35:00	TROU	pc	n	80	H
2010-05-26	1900-01-12 20:30:00	Holkam Bay	3.2	R	04:11:00	21:35:00	TROU	pc	n	80	H
2010-05-26	1900-01-12 20:45:00	Holkam Bay	3.8	R	04:11:00	21:35:00	TROU	pc	n	80	H
2010-05-26	1900-01-12 21:00:00	Holkam Bay	4.4	R	04:11:00	21:35:00	TROU	pc	n	80	H
2010-05-26	1900-01-12 21:15:00	Holkam Bay	5.1	R	04:11:00	21:35:00	TROU	pc	n	80	H
2010-05-26	1900-01-12 21:30:00	Holkam Bay	5.9	R	04:11:00	21:35:00	TROU	pc	n	80	H
2010-05-26	1900-01-12 21:45:00	Holkam Bay	6.8	R	04:11:00	21:35:00	TROU	pc	n	80	H
2010-05-26	1900-01-12 22:00:00	Holkam Bay	7.7	R	04:11:00	21:35:00	TROU	pc	n	80	H
2010-05-26	1900-01-12 22:15:00	Holkam Bay	8.6	R	04:11:00	21:35:00	TROU
2010-05-26	1900-01-12 22:30:00	Holkam Bay	9.5	R	04:11:00	21:35:00	TROU
2010-05-26	1900-01-12 22:45:00	Holkam Bay	10.6	R	04:11:00	21:35:00	TROU
2010-05-26	1900-01-12 23:00:00	Holkam Bay	11.5	R	04:11:00	21:35:00	TROU
2010-05-26	1900-01-12 23:15:00	Holkam Bay	12.4	R	04:11:00	21:35:00	TROU
2010-05-26	1900-01-12 23:30:00	Holkam Bay	13.3	R	04:11:00	21:35:00	TROU
2010-05-26	1900-01-12 23:45:00	Holkam Bay	14.1	R	04:11:00	21:35:00	TROU
2010-05-26	1900-01-13	Holkam Bay	14.8	R	04:09:00	21:36:00	TROU
2010-05-27	1900-01-13 00:15:00	Holkam Bay	15.5	R	04:09:00	21:36:00	TROU
2010-05-27	1900-01-13 00:30:00	Holkam Bay	16	R	04:09:00	21:36:00	TROU
2010-05-27	1900-01-13 00:45:00	Holkam Bay	16.5	R	04:09:00	21:36:00	TROU
2010-05-27	1900-01-13 01:00:00	Holkam Bay	16.9	S	04:09:00	21:36:00	TROU
2010-05-27	1900-01-13 01:15:00	Holkam Bay	17.1	S	04:09:00	21:36:00	TROU
2010-05-27	1900-01-13 01:30:00	Holkam Bay	17.3	S	04:09:00	21:36:00	TROU
2010-05-27	1900-01-13 01:45:00	Holkam Bay	17.3	S	04:09:00	21:36:00	TROU
2010-05-27	1900-01-13 02:00:00	Holkam Bay	17.1	S	04:09:00	21:36:00	TROU
2010-05-27	1900-01-13 02:15:00	Holkam Bay	16.9	S	04:09:00	21:36:00	TROU
2010-05-27	1900-01-13 02:30:00	Holkam Bay	16.5	F	04:09:00	21:36:00	TROU
2010-05-27	1900-01-13 02:45:00	Holkam Bay	16	F	04:09:00	21:36:00	TROU
2010-05-27	1900-01-13 03:00:00	Holkam Bay	15.4	F	04:09:00	21:36:00	TROU
2010-05-27	1900-01-13 03:15:00	Holkam Bay	14.7	F	04:09:00	21:36:00	TROU
2010-05-27	1900-01-13 03:30:00	Holkam Bay	13.8	F	04:09:00	21:36:00	TROU
2010-05-27	1900-01-13 03:45:00	Holkam Bay	12.9	F	04:09:00	21:36:00	TROU
2010-05-27	1900-01-13 04:00:00	Holkam Bay	11.8	F	04:09:00	21:36:00	TROU
2010-05-27	1900-01-13 04:15:00	Holkam Bay	10.7	F	04:09:00	21:36:00	TROU
2010-05-27	1900-01-13 04:30:00	Holkam Bay	9.6	F	04:09:00	21:36:00	TROU
2010-05-27	1900-01-13 04:45:00	Holkam Bay	8.3	F	04:09:00	21:36:00	TROU
2010-05-27	1900-01-13 05:00:00	Holkam Bay	7.2	F	04:09:00	21:36:00	TROU	pc	n	30	M
2010-05-27	1900-01-13 05:15:00	Holkam Bay	5.9	F	04:09:00	21:36:00	TROU	pc	n	30	M
2010-05-27	1900-01-13 05:30:00	Holkam Bay	4.7	F	04:09:00	21:36:00	TROU	pc	n	30	M
2010-05-27	1900-01-13 05:45:00	Holkam Bay	3.5	F	04:09:00	21:36:00	TROU	pc	n	30	M
2010-05-27	1900-01-13 06:00:00	Holkam Bay	2.4	F	04:09:00	21:36:00	TROU	pc	n	30	M
2010-05-27	1900-01-13 06:15:00	Holkam Bay	1.3	F	04:09:00	21:36:00	TROU	pc	n	30	M
2010-05-27	1900-01-13 06:30:00	Holkam Bay	0.3	F	04:09:00	21:36:00	TROU	pc	n	30	M
2010-05-27	1900-01-13 06:45:00	Holkam Bay	-0.6	F	04:09:00	21:36:00	TROU	pc	n	30	M
2010-05-27	1900-01-13 07:00:00	Holkam Bay	-1.4	F	04:09:00	21:36:00	TROU	pc	n	30	M
2010-05-27	1900-01-13 07:15:00	Holkam Bay	-2	F	04:09:00	21:36:00	TROU	pc	n	30	M
2010-05-27	1900-01-13 07:30:00	Holkam Bay	-2.5	F	04:09:00	21:36:00	TROU	pc	n	30	M
2010-05-27	1900-01-13 07:45:00	Holkam Bay	-2.9	S	04:09:00	21:36:00	TROU	pc	n	30	M
2010-05-27	1900-01-13 08:00:00	Holkam Bay	-3.1	S	04:09:00	21:36:00	TROU	pc	n	30	M
2010-05-27	1900-01-13 08:15:00	Holkam Bay	-3.2	S	04:09:00	21:36:00	TROU	pc	n	30	M
2010-05-27	1900-01-13 08:30:00	Holkam Bay	-3.1	S	04:09:00	21:36:00	TROU	pc	n	30	M
2010-05-27	1900-01-13 08:45:00	Holkam Bay	-2.8	S	04:09:00	21:36:00	TROU	pc	n	30	M
2010-05-27	1900-01-13 09:00:00	Holkam Bay	-2.5	R	04:09:00	21:36:00	TROU	pc	n	30	M
2010-05-27	1900-01-13 09:15:00	Holkam Bay	-2	R	04:09:00	21:36:00	TROU	pc	n	30	M
2010-05-27	1900-01-13 09:30:00	Holkam Bay	-1.3	R	04:09:00	21:36:00	TROU	pc	n	30	M
2010-05-27	1900-01-13 09:45:00	Holkam Bay	-0.6	R	04:09:00	21:36:00	TROU	pc	n	50	M
2010-05-27	1900-01-13 10:00:00	Holkam Bay	0.2	R	04:09:00	21:36:00	TROU	pc	n	70	M
2010-05-27	1900-01-13 10:15:00	Holkam Bay	1.1	R	04:09:00	21:36:00	TROU	pc	n	80	M
2010-05-27	1900-01-13 10:30:00	Holkam Bay	2.1	R	04:09:00	21:36:00	TROU	pc	n	90	M
2010-05-27	1900-01-13 10:45:00	Holkam Bay	3.1	R	04:09:00	21:36:00	TROU	ov	n	100	M
2010-05-27	1900-01-13 11:00:00	Holkam Bay	4.1	R	04:09:00	21:36:00	TROU	ov	n	100	M
2010-05-27	1900-01-13 11:15:00	Holkam Bay	5.2	R	04:09:00	21:36:00	TROU	ov	n	90	M
2010-05-27	1900-01-13 11:30:00	Holkam Bay	6.3	R	04:09:00	21:36:00	TROU	ov	n	90	M
2010-05-27	1900-01-13 11:45:00	Holkam Bay	7.3	R	04:09:00	21:36:00	TROU	ov	n	90	M
2010-05-27	1900-01-13 12:00:00	Holkam Bay	8.4	R	04:09:00	21:36:00	TROU	ov	n	90	M
2010-05-27	1900-01-13 12:15:00	Holkam Bay	9.3	R	04:09:00	21:36:00	TROU	ov	n	90	M
2010-05-27	1900-01-13 12:30:00	Holkam Bay	10.3	R	04:09:00	21:36:00	TROU	ov	n	90	M
2010-05-27	1900-01-13 12:45:00	Holkam Bay	11.1	R	04:09:00	21:36:00	TROU	ov	n	90	H
2010-05-27	1900-01-13 13:00:00	Holkam Bay	11.9	R	04:09:00	21:36:00	TROU	ov	n	90	H
2010-05-27	1900-01-13 13:15:00	Holkam Bay	12.6	R	04:09:00	21:36:00	TROU	ov	n	90	H
2010-05-27	1900-01-13 13:30:00	Holkam Bay	13.3	R	04:09:00	21:36:00	TROU	ov	n	80	H
2010-05-27	1900-01-13 13:45:00	Holkam Bay	13.8	R	04:09:00	21:36:00	TROU	ov	n	80	H
2010-05-27	1900-01-13 14:00:00	Holkam Bay	14.2	S	04:09:00	21:36:00	TROU	ov	n	80	H
2010-05-27	1900-01-13 14:15:00	Holkam Bay	14.5	S	04:09:00	21:36:00	TROU	pc	n	70	H
2010-05-27	1900-01-13 14:30:00	Holkam Bay	14.7	S	04:09:00	21:36:00	TROU	pc	n	70	H
2010-05-27	1900-01-13 14:45:00	Holkam Bay	14.7	S	04:09:00	21:36:00	TROU	pc	n	70	H
2010-05-27	1900-01-13 15:00:00	Holkam Bay	14.7	S	04:09:00	21:36:00	TROU	pc	n	60	H
2010-05-27	1900-01-13 15:15:00	Holkam Bay	14.5	S	04:09:00	21:36:00	TROU	pc	n	60	H
2010-05-27	1900-01-13 15:30:00	Holkam Bay	14.2	S	04:09:00	21:36:00	TROU	pc	n	60	H
2010-05-27	1900-01-13 15:45:00	Holkam Bay	13.8	F	04:09:00	21:36:00	TROU	pc	n	60	H
2010-05-27	1900-01-13 16:00:00	Holkam Bay	13.3	F	04:09:00	21:36:00	TROU	pc	n	60	H
2010-05-27	1900-01-13 16:15:00	Holkam Bay	12.7	F	04:09:00	21:36:00	TROU	pc	n	40	H
2010-05-27	1900-01-13 16:30:00	Holkam Bay	12	F	04:09:00	21:36:00	TROU	pc	n	40	H
2010-05-27	1900-01-13 16:45:00	Holkam Bay	11.3	F	04:09:00	21:36:00	TROU	pc	n	50	H
2010-05-27	1900-01-13 17:00:00	Holkam Bay	10.5	F	04:09:00	21:36:00	TROU	pc	n	50	H
2010-05-27	1900-01-13 17:15:00	Holkam Bay	9.7	F	04:09:00	21:36:00	TROU	pc	n	50	H
2010-05-27	1900-01-13 17:30:00	Holkam Bay	8.8	F	04:09:00	21:36:00	TROU	pc	n	50	H
2010-05-27	1900-01-13 17:45:00	Holkam Bay	8	F	04:09:00	21:36:00	TROU	pc	n	50	H
2010-05-27	1900-01-13 18:00:00	Holkam Bay	7.1	F	04:09:00	21:36:00	TROU	pc	n	50	H
2010-05-27	1900-01-13 18:15:00	Holkam Bay	6.3	F	04:09:00	21:36:00	TROU	pc	n	50	H
2010-05-27	1900-01-13 18:30:00	Holkam Bay	5.5	F	04:09:00	21:36:00	TROU	pc	n	50	H
2010-05-27	1900-01-13 18:45:00	Holkam Bay	4.8	F	04:09:00	21:36:00	TROU	pc	n	50	H
2010-05-27	1900-01-13 19:00:00	Holkam Bay	4.2	F	04:09:00	21:36:00	TROU	pc	n	50	H
2010-05-27	1900-01-13 19:15:00	Holkam Bay	3.6	F	04:09:00	21:36:00	TROU	pc	n	50	H
2010-05-27	1900-01-13 19:30:00	Holkam Bay	3.2	F	04:09:00	21:36:00	TROU	pc	n	50	H
2010-05-27	1900-01-13 19:45:00	Holkam Bay	2.9	S	04:09:00	21:36:00	TROU	pc	n	50	H
2010-05-27	1900-01-13 20:00:00	Holkam Bay	2.7	S	04:09:00	21:36:00	TROU	pc	n	80	H
2010-05-27	1900-01-13 20:15:00	Holkam Bay	2.6	S	04:09:00	21:36:00	TROU	ov	n	100	H
2010-05-27	1900-01-13 20:30:00	Holkam Bay	2.6	S	04:09:00	21:36:00	TROU	ov	n	100	H
2010-05-27	1900-01-13 20:45:00	Holkam Bay	2.8	S	04:09:00	21:36:00	TROU	ov	n	100	H
2010-05-27	1900-01-13 21:00:00	Holkam Bay	3.1	S	04:09:00	21:36:00	TROU	ov	n	80	H
2010-05-27	1900-01-13 21:15:00	Holkam Bay	3.5	R	04:09:00	21:36:00	TROU	ov	n	80	H
2010-05-27	1900-01-13 21:30:00	Holkam Bay	4.1	R	04:09:00	21:36:00	TROU	ov	n	80	H
2010-05-27	1900-01-13 21:45:00	Holkam Bay	4.7	R	04:09:00	21:36:00	TROU	ov	n	80	H
2010-05-27	1900-01-13 22:00:00	Holkam Bay	5.4	R	04:09:00	21:36:00	TROU	ov	n	80	H
2010-05-27	1900-01-13 22:15:00	Holkam Bay	6.2	R	04:09:00	21:36:00	TROU
2010-05-27	1900-01-13 22:30:00	Holkam Bay	7	R	04:09:00	21:36:00	TROU
2010-05-27	1900-01-13 22:45:00	Holkam Bay	7.9	R	04:09:00	21:36:00	TROU
2010-05-27	1900-01-13 23:00:00	Holkam Bay	8.8	R	04:09:00	21:36:00	TROU
2010-05-27	1900-01-13 23:15:00	Holkam Bay	9.7	R	04:09:00	21:36:00	TROU
2010-05-27	1900-01-13 23:30:00	Holkam Bay	10.7	R	04:09:00	21:36:00	TROU
2010-05-27	1900-01-13 23:45:00	Holkam Bay	11.6	R	04:09:00	21:36:00	TROU
2010-05-27	1900-01-14	Holkam Bay	12.5	R	04:08:00	21:38:00	TROU
2010-05-28	1900-01-14 00:15:00	Holkam Bay	13.3	R	04:08:00	21:38:00	TROU
2010-05-28	1900-01-14 00:30:00	Holkam Bay	14.1	R	04:08:00	21:38:00	TROU
2010-05-28	1900-01-14 00:45:00	Holkam Bay	14.8	R	04:08:00	21:38:00	TROU
2010-05-28	1900-01-14 01:00:00	Holkam Bay	15.4	R	04:08:00	21:38:00	TROU
2010-05-28	1900-01-14 01:15:00	Holkam Bay	15.9	R	04:08:00	21:38:00	TROU
2010-05-28	1900-01-14 01:30:00	Holkam Bay	16.4	R	04:08:00	21:38:00	TROU
2010-05-28	1900-01-14 01:45:00	Holkam Bay	16.7	S	04:08:00	21:38:00	TROU
2010-05-28	1900-01-14 02:00:00	Holkam Bay	16.9	S	04:08:00	21:38:00	TROU
2010-05-28	1900-01-14 02:15:00	Holkam Bay	17	S	04:08:00	21:38:00	TROU
2010-05-28	1900-01-14 02:30:00	Holkam Bay	16.9	S	04:08:00	21:38:00	TROU
2010-05-28	1900-01-14 02:45:00	Holkam Bay	16.8	S	04:08:00	21:38:00	TROU
2010-05-28	1900-01-14 03:00:00	Holkam Bay	16.5	F	04:08:00	21:38:00	TROU
2010-05-28	1900-01-14 03:15:00	Holkam Bay	16.1	F	04:08:00	21:38:00	TROU
2010-05-28	1900-01-14 03:30:00	Holkam Bay	15.6	F	04:08:00	21:38:00	TROU
2010-05-28	1900-01-14 03:45:00	Holkam Bay	14.9	F	04:08:00	21:38:00	TROU
2010-05-28	1900-01-14 04:00:00	Holkam Bay	14.2	F	04:08:00	21:38:00	TROU
2010-05-28	1900-01-14 04:15:00	Holkam Bay	13.3	F	04:08:00	21:38:00	TROU
2010-05-28	1900-01-14 04:30:00	Holkam Bay	12.4	F	04:08:00	21:38:00	TROU
2010-05-28	1900-01-14 04:45:00	Holkam Bay	11.3	F	04:08:00	21:38:00	TROU
2010-05-28	1900-01-14 05:00:00	Holkam Bay	10.2	F	04:08:00	21:38:00	TROU	ov	n	90	H
2010-05-28	1900-01-14 05:15:00	Holkam Bay	9.1	F	04:08:00	21:38:00	TROU	ov	n	90	H
2010-05-28	1900-01-14 05:30:00	Holkam Bay	7.9	F	04:08:00	21:38:00	TROU	ov	n	100	H
2010-05-28	1900-01-14 05:45:00	Holkam Bay	6.8	F	04:08:00	21:38:00	TROU	ov	n	100	H
2010-05-28	1900-01-14 06:00:00	Holkam Bay	5.6	F	04:08:00	21:38:00	TROU	ov	n	100	H
2010-05-28	1900-01-14 06:15:00	Holkam Bay	4.4	F	04:08:00	21:38:00	TROU	ov	n	100	H
2010-05-28	1900-01-14 06:30:00	Holkam Bay	3.2	F	04:08:00	21:38:00	TROU	ov	n	100	H
2010-05-28	1900-01-14 06:45:00	Holkam Bay	2.1	F	04:08:00	21:38:00	TROU	ov	n	100	H
2010-05-28	1900-01-14 07:00:00	Holkam Bay	1.1	F	04:08:00	21:38:00	TROU	ov	n	100	H
2010-05-28	1900-01-14 07:15:00	Holkam Bay	0.2	F	04:08:00	21:38:00	TROU	ov	n	100	H
2010-05-28	1900-01-14 07:30:00	Holkam Bay	-0.7	F	04:08:00	21:38:00	TROU	ov	n	100	H
[truncated: 4,001 more rows]

## Sheet: ENGL09
Date	Time	Tide Station	Value	Tide Flow	Sunrise	Sunset	Telemetry Station	Weather Condition	Rain	% Cloud Cover	Ice Cover (H=>67%, M=33%-66%, L-<33%)
[truncated: 4,512 more rows]

[truncated: 5 more sheets: ENOU09, TROU09, TROU08, ENOU08, ENGL08]
