# Supplementary material for: Factors Affecting Haul-Out Behavior of Harbor Seals (Phoca vitulina) in Tidewater Glacier Inlets in Alaska: Can Tourism Vessels and Seals Coexist?
Source: PLoS One. 2015 May 27;10(5):e0125486. doi: 10.1371/journal.pone.0125486 (PMC4446219; doi:10.1371/journal.pone.0125486)
Supplement: S3 Data File — Data file includes: date, vessel type and time, weather, and cloud cover by location. (XLSX) [file pone.0125486.s003.xlsx]

## Sheet: Inner Endi
Date	boat type	estimated boat size (ft)	time enter	time leave	time leave is the next day	confidence that it is the same vessel (1-3, 1 = not very sure and 3 = positive)	visibility (note times with poor visibility if it is >1hr)	visibility (1-5,1=poor -5=exelent)	visibility explanation	weather	cloud cover % in photo
2008-05-20	cs		18:13:00	20:43:00
2008-05-20	pc			13:43:00
2008-05-21	cs		06:43:00	08:58:00
2008-05-21	cs		17:13:00	19:13:00
2008-05-22	pc	35	09:13:00	12:28:00
2008-05-22	pc	35	13:13:00
2008-05-22	cs		14:13:00	16:13:00
2008-05-23	tb	200	11:13:00
2008-05-23	pc	55		13:13:00
2008-05-23	pc	50	08:13:00
2008-05-23	tb	150	05:58:00
2008-05-23	tb	150		14:58:00
2008-05-24	tb	75	06:13:00
2008-05-24	cs		07:43:00	08:58:00
2008-05-24	tb	125		13:58:00
2008-05-24	pc	40		14:28:00
2008-05-25	tb	125	05:58:00
2008-05-25	pc	40		14:58:00
2008-05-26	pc	60		13:28:00
2008-05-26	pc	50	07:58:00
2008-05-26	tb	125	08:43:00
2008-05-26	pc	50		12:58:00
2008-05-27	pc	50		19:43:00
2008-05-27	cs		17:43:00	20:13:00
2008-05-28	cs		06:43:00	09:13:00
2008-05-28	cs		17:13:00	19:58:00
2008-05-29	pc	40	07:58:00
2008-05-30	tb	200	06:43:00	12:28:00
2008-05-30	pc	60	08:43:00	12:58:00
2008-05-31	tb	200	07:13:00	13:13:00
2008-06-01	pc	40		09:58:00
2008-06-01	tb	125	20:28:00	20:43:00
2008-06-02	pc	40	13:58:00	14:28:00
2008-06-03	cs		17:28:00	19:43:00
2008-06-03	pc	35		19:28:00
2008-06-03	pc		08:58:00
2008-06-03	cs		06:28:00	10:43:00
2008-06-04	pc	40	15:43:00	18:43:00
2008-06-04	cs		17:13:00	19:13:00
2008-06-04	cs		06:58:00	09:13:00
2008-06-05	tb	150	09:28:00	14:43:00
2008-06-06	tb	150	05:28:00	12:58:00
2008-06-06	tb	150	05:28:00	12:43:00
2008-06-06	tb	200	06:28:00	11:28:00
2008-06-06	pc	50	07:43:00
2008-06-06	pc	40		10:43:00
2008-06-06	pc	30	15:58:00
2008-06-07	tb	150	06:28:00	13:58:00
2008-06-08	tb	150	06:13:00	10:13:00
2008-06-08	pc	40	21:13:00
2008-06-09	cs		09:58:00	12:58:00
2008-06-09	pc	50	10:13:00	14:43:00
2008-06-09	pc	40	13:13:00	16:13:00
2008-06-09	pc	50		07:13:00
2008-06-09	tb	150		13:58:00
2008-06-09	tb	200		14:13:00
2008-06-09	tb	200	06:43:00	13:43:00
2008-06-10	tb	250	07:58:00	12:58:00
2008-06-10	cs	965	17:13:00	19:58:00
2008-06-10	tb	120	16:43:00	19:48:00
2008-06-10	cs	915	06:28:00	11:13:00
2008-06-12	tb	200	12:28:00	17:58:00
2008-06-13	pc	60	09:58:00	14:43:00
2008-06-13	pc	75	08:43:00	13:43:00
2008-06-13	pc	50		16:58:00
2008-06-14	pc	40		13:28:00
2008-06-15	pc	40	11:28:00	15:13:00
2008-06-16	pc	60	09:27:00	14:57:00
2008-06-16	pc	75	08:57:00	14:27:00
2008-06-17	cs	915	06:27:00	10:27:00
2008-06-17	cs	750	09:27:00	13:12:00
2008-06-19	pc	60	11:57:00	16:12:00
2008-06-19	pc	40	06:27:00	13:12:00
2008-06-19	pc	50	08:42:00	16:27:00
2008-06-19	tb	100	09:42:00	14:27:00
2008-06-19	sk	20		19:27:00
2008-06-19	pc	80	10:42:00	16:12:00
2008-06-19	pc	120	13:12:00	19:42:00
2008-06-20	tb	150	05:42:00	13:12:00
2008-06-20	pc	75		13:12:00
2008-06-20	pc	60	09:12:00	13:27:00
2008-06-20	tb	125	07:27:00	14:42:00
2008-06-21	pc	75	09:27:00	11:27:00
2008-06-21	pc	35		07:42:00
2008-06-22	pc	40	11:42:00
2008-06-22	tb	150	06:12:00	10:27:00
2008-06-22	tb	175	07:27:00	13:27:00
2008-06-22	tb	100	09:57:00
2008-06-22	tb	150	21:42:00
2008-06-22	pc	50	09:42:00
2008-06-23	pc	40	08:42:00	13:27:00
2008-06-23	pc	40	11:27:00
2008-06-23	pc	40		11:42:00
2008-06-23	tb	100		13:57:00
2008-06-23	pc	40		15:57:00
2008-06-23	pc	40		17:57:00
2008-06-24	pc	50	20:27:00
2008-06-24	cs	915	06:27:00	10:42:00
2008-06-24	pc	40	08:57:00	10:57:00
2008-06-24	pc	40		10:42:00
2008-06-24	pc	30	13:57:00	16:57:00
2008-06-24	cs	965	17:27:00	20:22:00
2008-06-24	tb	60	16:57:00	19:27:00
2008-06-25	pc	25	11:42:00	13:12:00
2008-06-25	pc	40	19:42:00
2008-06-25	pc	50		17:57:00
2008-06-25	cs	900	09:57:00	13:12:00
2008-06-25	tb	60	15:57:00	19:12:00
2008-06-25	cs	853	17:12:00	19:42:00
2008-06-26	pc	40	09:27:00	13:27:00
2008-06-26	pc	40		11:42:00
2008-06-26	sk	35	14:57:00	19:12:00
2008-06-26	pc	50		09:27:00
2008-06-26	tb	150	09:42:00	15:12:00
2009-05-15	start						start 5/15/09 at 7:00
2009-05-16
2009-05-17
2009-05-18
2009-05-19
2009-05-19	sk	20	14:04:00
2009-05-20	tb	80	13:32:00	15:08:00		3
2009-05-24	pc	20	09:08:00	11:00:00		1
2009-05-24	pc	20	09:08:00	11:00:00		1
2009-05-24	pc	20	09:16:00	11:00:00		1
2009-05-25	pc	20	09:00:00	11:40:00		1
2009-05-25	pc	20	09:08:00	11:40:00		1
2009-05-25	pc	20	10:28:00	11:40:00		1
2009-05-25	tb	80	12:04:00	13:24:00		1
2009-05-26	tb	80	10:52:00	11:48:00		3
2009-05-26	tb	80	10:52:00	12:20:00		3
2009-05-26	cs	962	12:04:00	13:56:00		3
2009-05-26	pc	40	12:44:00	13:40:00		2
2009-05-26	tb	80	17:48:00	18:36:00		3
2009-05-31	tb	80	11:56:00	13:32:00		2
2009-06-01	tb	150	10:24:00	13:32:00		3
2009-06-01	pc	60	12:28:00	13:56:00		3
2009-06-02	cs	962	12:44:00	14:44:00		3
2008-06-02	pc	50	13:08:00	14:28:00		3
2009-06-02	tb	80	16:52:00	17:56:00		3
2009-06-02	cs	915	12:04:00	12:28:00		3
2009-06-03	pc	60	13:08:00	14:04:00		3
2009-06-03	pc	60	13:56:00	14:36:00		3
2009-06-03	tb	70	17:00:00	18:12:00		3
2009-06-04	pc	40	10:04:00	11:56:00		1
2009-06-04	tb	152	10:28:00	13:00:00		3
2009-06-04	tb	60	13:48:00	15:00:00		3
2009-06-04	ky	18	09:38:00	10:27:00		3
2009-06-04	ky	18	09:38:00	10:27:00		3
2009-06-04	ky	18	09:38:00	10:27:00		3
2009-06-04	ky	20	09:43:00	11:15:00		3
2009-06-04	ky	18	09:51:00	12:42:00		3
2009-06-04	ky	20	09:51:00	11:43:00		3
2009-06-04	ky	20	09:52:00	12:10:00		3
2009-06-04	ky	20	09:54:00	12:10:00		3
2009-06-04	ky	20	09:58:00	12:14:00		3
2009-06-04	ky	20	09:58:00	11:20:00		3
2009-06-04	ky	18	10:01:00	12:35:00		3
2009-06-04	ky	20	10:06:00	12:36:00		3
2009-06-04	ky	18	10:07:00	12:20:00		3
2009-06-04	ky	18	10:08:00	12:36:00		3
2009-06-04	pc	30	15:40:00	17:08:00		3
2009-06-05	pc	25	10:12:00	11:08:00		1
2009-06-05	pc	25	10:20:00	11:24:00		1
2009-06-05	pc	25	10:28:00	11:24:00		1
2009-06-05	pc	25	11:16:00	11:40:00		1
2009-06-05	tb	60	12:12:00	13:40:00		3
2009-06-05	in	15	15:40:00	16:28:00		1
2009-06-05	in	15	15:40:00	16:28:00		1
2009-06-05	in	15	15:40:00	16:28:00		1
2009-06-05	in	15	17:00:00	17:48:00		1
2009-06-05	in	15	17:08:00	17:56:00		1
2009-06-05	in	15	17:16:00	17:56:00		1
2009-06-06	tb	78	09:32:00	09:56:00		3
2009-06-06	in	15	09:18:00	09:25:00		3
2009-06-06	in	15	09:18:00	09:25:00		3
2009-06-06	in	15	09:18:00	09:25:00		3
2009-06-06	in	15	09:38:00	10:42:00		3
2009-06-06	in	15	09:38:00	10:42:00		3
2009-06-06	tb	78	09:32:00	09:56:00		3
2009-06-06	pc	25	12:20:00	13:08:00		3
2009-06-06	tb	80	12:04:00	13:16:00		3
2009-06-07	in	15	09:24:00	10:14:00		3
2009-06-07	in	15	09:02:00	10:15:00		3
2009-06-07	in	15	09:02:00	10:15:00		3
2009-06-07	in	15	09:02:00	10:15:00		3
2009-06-07	in	15	09:02:00	10:15:00		3
2009-06-07	in	15	09:21:00	10:09:00		3
2009-06-07	in	15	09:25:00	10:00:00		3
2009-06-07	in	15	09:34:00	10:00:00		3
2009-06-07	in	15	10:37:00	11:30:00		3
2009-06-07	in	15	10:38:00	11:30:00		3
2009-06-07	in	15	10:41:00	11:30:00		3
2009-06-07	in	15	10:47:00	11:30:00		3
2009-06-07	in	15	11:15:00	11:43:00		3
2009-06-07	in	15	11:15:00	12:22:00		3
2009-06-07	in	15	11:15:00	12:22:00		3
2009-06-07	in	15	11:15:00	12:22:00		3
2009-06-07	tb	60	11:40:00	13:00:00		3
2009-06-08	tb	152	08:48:00	11:47:00		3
2009-06-08	in	15	09:00:00	09:48:00		1
2009-06-08	in	15	09:00:00	09:48:00		1
2009-06-08	in	15	09:08:00	09:48:00		1
2009-06-08	in	15	10:36:00	11:48:00		1
2009-06-08	in	15	10:44:00	11:18:00		1
2009-06-08	in	15	10:44:00	11:48:00		1
2009-06-08	cs	780	11:16:00	12:36:00		3
2009-06-08	sk	20	11:07:00	13:20:00		2
2009-06-08	ky	18	13:00:00	14:40:00		1
2009-06-08	ky	18	13:00:00	14:40:00		1
2009-06-08	pc	25	16:12:00	17:08:00		2
2009-06-09	cs	915	07:08:00	08:04:00		3
2009-06-09	cs	962	12:52:00	14:28:00		3
2009-06-09	in	15	13:10:00	13:50:00		2
2009-06-09	tb	78	17:08:00	17:48:00		3
2009-06-10	tb	78	17:32:00	18:44:00		3
2009-06-11	tb	78	09:08:00	11:24:00		3
2009-06-11	tb	152	10:28:00	13:24:00		3
2009-06-11	in	15	11:00:00	12:12:00		3
2009-06-11	ky	20	10:42:00	13:38:00		3
2009-06-11	ky	20	10:42:00	13:05:00		3
2009-06-11	ky	20	10:46:00	12:30:00		3
2009-06-11	ky	20	10:47:00	12:55:00		3
2009-06-11	ky	20	10:48:00	12:55:00		3
2009-06-11	ky	20	10:49:00	13:07:00		3
2009-06-11	ky	20	10:50:00	12:30:00		3
2009-06-11	ky	20	10:52:00	12:30:00		3
2009-06-11	ky	20	10:53:00	12:55:00		3
2009-06-11	ky	20	10:54:00	12:55:00		3
2009-06-11	ky	20	10:54:00	13:00:00		3
2009-06-11	ky	20	10:55:00	12:30:00		3
2009-06-11	ky	20	10:55:00	12:30:00		3
2009-06-11	ky	20	10:56:00	12:55:00		3
2009-06-12	pc	44	13:16:00	14:20:00		3
2009-06-12	in	15	13:15:00	13:50:00		3
2009-06-15	tb	78	09:56:00	12:44:00		3
2009-06-15	sk	30	10:28:00	10:52:00		1
2009-06-15	sk	30	10:36:00	11:16:00		1
2009-06-15	sk	30	10:36:00	11:16:00		1
2009-06-15	sk	30	10:44:00	11:40:00		1
2009-06-15	pc	30	13:55:00	14:25:00		1
2009-06-16	pc	40	12:50:00	18:45:00		1
2009-06-16	cs	962	12:44:00	14:52:00		3
2009-06-16	pc	30	16:16:00	16:44:00		3
2009-06-16	tb	78	17:16:00	18:04:00		3
2009-06-17	in	15	09:09:00	09:51:00		1
2009-06-17	in	15	09:09:00	09:52:00		1
2009-06-17	in	15	09:09:00	09:53:00		1
2009-06-17	in	15	11:20:00	12:10:00		1
2009-06-17	in	15	11:20:00	12:11:00		1
2009-06-17	in	15	11:20:00	12:12:00		1
2009-06-18	in	15	12:20:00	13:56:00		3
2009-06-18	tb	152	12:44:00	14:20:00		3
2009-06-18	ky	18	12:04:00	14:16:00		1
2009-06-18	ky	18	12:04:00	14:01:00		1
2009-06-19	pc	25	10:44:00	11:56:00		1
2009-06-19	pc	25	10:44:00	11:56:00		1
2009-06-19	pc	25	10:52:00	12:04:00		1
2009-06-19	pc	25	10:52:00	12:04:00		1
2009-06-19	ky	18	10:33:00	11:00:00		1
2009-06-19	ky	18	10:33:00	11:00:00		1
2009-06-19	ky	18	10:33:00	11:00:00		1
2009-06-19	pc	35	18:52:00	19:00:00		3
2009-06-20	tb	152	07:56:00	10:12:00		3
2009-06-20	in	15	08:28:00	09:56:00		1
2009-06-20	in	15	09:00:00	10:04:00		1
2009-06-20	in	15	09:00:00	10:04:00		1
2009-06-20	in	15	09:08:00	10:04:00		1
2009-06-20	pc	80	15:40:00	16:52:00		3
2009-06-21	cs	610	13:24:00	13:56:00		3
2009-06-22	tb	152	07:32:00	11:32:00		3
2009-06-22	in	15	09:08:00	11:08:00		3
2009-06-22	in	15	09:08:00	11:08:00		3
2009-06-22	in	15	09:16:00	11:16:00		3
2009-06-22	in	15	10:12:00	11:09:00		3
2009-06-22	in	15	10:12:00	11:09:00		3
2009-06-22	in	15	10:12:00	11:09:00		3
2009-06-22	in	15	10:12:00	11:09:00		3
2009-06-22	in	15	09:16:00	11:16:00		3
2009-06-22	pc	30	09:56:00	10:52:00		3
2009-06-23	cs	962	12:52:00	15:08:00		3
2009-06-23	tb	78	17:24:00	18:20:00		3
2009-06-24	pc	40	14:30:00	16:03:00		3
2009-06-24	in	15	14:55:00	15:55:00		3
2009-06-24	tb	78	18:04:00	19:03:00		3
2009-06-25	in	15	11:18:00	13:16:00		3
2009-06-25	in	15	11:30:00	13:20:00		3
2009-06-25	tb	100	10:21:00	11:00:00		3
2009-06-25	pc	100	12:52:00	13:00:00		3
2009-06-25	pc	120	13:05:00	13:57:00		3
2009-06-26	pc	20	10:44:00	11:16:00		1
2009-06-26	pc	20	10:44:00	11:16:00		1
2009-06-26	pc	20	10:52:00	11:32:00		1
2009-06-26	pc	20	11:00:00	11:32:00		1
2009-06-27	pc	30	14:36:00	15:16:00		3
2009-06-30	cs	962	13:24:00	14:44:00
2009-06-30	in	2	13:40:00	13:48:00		3
2009-06-30	end						end 6/30/09 at 8:44
2010-05-14	start						start 5/14/10 at 5:00
2010-05-15	sk	22	09:45:00			3		5		overcast	100
2010-05-16	pc	40	09:50:00	10:20:00		3		4	glare from sun	partly cloudy	20
2010-05-16	pc	80	15:45:00	17:55:00		3		5		sunny	5
2010-05-20	tb	152	10:35:00	13:45:00		3		5		mostly cloudy	80
2010-05-20	in	15	11:10:00	13:00:00		1		5		mostly cloudy	90
2010-05-20	pc	60	11:40:00	12:35:00		3		5		cloudy	40				Legend 42
2010-05-20	pc	120	11:00:00	15:30:00		3		5		mostly cloudy	60
2010-05-20	tb	78	13:50:00	14:55:00		3		5		mostly cloudy	100
2010-05-20	cs	600	15:00:00	15:00:00		3		5		mostly cloudy	100
2010-05-21	tb	152	07:05:00	12:05:00		3		5		overcast	100
2010-05-21	in	15	08:30:00	11:35:00		3		5		overcast	100
2010-05-21	sk	22	11:20:00	13:40:00		3		5		overcast	100
2010-05-22	in	20	15:25:00	17:10:00		1		5		sunny	0
2010-05-22	in	20	15:30:00	17:20:00		1		5		sunny	0
2010-05-23	in	20	08:40:00	09:00:00		1		5		cloudy	100
2010-05-23	in	20	08:50:00	09:05:00		1		5		cloudy	100
2010-05-23	in	20	08:55:00	09:10:00		1		5		cloudy	100
2010-05-23	sk	20	11:30:00	12:55:00		2		5		cloudy	100
2010-05-24	sk	20	11:15:00	12:20:00		1		5		partly cloudy	20
2010-05-24	sk	20	11:20:00	12:20:00		1		5		partly cloudy	20
2010-05-24	sk	21	11:20:00	12:15:00		1		5		partly cloudy	20
2010-05-27	tb	152	10:10:00	12:15:00		3		4		partly cloudy	40
2010-05-27	pc	50	12:00:00	12:30:00		3		5		partly cloudy	40
2010-05-27	tb	78	13:40:00	14:15:00		3		5		cloudy	100
2010-05-27	gap		18:40:00				End 5/27/10 at 18:40
2010-06-04	gap		00:00:00	17:25:00			Start 6/4/10 at 17:25
2010-06-05	tb	120	09:45:00	12:25:00		3		5		cloudy	100
2010-06-05	pc	30	10:30:00	11:10:00		3		5		cloudy	100
2010-06-05	sb	50	11:25:00	12:10:00		3		5		cloudy	100
2010-06-06	pc	40	12:00:00	12:35:00		3		5		sunny	1
2010-06-07	pc	30	11:05:00	12:25:00		1		5		sunny	1
2010-06-07	pc	30	11:15:00	13:25:00		1		5		sunny	1
2010-06-07	pc	50	12:50:00	13:40:00		3		5		sunny	1
2010-06-07	pc	30	14:00:00	14:55:00		3		5		sunny	20
2010-06-07	pc	40	14:10:00	15:20:00		3		5		sunny	20
2010-06-08	tb	152	09:45:00	10:15:00		3		5		overcast	100
2010-06-10	pc	50	06:30:00	10:00:00		3		5		cloudy	100
2010-06-10	tb	152	09:05:00	12:55:00		3		5		partly cloudy	80
2010-06-10	in	15	09:25:00	11:05:00		1		5		partly cloudy	80
2010-06-10	in	15	09:25:00	11:05:00		1		5		partly cloudy	80
2010-06-10	pc	200	16:15:00	17:10:00		3		3	foggy	overcast	100
2010-06-11	pc	200	10:15:00	11:30:00		3		5		cloudy	100
2010-06-11	in	10	10:25:00	11:20:00		3		5		cloudy	100
2010-06-12	pc	40	16:30:00	17:15:00		3		5		overcast	100
2010-06-14	sb	40	08:55:00	10:10:00		3		5		overcast	100
2010-06-14	pc	30	09:52:00	10:40:00		1		5		overcast	100
2010-06-14	tb	80	16:05:00	17:05:00		3		5		overcast	100
2010-06-15	tb	78	17:04:00	18:29:00		3		5		overcast	100
2010-06-15	cs	848	17:34:00	18:29:00		3		5		overcast	100
2010-06-16	tb	78	08:59:00	09:59:00		3		5		overcast	100
2010-06-16	gap		13:24:00				end 6/16/10 at 13:24
2010-06-21	gap		00:00:00	09:14:00			Start 6/21/10 at 9:14
2010-06-21	sk	20	09:39:00	11:59:00		1		5		partly cloudy	80
2010-06-21	sk	20	10:54:00	11:59:00		1		5		partly cloudy	80
2010-06-21	tb	152	13:44:00	14:49:00		3		5		partly cloudy	80
2010-06-21	in	15	13:44:00	14:04:00		3		5		partly cloudy	80
2010-06-22	tb	80	17:04:00	17:49:00		3		5		overcast	100
2010-06-23	pc	50	14:24:00	16:14:00		3		5		overcast	100
2010-06-24	tb	152	09:09:00	12:59:00		3		5		overcast	100
2010-06-24	tb	120	09:14:00	13:34:00		3		5		overcast	100
2010-06-24	pc	50	10:29:00	11:34:00		3		5		overcast	100
2010-06-24	tb	90	10:39:00	12:24:00		3		5		overcast	100
2010-06-24	sb	50	11:19:00	13:19:00		3		5		overcast	100
2010-06-24	tb	78	13:19:00	13:49:00		3		4	foggy	overcast	100
2010-06-24	sb	40	15:54:00	16:54:00		3		3	foggy	overcast	100
2010-06-24	pc	40	18:24:00	20:04:00		3		4	foggy	overcast	100
2010-06-25	pc	50	08:09:00	09:29:00		3		5		overcast	100
2010-06-25	sk	20	10:24:00			1		5		overcast	100
2010-06-25	sk	20	10:29:00			1		5		overcast	100
2010-06-25	pc	90	09:04:00	12:14:00		3		5		overcast	100
2010-06-26	pc	120	11:34:00	12:24:00		3		5		overcast	100
2010-06-26	pc	50	13:14:00	14:09:00		3		5		overcast	100
2010-06-28	pc		08:14:00	11:24:00		3		5		partly cloudy	60
2010-06-28	sk	20	09:39:00	11:24:00		1		5		overcast	100
2010-06-28	sk	20	09:49:00	11:24:00		1		5		overcast	100
2010-06-28	pc	40	15:29:00	15:59:00		3		5		overcast	100
2010-06-29	in	15	11:34:00	11:39:00		3		5		overcast	100
2010-06-29	in	15	11:34:00	11:39:00		3		5		overcast	100
2010-06-29	sb	40	11:39:00	12:49:00		3		5		overcast	100
2010-06-30	cs	610	08:04:00	08:54:00		3		4	foggy	overcast	100
2010-07-01	tb	152	09:04:00	13:24:00		3		5		overcast	100
2010-07-01	in	15	09:29:00	12:14:00		1		5		overcast	100
2010-07-01	in	15	09:29:00	12:14:00		1		5		overcast	100
2010-07-01	tb	120	09:44:00	13:29:00		3		5		overcast	100
2010-07-01	tb	78	13:24:00	14:24:00		3		5		overcast	100
2010-07-01	pc	50	14:24:00	15:39:00		3		5		overcast	100
2010-07-01	pc	60	14:34:00	15:39:00		3		5		overcast	100
2010-07-02	sk	20	10:24:00	12:34:00		1		5		overcast	100
2010-07-02	sk	20	10:44:00	12:34:00		1		5		overcast	100
2010-07-03	pc	100	09:54:00	12:44:00		3		5		overcast	100
2010-07-05	sk	20	10:59:00	11:54:00		1		5		overcast	100
2010-07-05	sk	20	10:59:00	12:09:00		1		5		overcast	100
2010-07-05	sk	20	11:04:00	12:14:00		1		5		overcast	100
2010-07-05	sk	20	11:04:00	12:19:00		1		5		overcast	100
2010-07-07	pc	5	13:14:00	13:49:00		3		5		sunny	5
2010-07-07	sk	20	13:24:00					5		sunny	5
2010-07-08	tb	152	08:24:00	12:49:00		2		5		partly cloudy	60
2010-07-08	in	15	10:04:00	11:29:00		1		5		partly cloudy	60
2010-07-08	tb	152	09:14:00	12:54:00		2		5		partly cloudy	60
2010-07-08	in	15	10:09:00	11:49:00		1		5		partly cloudy	60
2010-07-08	sb	80	10:54:00	13:04:00		3		5		partly cloudy	80
2010-07-09	pc	40	09:19:00	10:44:00		3		5		cloudy	100
2010-07-09	sk	20	10:19:00	10:49:00		1		5		cloudy	100
2010-07-09	pc	50	10:59:00	11:49:00		3		5		partly cloudy	60
2010-07-09	pc	40	10:59:00	11:49:00		3		5		partly cloudy	60
2010-07-09	sk	20	10:39:00	11:14:00		1		5		partly cloudy	60
2010-07-09	pc	40	11:34:00	11:39:00		3		5		partly cloudy	80
2010-07-09	pc	40	11:34:00	11:39:00		3		5		partly cloudy	80
2010-07-09	pc	50	11:54:00	12:39:00		3		5		partly cloudy	90
2010-07-09	pc	80	16:49:00	17:59:00		3		5		overcast	100
2010-07-09	tb	120	17:04:00	18:14:00		3		5		overcast	100
2010-07-10	tb	78	09:14:00	09:44:00		3		5		overcast	100
2010-07-10	tb	120	09:49:00	13:29:00		3		5		overcast	100
2010-07-10	in	15	10:24:00	11:59:00		1		5		overcast	100
2010-07-10	in	15	10:24:00	12:19:00		1		5		overcast	100
2010-07-11	pc	90	07:59:00	10:04:00		3		5		overcast	100
2010-07-11	in	10	08:24:00	10:14:00		2		5		overcast	100
2010-07-11	sk	18	08:34:00	10:14:00		1		5		overcast	100
2010-07-11	sk	22	08:34:00	10:04:00		1		5		overcast	100
2010-07-12	pc	90	07:59:00	13:19:00		3		5		overcast	100
2010-07-12	in	10	08:34:00	10:49:00		1		5		partly cloudy	50
2010-07-12	pc	80	08:44:00	10:29:00		3		5		partly cloudy	50
2010-07-12	sb	50	14:14:00	14:18:00		3		5		overcast	100
2010-07-13	cs	962	07:14:00	08:09:00		3		5		partly cloudy	80
2010-07-13	pc	90	08:04:00	11:59:00		3		5		partly cloudy	10
2010-07-13	tb	80	08:09:00	09:04:00		3		5		partly cloudy	10
2010-07-13	cs	848	10:09:00	11:19:00		3		5		partly cloudy	10
2010-07-13	tb	152	12:44:00	14:09:00		3		5		partly cloudy	10
2010-07-13	pc	40	12:54:00	13:19:00		3		5		partly cloudy	10
2010-07-14	pc	90	08:00:00	15:25:00		3		3	foggy	overcast	100
2010-07-14	pc	60	11:40:00	13:20:00		3		5		overcast	100
2010-07-14	sb	50	11:45:00	12:35:00		1		5		overcast	100
2010-07-14	sb	40	11:40:00	12:40:00		1		5		overcast	100
2010-07-15	tb	152	09:50:00	13:00:00		3		5		overcast	100
2010-07-15	in	15	10:30:00	12:35:00		1		5		overcast	100
2010-07-15	pc	60	10:20:00	12:10:00		2		5		overcast	100
2010-07-15	tb	200	12:20:00	13:30:00		1		5		overcast	100
2010-07-15	in	15	12:20:00	13:55:00		3		5		overcast	100
2010-07-15	tb	78	13:20:00	14:10:00		3		5		overcast	100
2010-07-16	pc	80	09:05:00	12:15:00		3		5		overcast	100
2010-07-16	sk	20	11:00:00	12:20:00		1		5		overcast	100
2010-07-16	sk	20	11:10:00	12:20:00		1		5		overcast	100
2010-07-16	sk	20	11:40:00	12:50:00		1		5		overcast	100
2010-07-16	sk	20	16:50:00	17:45:00		1		5		overcast	100
2010-07-16	sk	30	17:00:00	18:00:00		1		5		overcast	100
2010-07-16	sk	20	17:00:00	17:45:00		1		5		overcast	100
2010-07-16	sk	20	17:00:00	17:45:00		1		5		overcast	100
2010-07-17	pc	120	09:15:00	12:50:00		3		5		overcast	100
2010-07-17	sk	20	08:20:00	12:35:00		1		5		overcast	100
2010-07-18	in	15	09:55:00	12:05:00		1		5		sunny	0
2010-07-18	in	15	09:55:00	12:05:00		1		5		sunny	0
2010-07-18	in	15	09:55:00	12:05:00		1		5		sunny	0
2010-07-18	in	15	09:55:00	12:05:00		1		5		sunny	0
2010-07-18	tb	152	10:30:00	12:55:00		3		5		sunny	0
2010-07-18	sk	20	11:50:00	12:30:00		1		5		sunny	0
2010-07-18	pc	50	10:50:00	12:35:00		3		5		sunny	0
2010-07-18	tb	60	12:25:00	13:00:00		3		5		sunny	0
2010-07-18	pc	50	17:55:00	20:25:00		3		5		sunny	0
2010-07-19	sk	20	10:55:00	12:15:00		1		5		sunny	5
2010-07-19	sk	20	10:05:00	12:20:00		1		5		sunny	5
2010-07-19	sk	20	10:10:00	12:25:00		1		5		sunny	5
2010-07-19	pc	50	11:45:00	14:30:00		3		5		sunny	5
2010-07-19	sb	40	15:35:00	16:25:00		3		5		sunny	5
2010-07-21	gap		07:00:00				poor visibtlity 7:00 - 12:00	2	foggy	overcast	100
2010-07-21	gap		00:00:00	12:00:00
2010-07-22	tb	152	10:00:00	12:25:00		3		5		overcast	100
2010-07-22	in	15	10:35:00	12:10:00		1		5		overcast	100
2010-07-22	in	15	10:35:00	12:10:00		1		5		overcast	100
2010-07-22	pc	120	11:50:00	13:25:00		3		5		overcast	100
2010-07-22	pc	80	14:40:00	16:00:00		3		5		overcast	100
2010-07-22	pc	80	15:05:00	16:00:00		3		5		overcast	100
2010-07-23	sk	20	09:50:00	10:45:00		1		4	foggy	overcast	100
2010-07-23	sk	20	09:50:00	10:45:00		1		4	foggy	overcast	100
2010-07-23	sk	20	09:55:00	10:50:00		1		4	foggy	overcast	100
2010-07-23	gap		13:40:00				poor visibtlity 13:40 - 16:00	2	foggy and rain on cover	overcast	100
2010-07-23	gap		00:00:00	16:00:00
2010-07-24	pc	120	09:20:00	11:55:00		3		4	foggy	overcast	100
2010-07-24	pc	40	14:55:00	16:40:00		3		4	foggy	overcast	100
2010-07-24	pc	30	15:00:00	16:40:00		3		4	foggy	overcast	100
2010-07-26	sk	20	09:35:00	10:40:00		1		5		partly cloudy	95
2010-07-26	sk	20	09:40:00	10:50:00		1		5		partly cloudy	95
2010-07-26	sk	20	09:45:00	11:00:00		1		5		partly cloudy	95
2010-07-26	tb	152	10:55:00	12:10:00		3		5		partly cloudy	90
2010-07-27	pc	150	15:25:00	16:25:00		3		5		sunny	0
2010-07-28	pc	80	08:30:00	10:55:00		3		5		sunny	0
2010-07-28	pc	30	13:00:00	13:10:00		3		5		sunny	0
2010-07-29	pc	50	08:30:00	09:15:00		3		5		partly cloudy	15
2010-07-29	tb	152	09:35:00	12:40:00		3		5		partly cloudy	50
2010-07-29	pc	40	12:50:00	14:45:00		3		5		partly cloudy	50
2010-07-30	tb	152	10:00:00	13:45:00		3		5		partly cloudy	50
2010-07-30	in	15	10:20:00	12:15:00		1		5		partly cloudy	50
2010-07-30	in	15	10:25:00	12:15:00		1		5		partly cloudy	50
2010-07-30	sk	20	11:25:00	12:10:00		1		5		partly cloudy	50
2010-07-30	pc	50	10:50:00	12:30:00		3		5		partly cloudy	50
2010-07-30	pc	60	11:20:00	15:05:00		3		5		partly cloudy	50
2010-07-31	pc	150	08:50:00	12:35:00		3		5		partly cloudy	70
2010-07-31	tb	130	13:20:00	14:20:00		3		5		partly cloudy	90
2010-08-02	cs	962	10:05:00	11:15:00		3		5		partly cloudy	90
2010-08-02	sk	20	11:10:00	12:05:00		1		5		partly cloudy	50
2010-08-02	sk	20	11:20:00	12:20:00		1		5		partly cloudy	50
2010-08-02	sk	20	11:20:00	12:25:00		1		5		partly cloudy	50
2010-08-04	pc	60	11:15:00	12:30:00		3		5		sunny	0
2010-08-04	pc	120	16:30:00	19:15:00		3		5		sunny	0
2010-08-05	tb	152	09:20:00	14:50:00		3		5		sunny	0
2010-08-05	in	15	09:50:00	14:50:00				5		sunny	0
2010-08-06	sk	20	10:15:00	11:25:00		1		5		overcast	100
2010-08-06	sk	20	10:20:00	11:30:00		1		5		overcast	100
2010-08-06	sk	20	10:25:00	11:40:00		1		5		overcast	100
2010-08-06	pc	40	12:00:00	13:05:00		3		5		overcast	100
2010-08-06	gap		18:00:00				poor visibility 18:00 - 20:10
2010-08-06	gap		00:00:00	20:10:00
2010-08-07	gap		07:40:00				End 8/7/10 at 7:40
2010-08-13	gap		00:00:00	05:00:00			Start 8/13/10 at 5:00
2010-08-13	tb	120	14:30:00	16:05:00		3		5		sunny	0
2010-08-13	sk	20	14:55:00	15:05:00		1		5		sunny	0
2010-08-14	pc	90	08:35:00	12:15:00		3		5		sunny	0
2010-08-14	pc	80	10:30:00	11:20:00		3		5		sunny	0
2010-08-14	tb	152	16:35:00	17:45:00		3		5		sunny	0
2010-08-15	pc	40	13:20:00	13:45:00		3		5		sunny	0
2010-08-15	pc	80	14:00:00	15:25:00		3		5		sunny	0
2010-08-16	tb	152	08:30:00	11:40:00		3		4	dark	partly cloudy	15
2010-08-16	in	15	09:55:00	11:20:00		1		5		partly cloudy	30
2010-08-16	in	15	09:55:00	11:20:00		1		5		partly cloudy	30
2010-08-16	in	15	09:55:00	11:20:00		1		5		partly cloudy	30
2010-08-16	sk	20	10:50:00	11:15:00		1		5		partly cloudy	30
2010-08-16	sk	20	10:50:00	11:50:00		1		5		partly cloudy	30
2010-08-16	sk	20	10:50:00	11:55:00		1		5		partly cloudy	30
2010-08-17	tb	80	10:20:00	11:20:00		3		5		sunny	0
2010-08-18	sb	50	13:05:00	13:55:00		3		5		overcast	100
2010-08-18	pc	20	13:00:00	13:35:00		3		5		overcast	100
2010-08-19	tb	152	09:55:00	12:50:00		3		5		overcast	100
2010-08-20	pc	40	11:00:00	13:15:00		3		5		overcast	100
2010-08-21	pc	90	08:30:00	12:00:00		3		5		partly cloudy	50
2010-08-21	sk	15	09:40:00	11:15:00		3		5		partly cloudy	70
2010-08-21	sb	40	13:25:00	13:50:00		3		5		overcast	100
2010-08-22	pc	80	10:20:00	11:50:00		3		5		overcast	100
2010-08-23	pc	120	10:10:00	11:45:00		3		5		overcast	100
2010-08-23	pc	80	12:20:00	14:00:00		3		5		overcast	100
2010-08-23	pc	120	13:00:00	16:30:00		3		5		overcast	100
2010-08-26	tb	152	09:00:00	11:50:00		3		5		overcast	100
2010-08-26	tb	152	09:20:00	12:40:00		3		5		overcast	100
2010-08-26	sk	20	10:45:00	12:00:00		1		5		overcast	100
2010-08-27	sk	20	10:50:00	12:05:00		1		5		overcast	100
2010-08-27	sk	20	10:55:00	12:05:00		1		5		overcast	100
2010-08-28	pc	80	08:25:00	12:10:00		3		5		overcast	100
2010-08-28	sk	15	09:35:00	12:00:00		3		5		overcast	100
2010-08-29	tb	100	11:40:00	13:00:00		3		5		sunny	100
2010-08-30	sk	20	10:45:00	11:55:00		1		5		partly cloudy	75
2010-08-30	sk	20	10:50:00	12:15:00		1		5		partly cloudy	70
2010-08-30	sk	20	10:55:00	12:15:00		1		5		partly cloudy	70
2010-08-30	sk	20	11:15:00	12:20:00		1		5		partly cloudy	70
2010-08-31	pc	50	15:35:00	16:10:00		3		5		partly cloudy	30
2010-09-02	tb	152	09:50:00	10:50:00				5		overcast	100

## Sheet: Outer Endi
Date	boat type	estimated boat size (ft)	time enter	time leave	time leave is the next day	confidence that it is the same vessel (1-3, 1 = not very sure and 3 = positive)	visibility (note times with poor visibility if it is >1hr)	visibility (1-5,1=poor -5=exelent)	visibility explanation	weather	cloud cover % in photo
2009-05-16	tb	100	07:00:00	14:35:00		2
2009-05-16	pc	50		22:00:00	09:40:00
2009-05-17	pc	50	05:00:00	09:40:00
2009-05-17	tb	152	08:25:00	11:35:00		3
2009-05-19	cs	900	06:05:00	10:05:00		3
2009-05-19	pc	20	11:00:00	15:25:00		2
2009-05-20	tb	80	15:30:00	17:05:00		1
2009-05-21							19:20-19:50
2009-05-24	tb	152	06:25:00	12:30:00		3
2009-05-24	tb	100	20:35:00	22:00:00	13:35:00	1
2009-05-25	tb	100	05:00:00	13:35:00
2009-05-25	tb	152	07:00:00	12:20:00		3
2009-05-25	tb	80	11:35:00	13:55:00		2
2009-05-26	cs	962	05:35:00	09:20:00		3
2009-05-26	tb	80	09:40:00			2
2009-05-26	tb	80	09:35:00	12:50:00		2
2009-05-26	cs	962	10:45:00	15:10:00		3
2009-05-26	pc	40	12:15:00	14:30:00		1
2009-05-26	pc	80	17:25:00	19:25:00		2
2009-05-26	cs	848	17:30:00	20:05:00		3
2009-05-27							14:15-14:40
2009-05-27	tb	100	16:15:00
2009-05-27	cs	848	17:10:00	19:15:00		3
2009-05-28	tb	200	07:20:00	13:20:00		3
2009-05-29	gap		05:00:00				5:00-8:30
2009-05-29	gap		00:00:00	08:30:00
2009-05-29	tb	152	14:15:00	17:15:00		3
2009-05-31	tb	80	11:05:00	14:25:00		3
2009-06-01	pc	150	07:55:00	14:30:00		1
2009-06-01	pc	60	11:40:00	15:30:00		1
2009-06-01	sk	22	19:45:00	20:30:00		3
2009-06-02	cs	962	11:05:00	16:20:00		3
2009-06-02	pc	50	12:25:00	15:05:00		2
2009-06-02	cs	848	17:10:00	19:50:00		3
2009-06-02	tb	80	16:52:00	19:45:00		2
2009-06-03	cs	960	08:15:00	11:09:00		3
2009-06-03	cs	610	10:09:00	14:04:00		3
2009-06-03	pc	60	11:39:00	15:54:00		3
2009-06-03	pc	60	12:29:00	15:49:00		3
2009-06-03	tb	80	16:34:00	19:24:00		3
2009-06-03	cs	700	17:09:00	19:49:00		3
2009-06-04	pc	40	09:04:00	13:44:00		1
2009-06-04	tb	152	08:09:00	14:29:00		3
2009-06-04	tb	65	12:09:00	15:30:00		1
2009-06-04	pc	30	14:34:00	18:19:00		3
2009-06-05	tb	152	08:09:00	13:59:00		2
2009-06-05	tb	152	13:59:00	19:34:00		3
2009-06-06	tb	152	07:04:00	11:59:00		2
2009-06-06	tb	78	08:34:00	10:34:00		2
2009-06-06	sb	30	09:34:00	17:49:00		1
2009-06-06	pc	25	11:04:00	16:00:00		1
2009-06-06	tb	78	11:19:00	13:09:00		2
2009-06-06	tb	152	14:54:00	17:34:00		3
2009-06-07	tb	152	06:09:00	13:39:00		2
2009-06-07	tb	200	07:09:00	13:44:00		3
2009-06-07	tb	75	10:54:00	13:34:00		2
2009-06-08	tb	152	06:24:00	13:19:00		2
2009-06-08	pc	30	08:44:00	15:24:00		1
2009-06-08	cs	780	08:59:00	14:04:00		3
2009-06-08	pc	18	14:49:00	17:45:00		1
2009-06-09	cs	900	05:14:00	08:29:00		3
2009-06-09	cs	915	06:34:00	09:39:00		3
2009-06-09	cs	962	11:29:00	16:24:00		3
2009-06-09	tb	78	16:29:00	19:24:00		1
2009-06-09	cs	848	17:34:00	20:04:00		3
2009-06-10	cs	900	06:54:00	09:54:00		3
2009-06-10	cs	900	07:59:00	11:04:00		3
2009-06-10	pc	30	13:09:00	14:49:00		1
2009-06-10	tb	78	16:39:00	19:54:00		1
2009-06-10	cs	848	17:09:00	20:59:00		3
2009-06-11	tb	68	06:49:00	11:36:00		1
2009-06-11	tb	152	08:34:00	15:09:00		2
2009-06-12							7:49-8:29
2009-06-12	pc	44	11:39:00	15:44:00		1
2009-06-12							15:59-16:54
2009-06-13	cs	610	07:39:00	10:29:00		3
2009-06-14	pc	22	09:29:00
2009-06-14	gap		09:54:00						end 6/14/09 at 9:54
2009-06-26	gap		00:00:00	05:00:00					start 6/26/09 at 5:00
2009-06-26
2009-06-26	tb	120	08:04:00	13:00:00		3
2009-06-26	pc	30	11:10:00	13:44:00		3
2009-06-26	pc	25	12:50:00	13:44:00		1
2009-06-26	gap		13:45:00
2009-06-27	gap		00:00:00	05:00:00
2009-06-27	pc	100	12:05:00	17:25:00		3
2009-06-28	tb	40	11:45:00	17:05:00		1
2009-06-29	tb	80	07:04:00	13:20:00		2
2009-06-29	tb	44	07:55:00	11:55:00		1
2009-06-29	cs	780	08:40:00	12:40:00		3
2009-06-30	cs	900	05:30:00	09:10:00		3
2009-06-30	cs	962	11:20:00	17:00:00		3
2009-06-30	pc	30	16:20:00	18:55:00		2
2009-06-30	cs	848	17:20:00	19:35:00		3
2009-07-01							5:00-6:15
2009-07-01	cs	900	06:45:00	09:20:00		2
2009-07-01	tb	250	07:15:00	14:00:00		3
2009-07-01	cs	900	08:00:00	11:20:00		2
2009-07-01	cs	610	10:55:00	14:00:00		3
2009-07-01	cs	848	17:10:00	19:55:00		3
2009-07-01	pc	30	15:40:00	19:10:00		1
2009-07-02	tb	152	08:45:00	17:10:00		3
2009-07-02	pc	30	11:10:00	22:00:00
2009-07-02	tb	100	21:35:00	22:00:00	17:30:00	1
2009-07-03	tb	100	05:00:00	17:30:00
2009-07-03	tb	152	08:35:00	15:30:00		2
2009-07-03	cs	780	09:20:00	09:45:00		1900-01-03
2009-07-05	tb	80	20:15:00	21:00:00	14:00:00	3
2009-07-06	tb	80	05:00:00	14:00:00
2009-07-06	pc	40	12:00:00
2009-07-07	tb	40		09:15:00
2009-07-07	pc	40	11:30:00
2009-07-08	tb	152	13:20:00	17:00:00		3
2009-07-08	pc	160		17:00:00		3
2009-07-09	pc	40		14:15:00		3
2009-07-09	end								end 7/9/09 at 19:05
2010-05-14	start								start 5/14/10 at 5:00
2010-05-14	sk	22	12:50:00	13:05:00		3		5		overcast	100
2010-05-15	sk	20	08:35:00	12:20:00		3		5		overcast	100
2010-05-15	sk	22	08:40:00	12:20:00		3		5		overcast	100
2010-05-15	pc	80	11:00:00	13:45:00		1		5		overcast	100
2010-05-15	pc	60	11:30:00					5		overcast	100
2010-05-16	gap		05:00:00				5:00 - 9:00	3	rain on lense	partly cloudy	80
2010-05-16	gap		00:00:00	09:00:00
2010-05-16	pc	60	08:05:00	12:30:00		3
2010-05-16	pc	80	14:15:00	22:00:00	09:15:00	3		5		partly cloudy	40
2010-05-17	pc	80	05:00:00	09:15:00
2010-05-18	tb	152	05:25:00	09:40:00		3		5		overcast	100
2010-05-18	cs	848	17:00:00	19:10:00		3		5		overcast	100
2010-05-20	tb	152	08:40:00	15:05:00		3		5		overcast	100
2010-05-20	pc	60	09:20:00	13:55:00		2		5		overcast	100
2010-05-20	pc	120	09:20:00	16:25:00		3		5		overcast	100
2010-05-20	cs	700	13:20:00	16:25:00		3		5		overcast	100
2010-05-20	tb	78	13:20:00	15:40:00		3		5		overcast	100
2010-05-21	tb	152	05:40:00	13:10:00		3		5		overcast	100
2010-05-22	tb	152	13:10:00	19:20:00		3		5		partly cloudy	50
2010-05-22	sk	22	15:25:00					5		partly cloudy	50
2010-05-22	sk	20	15:25:00					5		partly cloudy	50
2010-05-23	tb	152	05:35:00	11:35:00		3		5		overcast	100
2010-05-23	gap		12:00:00						end 5/23/10 at 12:00
2010-06-02	gap		00:00:00	14:10:00					start 6/2/10 at 14:10
2010-06-03	gap		07:05:00						End 6/3/10 at 7:05
2010-06-03	gap		00:00:00	15:20:00					Start 6/3/10 at 15:20
2010-06-04	tb	150	06:00:00	12:25:00		3		3	fog on plexiglass	partly cloudy	70
2010-06-04	pc	100		14:45:00				5		partly cloudy	50
2010-06-05	pc	100	08:25:00	13:20:00		3		5		overcast	100
2010-06-05	sb	50	09:55:00	13:30:00		3		4	foggy	overcast	100
2010-06-06							5:00-6:35	2	fog on plexiglass	sunny	0
2010-06-06	pc	40	10:20:00	14:00:00		3		5		sunny	0
2010-06-06	pc	100	19:25:00	22:00:00	14:05:00	3		5		sunny	0
2010-06-07	pc	100	05:00:00	14:05:00
2010-06-07	pc	70	11:35:00	14:50:00		3		5		partly cloudy	15
2010-06-07	pc	30	12:40:00	16:15:00		1		5		partly cloudy	20
2010-06-07	pc	30	12:40:00	16:35:00		1		5		partly cloudy	30
2010-06-08	tb	152	08:25:00	11:35:00		3		5		partly cloudy	80
2010-06-09	gap		07:00:00						end 6/9/10 at 7:00
2010-06-09	gap		00:00:00	07:15:00					start 6/9/10 at 7:15
2010-06-09	pc	100	10:15:00	13:40:00				5		partly cloudy	30
2010-06-09	pc	60	18:30:00	22:00:00	11:30:00			5		partly cloudy	30
2010-06-10	pc	60	05:00:00	11:30:00
2010-06-10	tb	152	07:40:00	14:20:00		3		5		overcast	100
2010-06-10	pc	200	15:15:00	18:10:00		3		5		overcast	100
2010-06-11	pc	200	08:45:00	12:40:00		3		5		partly cloudy	90
2010-06-12	pc	40	15:25:00	18:10:00		3		4	foggy	overcast	100
2010-06-13	pc	30	16:35:00	22:00:00	11:45:00	2		5		overcast	100
2010-06-13	pc	40	17:05:00	22:00:00	11:50:00	2		5		overcast	100
2010-06-14	pc	30	05:00:00	11:45:00
2010-06-14	pc	40	05:00:00	11:50:00
2010-06-14	pc	120	07:40:00	12:40:00		3		5		overcast	100
2010-06-14	pc	80	14:10:00	18:30:00		3		5		partly cloudy	50
2010-06-15		30	13:30:00					5		overcast	100
2010-06-15	gap		16:20:00						end 6/15/10 at 16:20
2010-06-16	gap		00:00:00	05:00:00					start 6/16/10 at 5:00
2010-06-16	cs	951	07:20:00	09:25:00		3		5		overcast	100
2010-06-16	tb	78	07:35:00	10:50:00		3		5		overcast	100
2010-06-16	pc	30	14:20:00	15:00:00		2		5		overcast	100
2010-06-16	pc	100	15:25:00	19:40:00		3		5		overcast	100
2010-06-17	pc	120	06:55:00	14:00:00		3		5		overcast	100
2010-06-17	tb	150	07:00:00	13:40:00		3		5		overcast	100
2010-06-17	pc	30	13:15:00	14:05:00		3		5		overcast	100
2010-06-17	pc	40	19:55:00	22:00:00	09:30:00	3		5		overcast	100
2010-06-18	pc	40	05:00:00	09:30:00
2010-06-18	pc	120	07:05:00	10:20:00		3		5		overcast	100
2010-06-18	pc	80	07:30:00	12:35:00		3		5		overcast	100
2010-06-19	pc	100	07:50:00	14:00:00		3		5		partly cloudy	40
2010-06-19	gap		16:30:00						End 6/19/10 at 16:30
2010-08-13	gap		00:00:00	05:00:00					Start 8/13/10 at 5:00
2010-08-13	pc	120	07:05:00	16:45:00		1		5		sunny	0
2010-08-13	pc	120	09:15:00	15:30:00		3		5		partly cloudy	10
2010-08-13	pc	100	09:40:00	10:30:00		3		5		sunny	0
2010-08-13	tb	150	10:25:00	16:45:00		3		5		partly cloudy	10
2010-08-13	tb	120	13:10:00	15:15:00
2010-08-13	tb	80	13:15:00	18:10:00		1		5		sunny	0
2010-08-14	pc	100	07:05:00	13:25:00		2		5		sunny	0
2010-08-14	pc	80	09:15:00	12:25:00		2		5		sunny	0
2010-08-14	pc	30	15:30:00
2010-08-14	tb	150	15:30:00	19:05:00		3		4	foggy	sunny	0
2010-08-15	pc	40	12:05:00	14:45:00		2		4		sunny	0
2010-08-15	pc	80	13:00:00	22:00:00	10:10:00	2		4		sunny	0
2010-08-15	pc	120	18:00:00	22:00:00	13:15:00	2		5		sunny	0
2010-08-16	pc	80	05:00:00	10:10:00
2010-08-16	pc	120	05:00:00	13:15:00
2010-08-16	tb	150	07:15:00	12:45:00		3		5		partly cloudy	30
2010-08-17	tb	80	09:10:00	12:25:00		3		5		partly cloudy	80
2010-08-18	pc	80	11:35:00	14:35:00		2		4	foggy	overcast	100
2010-08-18	sb	50	10:35:00	15:50:00		2		4	foggy	overcast	100
2010-08-19	tb	152	08:20:00	14:40:00		3		4	foggy	overcast	100
2010-08-20	pc	40	09:45:00	14:30:00		1		5		overcast	100
2010-08-21	pc	40	11:10:00	15:20:00		2		5		partly cloudy	90
2010-08-21	pc	90	07:20:00	13:35:00		2		5		partly cloudy	80
2010-08-22	pc	80	08:45:00	13:10:00		2		4	foggy	overcast	100
2010-08-23	pc	70	09:10:00	12:35:00		3		4	foggy	overcast	100
2010-08-23	pc	50	10:35:00	15:05:00		2		4	foggy	overcast	100
2010-08-23	pc	30	11:40:00	17:30:00		2		4	foggy	overcast	100
2010-08-24	pc	30	13:25:00	15:05:00		2		5		overcast	100
2010-08-26	tb	152	07:55:00	12:50:00		3		5		overcast	100
2010-08-26	tb	152	08:00:00	13:50:00		3		5		overcast	100
2010-08-27	cs	951	06:20:00	09:00:00		3		5		overcast	100
2010-08-27	tb	80		15:15:00		2		5		overcast	100
2010-08-28	pc	100	07:10:00	13:30:00		3		5		overcast	100
2010-08-29	tb	100	06:40:00	22:00:00	13:20:00	3		5		partly cloudy	5
2010-08-20	tb	100	05:00:00	13:20:00
2010-08-31	pc	50	14:10:00	17:35:00		3		5		partly cloudy	50
2010-09-01	pc	40	09:55:00	10:45:00		1		5		overcast	100

## Sheet: Outer Tracy
Date	boat type	estimated boat size (ft)	time enter	time leave	time leave is the next day	confidence that it is the same vessel (1-3, 1 = not very sure and 3 = positive)	visibility (note times with poor visibility if it is >1hr)	visibility (1-5,1=poor -5=exelent)	visibility explanation	weather	cloud cover % in photo
2009-05-16							5:00-7:55
2009-05-16	pc	50	10:35:00	13:05:00
2009-05-17	tb	180	09:05:00	10:10:00		3
2009-05-17	pc	30	11:45:00	12:10:00		3
2009-05-18	cs	951	09:25:00	09:40:00		3
2009-05-18	pc	20	11:50:00	13:10:00		3
2009-05-19	cs	780	08:05:00	10:45:00		3
2009-05-19	tb	180	08:20:00	10:10:00		3
2009-05-19	pc	40	12:05:00	13:45:00		1
2009-05-19	in	15	12:15:00	12:30:00		1
2009-05-19	cs	962	12:50:00	14:50:00		3
2009-05-19	cs	848	18:10:00	19:35:00		3
2009-05-20	cs	951	08:15:00	08:40:00		3
2009-05-20	cs	900	09:40:00	10:50:00		3
2009-05-20	pc	856	11:55:00	12:15:00		3
2009-05-20	tb	180	13:25:00	16:35:00		3
2009-05-20	cs	848	18:10:00	19:05:00		3
2009-05-21	pc	30	09:45:00	10:20:00		3
2009-05-21	pc	50	11:40:00	12:05:00		3
2009-05-22	cs	848	08:35:00	09:15:00		3
2009-05-22	pc	50	11:40:00	12:00:00		3
2009-05-22	tb	152	14:55:00	18:10:00		1
2009-05-22	in	10	15:20:00	16:35:00		1
2009-05-22	in	10	15:20:00	16:45:00		1
2009-05-22	in	10	15:20:00	17:50:00		1
2009-05-23	tb	78		10:10:00
2009-05-23				11:50:00
2009-05-24	pc	40		14:30:00
2009-06-02	sk	20	12:09:00	12:24:00		3
2009-06-08	tb	60	15:39:00	18:44:00		3
2009-06-10	pc	20	09:09:00	09:34:00		3
2009-06-10				10:34:00
2009-06-10	tb	166	14:44:00	16:39:00
2009-06-12	pc	30	12:09:00	14:14:00		3
2009-06-13	tb	60	09:09:00	09:29:00		3
2009-06-13	pc	22	16:25:00	16:44:00		3
2009-06-14	tb	166	07:54:00	09:39:00		3
2009-06-14	pc	30	12:44:00	14:54:00		3
2009-06-16	tb	915	07:19:00	08:09:00		3
2009-06-16	tb	166	08:24:00	09:34:00		3
2009-06-16	pc	30	10:59:00	12:34:00		3
2009-06-17	cs	951	08:04:00	08:44:00		3
2009-06-17	cs	935	09:14:00	10:21:00		3
2009-06-17	tb	166	13:59:00	16:54:00		3
2009-06-17	cs	848	18:14:00	19:04:00		3
2009-06-17	tb	60	18:34:00	19:04:00		1
2009-06-18	pc	40	17:24:00	21:00:00	17:59:00	3
2009-06-19	pc	40	05:00:00	17:59:00
2009-06-19	cs	856	06:39:00	07:34:00		3
2009-06-20	tb	78	08:59:00	09:24:00		3
2009-06-20	pc	40	11:49:00	12:39:00		3
2009-06-21	pc	35	07:59:00	09:54:00		1
2009-06-21	tb	152	09:34:00	12:24:00		3
2009-06-21	pc	40	09:14:00	14:14:00		1
2009-06-22	cs	951	09:09:00	09:29:00		3
2009-06-22	cs	40	12:24:00	13:14:00		3
2009-06-22	tb	50	11:34:00	14:24:00		1
2009-06-22	tb	166	15:39:00	17:49:00		3
2009-06-23	tb	152	11:44:00	15:34:00		3
2009-06-24	pc	40	13:34:00	14:24:00		1
2009-06-24	tb	166	13:54:00	16:29:00		1
2009-06-24	tb	166	15:19:00	16:19:00		3
2009-06-24	pc	40	08:09:00	08:54:00		3
2009-06-25	pc	60	09:19:00	11:39:00		3
2009-06-26	pc	40	16:14:00	16:34:00		3
2009-06-27	tb	78	08:59:00	09:34:00		3
2009-06-27	pc	40	15:49:00	15:59:00		3
2009-06-28	tb	166	07:44:00	09:54:00		3
2009-06-28	pc	40	11:59:00	14:34:00		1
2009-06-28	pc	30	13:39:00	18:39:00		1
2009-06-28	pc	40	17:19:00	18:14:00		3
2009-06-29	cs	856	06:44:00	07:39:00		3
2009-06-29	pc	25	07:24:00	08:29:00		1
2009-06-29	cs	951	09:24:00	09:44:00		3
2009-06-29	pc	30	13:04:00	14:14:00		3
2009-06-30	tb	166	08:29:00	10:49:00		3
2009-06-30	pc	40	11:59:00	15:34:00		1
2009-06-30	pc	40	12:29:00	14:34:00		1
2009-07-01	pc	40	12:24:00	12:49:00		1
2009-07-01	pc	20	12:39:00	12:49:00		1
2009-07-02	pc	50	12:59:00	14:29:00		2
2009-07-02	pc	20	13:44:00	14:19:00		1
2009-07-02	pc	30	13:49:00	14:39:00		3
2009-07-03	in	15	09:24:00	10:09:00		2
2009-07-03	in	15	09:29:00	10:14:00		1
2009-07-03	in	15	09:29:00	10:19:00		1
2009-07-03	in	15	10:54:00	11:59:00		1
2009-07-03	in	15	10:59:00	12:04:00		2
2009-07-03	in	15	10:59:00	12:04:00		2
2009-07-03	sk	22	11:14:00	11:34:00		3
2009-07-04	tb	40	09:34:00	10:44:00		1
2009-07-04	tb	78	09:44:00	10:09:00		3
2009-07-04	in	15	09:04:00	09:54:00		1
2009-07-04	pc	30	10:04:00	11:29:00		1
2009-07-04	pc	40	10:54:00	11:09:00		3
2009-07-04	pc	30	10:54:00	11:19:00		3
2009-07-04	pc	15	10:14:00	11:39:00		1
2009-07-04	tb	100	12:04:00	14:24:00		3
2009-07-05	tb	152	06:54:00	12:34:00		3
2009-07-05	tb	40	11:09:00	12:09:00		3
2009-07-05	tb	166	13:59:00	15:59:00		3
2009-07-06	in	15	09:29:00	12:29:00		2
2009-07-06	in	15	09:49:00	12:29:00		2
2009-07-06	tb	166	15:14:00	16:24:00		3
2009-07-07	cs	915	07:07:00	08:39:00		3
2009-07-07	cs	962	11:54:00	13:59:00		3
2009-07-07	tb	78	16:39:00	18:34:00		3
2009-07-07	cs	848	18:44:00	19:59:00		3
2009-07-07	tb	80	18:49:00	20:09:00		3
2009-07-08	cs	951	07:49:00	08:14:00		3
2009-07-08	cs	856	09:04:00	09:49:00		3
2009-07-08	pc	40	09:59:00	10:54:00		1
2009-07-08	pc	40	10:04:00	12:39:00		1
2009-07-08	pc	40	10:29:00	13:24:00		1
2009-07-08	pc	40	13:04:00	15:54:00		3
2009-07-08	tb	166	14:54:00	16:44:00		3
2009-07-08	tb	78	16:54:00	19:14:00		3
2009-07-08	cs	848	17:59:00	19:14:00		3
2009-07-09	cs	856	06:34:00	07:59:00		3
2009-07-10	tb	40	12:29:00	13:39:00		2
2009-07-10	pc	20	13:44:00	13:49:00		1
2009-07-10	tb	40	18:49:00	20:24:00		1
2009-07-11	tb	78	09:24:00	09:54:00		1
2009-07-11	in	20	11:39:00	12:34:00		1
2009-07-11	pc	30	11:39:00	12:59:00		1
2009-07-11	tb	60	12:24:00	14:39:00		1
2009-07-11	pc	40	13:04:00	14:29:00		3
2009-07-12	tb	166	07:39:00	10:14:00		3
2009-07-12	pc	60	12:29:00	16:09:00		3
2009-07-12	pc	30	16:59:00	17:09:00		3
2009-07-13	pc	22	14:19:00	14:54:00		3
2009-07-14	sk	962	07:44:00	08:59:00		3
2019-07-14	tb	60	09:19:00	11:19:00		3
2009-07-14	cs	915	10:34:00	11:04:00		3
2009-07-14	pc	40	10:39:00	11:09:00		3
2009-07-15	pc	40	11:54:00	14:59:00		2
2009-07-15	pc	30	14:04:00	14:44:00		1
2009-07-15	tb	60	17:04:00	19:24:00		3
2009-07-15	cs	848	18:04:00	19:44:00		3
2009-07-16	pc	30	12:59:00	14:14:00		3
2009-07-17	tb	60	10:04:00	12:19:00		3
2009-07-17	pc	40	14:24:00	14:34:00		2
2009-07-18	tb	152	07:54:00	12:04:00		3
2009-07-18	in	10	08:44:00	09:39:00		2
2009-07-18	tb	60	08:59:00	09:39:00		1
2009-07-18	pc	30	10:14:00	10:34:00		1
2009-07-18	pc	60	18:54:00	19:39:00		3
2009-07-19	cs	856	06:19:00	07:54:00		3
2009-07-19	tb	152	07:09:00	12:24:00		3
2009-07-19	in	10	08:54:00	10:24:00		3
2009-07-19	in	10	08:54:00	10:24:00		3
2009-07-19	in	10	10:34:00	12:19:00		1
2009-07-19	in	10	10:34:00	12:19:00		1
2009-07-19	in	10	10:39:00	12:19:00		1
2009-07-19	pc	30	13:09:00	14:09:00		3
2009-07-19	pc	30	12:24:00	14:39:00		3
2009-07-19	pc	30	15:29:00	17:29:00		3
2009-07-20	tb	152	07:09:00	12:39:00		3
2009-07-20	in	15	09:04:00	10:24:00		1
2009-07-20	in	15	09:09:00	10:34:00		1
2009-07-20	tb	60	10:39:00	12:59:00		3
2009-07-20	tb	60	12:34:00	19:09:00		2
2009-07-20	tb	166	15:39:00	18:09:00		3
2009-07-21	cs	915	07:09:00	08:54:00		3
2009-07-21	tb	166	08:29:00	10:24:00		3
2009-07-21	pc	40	10:44:00	11:34:00		3
2009-07-21	cs	962	12:14:00	14:04:00		3
2009-07-21	pc	40	12:34:00	14:59:00		1
2009-07-21	cs	848	18:14:00	19:29:00		3
2009-07-21	cs	400	18:34:00	19:34:00		3
2009-07-22	pc	40	11:39:00	12:24:00		3
2009-07-22	pc	40	13:14:00	13:18:00		3
2009-07-22	tb	60	13:14:00	13:39:00		3
2009-07-22	pc	40	14:19:00	15:34:00		2
2009-07-22	tb	60	12:39:00	14:14:00		1
2009-07-22	pc	70	15:19:00	17:54:00		3
2009-07-22	tb	80	16:44:00	19:04:00		3
2009-07-22	cs	848	17:49:00	19:14:00		3
2009-07-23	gap		05:09:00				end 7/23/09 at 5:09
2009-07-23	gap		00:00:00	07:59:00			start 7/23/09 at 7:59
2009-07-23	tb	70	12:19:00	12:23:00		3
2009-07-23	tb	80	13:09:00	14:54:00		3
2009-07-23	pc	40	13:49:00	14:14:00		3
2009-07-25	tb	78	09:14:00	09:29:00		3
2009-07-25	pc	50	11:19:00	14:29:00		1
2009-07-25	pc	50	11:59:00	14:39:00		1
2009-07-25	ky	10	19:29:00	19:39:00		3
2009-07-25	ky	10	19:34:00	19:39:00		3
2009-07-26	tb	166	07:39:00	10:14:00		3
2009-07-26	pc	60	11:29:00	12:54:00		2
2009-07-26	pc	30	11:24:00	14:18:00		1
2009-07-26	pc	30	13:03:00	14:28:00		1
2009-07-26	pc	30	13:19:00	14:43:00		1
2009-07-26	pc	30	14:48:00	15:28:00		1
2009-07-26	pc	50	13:58:00	14:18:00		3
2009-07-26	pc	30	14:23:00	14:38:00		1
2009-07-26	pc	50	15:08:00	19:08:00		1
2009-07-27	pc	40	09:58:00	10:48:00		3
2009-07-27	tb	60	12:23:00	13:33:00		3
2009-07-27	pc	40	13:43:00	16:28:00		3
2009-07-27	tb	166	16:03:00	16:53:00		3
2009-07-28	cs	915	07:08:00	08:53:00		3
2009-07-28	cs	300	08:38:00	13:13:00		1
2009-07-28	tb	150	10:53:00	14:38:00		3
2009-07-28	pc	40	10:58:00	13:43:00		1
2009-07-28	pc	60	11:38:00	13:58:00		3
2009-07-28	pc	30	11:53:00	14:28:00		1
2009-07-28	cs	962	12:28:00	14:23:00		3
2009-07-28	pc	15	14:53:00	15:28:00		3
2009-07-29	cs	951	07:48:00	08:23:00		3
2009-07-29	pc	40	10:03:00	11:18:00		3
2009-07-29	pc	20	11:33:00	12:08:00		3
2009-07-29	pc	50	12:48:00	16:42:00		3
2009-07-29	cs	644	15:03:00	16:42:00		3
2009-07-29	cs	848	18:13:00	19:48:00		3
2009-07-30	pc	30	10:43:00	15:28:00		2
2009-07-30	tb	60	11:53:00	13:08:00		2
2009-07-30	tb	78	12:43:00	14:33:00		2
2009-07-31	tb	152	06:23:00	12:23:00		1
2009-07-31	in	15	08:53:00	09:38:00		1
2009-07-31	in	15	08:58:00	09:38:00		1
2009-07-31	cs	780	08:58:00	09:08:00		3
2009-07-31	in	15	09:08:00	09:38:00		1
2009-07-31	pc	80	10:03:00	12:13:00		3
2009-07-31	pc	80	10:53:00	11:58:00		3
2009-07-31	tb	166	13:18:00	15:53:00		1
2009-08-01	in	15	08:38:00	10:03:00		1
2009-08-01	in	15	08:38:00	10:03:00		1
2009-08-01	tb	152	08:43:00	11:58:00		3
2009-08-01	in	15	09:53:00	11:13:00		1
2009-08-01	in	15	09:53:00	11:13:00		1
2009-08-01	tb	60	09:09:00	11:58:00		3
2009-08-01	tb	78	08:18:00	09:48:00		1
2009-08-01	tb	50	11:18:00	11:58:00		3
2009-08-01	pc	60	12:03:00			1
2009-08-02	pc	70	10:03:00	14:18:00		3
2009-08-02	pc	40	11:33:00	12:08:00		3
2009-08-02	pc	40	13:08:00	13:18:00		3
2009-08-02	tb	80	13:18:00	14:38:00		3
2009-08-02	tb	152	15:08:00	18:33:00		3
2009-08-02	in	15	15:28:00	18:15:00		1
2009-08-02	in	15	15:28:00	19:15:00		1
2009-08-02	in	15	15:28:00	20:15:00		1
2009-08-02	pc	50	18:48:00	19:53:00		3
2009-08-03	tb	152	07:43:00	16:28:00		3
2009-08-03	pc	40	14:43:00	18:00:00		1
2009-08-04	cs	975	07:08:00	09:18:00		3
2009-08-04	cs	962	12:08:00	14:38:00		3
2009-08-04	pc	40	13:08:00	14:13:00		3
2009-08-04	tb	60	11:28:00	14:13:00		1
2009-08-04	pc	20	16:23:00	17:03:00		3
2009-08-04	cs	965	17:43:00	18:43:00		3
2009-08-04	tb	50	17:28:00	18:33:00		3
2009-08-05	cs	951	07:28:00	08:33:00		3
2009-08-05	tb	166	07:28:00	10:48:00		3
2009-08-05	cs	856	09:13:00	10:18:00		3
2009-08-05	pc	80	10:23:00	13:28:00		1
2009-08-05	pc	40	11:28:00	13:08:00		1
2009-08-05	tb	70	12:08:00	14:53:00		1
2009-08-05	pc	40	12:58:00	14:08:00		1
2009-08-05	tb	166	14:53:00	16:43:00		3
2009-08-05	tb	78	16:28:00	18:33:00		3
2009-08-05	cs	848	17:38:00	18:53:00		3
2009-08-06	pc	30	07:48:00	12:18:00		2
2009-08-06	pc	40	09:58:00	18:28:00		2
2009-08-06	pc	30	12:33:00	14:43:00		2
2009-08-06	pc	60	16:53:00	17:03:00		3
2009-08-06	end								end 8/6/09 at 20:33
2010-05-15	start								start 5/15/10 at 5:50
2010-05-15	tb	156	08:20:00	10:55:00		1		5		overcast	100
2010-05-18	gap		09:55:00						End 5/18/10 at 9:55
2010-05-23	gap		00:00:00	05:00:00					Start 5/23/10 at 5:00
2010-05-24	tb	178	07:20:00	13:15:00		3		3	camera out of focus	overcast	100
2010-05-25	cs	962	07:40:00	08:25:00		3		4	camera out of focus	overcast	100
2010-05-25	tb	78	17:00:00	17:55:00		3		4	camera out of focus	overcast	100
2010-05-25	cs	848	17:45:00	17:55:00		3		4	camera out of focus	overcast	100
2010-05-26	cs	951	09:40:00	10:15:00		3		4	camera out of focus	partly cloudy	50
2010-05-27	tb	180	07:35:00	09:55:00		3		4	camera out of focus	partly cloudy	40
2010-05-28	cs	610	07:00:00	08:05:00		3		4	camera out of focus	overcast	100
2010-05-28	cs	800	08:55:00	09:10:00		3		4	camera out of focus	overcast	100
2010-05-28	tb	50	14:10:00	15:30:00		3		4	camera out of focus	sunny	5
2010-05-28	tb	150	14:10:00	15:30:00		3		4	camera out of focus	sunny	10
2010-05-29	sb	40	13:45:00	14:00:00		3		4	camera out of focus	sunny	5
2010-05-30	cs	610	08:55:00	10:05:00		3		4	camera out of focus	sunny	0
2010-05-30	pc	30	10:15:00	11:45:00		1		4	camera out of focus	sunny	0
2010-05-30	pc	40	18:10:00	18:14:00		3		4	camera out of focus	sunny	0
2010-05-31	cs	965	07:40:00	08:40:00		3		4	camera out of focus	partly cloudy	60
2010-05-31	tb	78	10:20:00	11:30:00		1		4	camera out of focus	partly cloudy	90
2010-05-31	cs	610	11:10:00	13:05:00		3		4	camera out of focus	partly cloudy	90
2010-05-31	pc	40	14:05:00	14:20:00		1		4	camera out of focus	partly cloudy	80
2010-05-31	pc	40	12:30:00	14:30:00		1		4	camera out of focus	partly cloudy	80
2010-06-01	cs	962	07:30:00	09:10:00		3		3	camera out of focus	overcast	100
2010-06-01	sk	22	12:50:00	12:54:00		3		4	camera out of focus	partly cloudy	80
2010-06-01	pc	50	14:00:00	14:15:00		1		3	camera out of focus	partly cloudy	60
2010-06-02	cs	951	07:40:00	08:25:00		3		4	camera out of focus	overcast	100
2010-06-02	tb	80	08:30:00	10:20:00		1		4	camera out of focus	overcast	100
2010-06-02	tb	180	08:40:00	09:35:00		3		4	camera out of focus	overcast	100
2010-06-03	tb	180	07:40:00	09:50:00		3		3	camera out of focus	partly cloudy	95
2010-06-04	gap		06:10:00						End 6/4/10 at 6:10
2010-06-17	gap		00:00:00	05:00:00					Start 6/17/10 at 5:00
2010-06-17	tb	178	07:40:00	10:05:00		1		3	camera out of focus	overcast	100
2010-06-17	pc	60	10:50:00			3		4	camera out of focus	overcast	100
2010-06-17	gap		11:50:00						End 6/17/10 at 11:50
2010-06-18	gap		00:00:00	05:00:00					Start 6/18/10 at 5:00
2010-06-18	pc	80	09:05:00	09:40:00		1		3	camera out of focus	overcast	100
2010-06-18	cs	964	11:30:00	12:25:00		3		3	camera out of focus	overcast	100
2010-06-19	tb	78	09:30:00	10:15:00		3		3	camera out of focus	partly cloudy	20
2010-06-19	sb	60	10:00:00	11:15:00		3		3	camera out of focus	partly cloudy	20
2010-06-19	tb	80	11:30:00					3	camera out of focus	partly cloudy	20
2010-06-19	tb	150	15:20:00	16:45:00		3		3	camera out of focus	partly cloudy	20
2010-06-20	pc	20	10:50:00						camera out of focus	sunny	0
2010-06-20	pc	80	11:30:00	11:40:00		3		3	camera out of focus	sunny	0
2010-06-20	tb	120	12:50:00	14:15:00		3		3	camera out of focus	sunny	0
2010-06-21	tb	180	08:35:00	10:00:00		3		3	camera out of focus	sunny	60
2010-06-21	tb	78	10:15:00	10:45:00		3		3	camera out of focus	overcast	100
2010-06-22	cs	514	07:50:00	08:25:00		3		3	camera out of focus	overcast	100
2010-06-22	pc	40	13:20:00	14:40:00		2		3	camera out of focus	overcast	100
2010-06-22	pc	70	13:35:00	14:30:00		2		3	camera out of focus	overcast	100
2010-06-22	pc	80	14:50:00	15:00:00		3		3	camera out of focus	overcast	100
2010-06-23	cs	900	07:45:00	08:55:00		3		3	camera out of focus/foggy	overcast	100
2010-06-23	tb	78	07:50:00	10:40:00		3		3	camera out of focus/foggy	overcast	100
2010-06-23	cs	900	09:10:00	10:40:00		3		3	camera out of focus/foggy	overcast	100
2010-06-23	pc	20	12:20:00	13:50:00		1		3	camera out of focus/foggy	overcast	100
2010-06-23	pc	40	14:15:00	14:30:00		3		3	camera out of focus/foggy	overcast	100
2010-06-23	pc	60	13:15:00	15:15:00		1		3	camera out of focus/foggy	overcast	100
2010-06-24	tb	180	07:45:00	09:55:00		3		3	camera out of focus/foggy	overcast	100
2010-06-24	pc	40	11:15:00	12:25:00		3		3	camera out of focus	overcast	100
2010-06-24	pc	50	12:55:00	13:00:00		3		3	camera out of focus	overcast	100
2010-06-25	tb	60	09:00:00	10:00:00		1		3	camera out of focus	overcast	100
2010-06-25	tb	60	09:20:00	10:30:00		1		3	camera out of focus	overcast	100
2010-06-25	pc	200	09:35:00	12:10:00		3		3	camera out of focus	partly cloudy	60
2010-06-25	pc	50	11:20:00	11:35:00		3		3	camera out of focus	partly cloudy	60
2010-06-25	pc	30	11:45:00	13:45:00		1		3	camera out of focus	overcast	100
2010-06-25	pc	40	15:30:00	15:40:00		3		3	camera out of focus	overcast	100
2010-06-26	tb	78	08:45:00	09:50:00		3		3	camera out of focus	overcast	100
2010-06-26	pc	30	11:40:00	12:50:00		1		3	camera out of focus	overcast	100
2010-06-26	pc	30	11:50:00	13:40:00		1		3	camera out of focus	overcast	100
2010-06-26	sk	22	14:25:00	17:20:00		1		3	camera out of focus	overcast	100
2010-06-26	gap		16:25:00						End 6/26/10 at 16:25
2010-07-08	gap		00:00:00	04:11:00					Start 7/8/10 at 4:11
2010-07-09	tb	78	09:20:00	10:25:00		3		5		partly cloudy	95
2010-07-09	tb	180	09:40:00	11:25:00		3		5		overcast	100
2010-07-09	end								End 7/9/10 at 5:45
