# Supplementary material for: Factors Affecting Haul-Out Behavior of Harbor Seals (Phoca vitulina) in Tidewater Glacier Inlets in Alaska: Can Tourism Vessels and Seals Coexist?
Source: PLoS One. 2015 May 27;10(5):e0125486. doi: 10.1371/journal.pone.0125486 (PMC4446219; doi:10.1371/journal.pone.0125486)
Supplement: S4 Data File — Data file shows all VHF data (filtered to retain only good data). Includes date, time, seal ID, location, and transmitter type by year and telemetry station. (XLSX) [file pone.0125486.s004.xlsx]

## Sheet: 2008
Date	Year	Julian	Time	ID	Location	pulse rate	signal strength	tx type	Data source	Activity	Data type	Location Key		LOCATION (HEARD FROM)
2008-04-28	8			08TE01				HM		DV	track			ENDICOTT ARM
2008-05-09	8		18:45:00	08TE01				HM		HO	track			ENDICOTT ARM
2008-05-08	8		15:11:00	08TE01				HM		HO	track			ENDICOTT ARM
2008-05-11	8		14:36:00	08TE01				HM		HO	track			ENDICOTT ARM
2008-05-11	8		14:44:00	08TE01				HM		HO	track			ENDICOTT ARM
2008-05-11	8		17:54:00	08TE01				HM			track			ENDICOTT ARM
2008-07-09	8		10:28:00	08TE01				HM		DV	track			ENDICOTT ARM
2008-07-09	8		11:46:00	08TE01				HM			track			ENDICOTT ARM
2008-07-09	8		12:43:00	08TE01				HM			track			ENDICOTT ARM
2008-05-12	8	133	15:31:00	08TE01	ENGL	50	113	HM	TAFT	HO	good	0
2008-05-20	8	141	10:38:00	08TE01	ENGL	50	79	HM	TAFT	HO	good	0
2008-05-20	8	141	13:19:00	08TE01	ENGL	50	140	HM	TAFT	HO	good	0
2008-05-20	8	141	13:35:00	08TE01	ENGL	50	146	HM	TAFT	HO	good	0
2008-05-20	8	141	14:23:00	08TE01	ENGL	50	130	HM	TAFT	HO	good	0
2008-05-20	8	141	14:39:00	08TE01	ENGL	50	135	HM	TAFT	HO	good	0
2008-05-20	8	141	14:55:00	08TE01	ENGL	50	142	HM	TAFT	HO	good	0
2008-05-20	8	141	15:12:00	08TE01	ENGL	50	138	HM	TAFT	HO	good	0
2008-05-20	8	141	15:27:00	08TE01	ENGL	50	140	HM	TAFT	HO	good	0
2008-05-20	8	141	15:43:00	08TE01	ENGL	50	146	HM	TAFT	HO	good	0
2008-05-20	8	141	15:59:00	08TE01	ENGL	50	146	HM	TAFT	HO	good	0
2008-05-20	8	141	16:16:00	08TE01	ENGL	50	147	HM	TAFT	HO	good	0
2008-05-20	8	141	16:32:00	08TE01	ENGL	50	149	HM	TAFT	HO	good	0
2008-05-20	8	141	16:47:00	08TE01	ENGL	50	139	HM	TAFT	HO	good	0
2008-05-20	8	141	17:05:00	08TE01	ENGL	50	137	HM	TAFT	HO	good	0
2008-05-20	8	141	18:55:00	08TE01	ENGL	50	138	HM	TAFT	HO	good	0
2008-05-20	8	141	19:43:00	08TE01	ENGL	50	140	HM	TAFT	HO	good	0
2008-05-20	8	141	19:59:00	08TE01	ENGL	50	119	HM	TAFT	HO	good	0
2008-05-20	8	141	20:15:00	08TE01	ENGL	50	137	HM	TAFT	HO	good	0
2008-05-20	8	141	20:31:00	08TE01	ENGL	50	148	HM	TAFT	HO	good	0
2008-05-20	8	141	20:46:00	08TE01	ENGL	50	146	HM	TAFT	HO	good	0
2008-05-20	8	141	21:03:00	08TE01	ENGL	50	143	HM	TAFT	HO	good	0
2008-05-20	8	141	21:18:00	08TE01	ENGL	50	151	HM	TAFT	HO	good	0
2008-05-20	8	141	22:20:00	08TE01	ENGL	50	152	HM	TAFT	HO	good	0
2008-05-20	8	141	23:39:00	08TE01	ENGL	50	149	HM	TAFT	HO	good	0
2008-05-21	8	142	01:45:00	08TE01	ENGL	50	152	HM	TAFT	HO	good	0
2008-05-21	8	142	03:04:00	08TE01	ENGL	50	152	HM	TAFT	HO	good	0
2008-05-21	8	142	07:28:00	08TE01	ENGL	50	114	HM	TAFT	HO	good	0
2008-05-21	8	142	07:44:00	08TE01	ENGL	50	100	HM	TAFT	HO	good	0
2008-05-21	8	142	08:15:00	08TE01	ENGL	50	103	HM	TAFT	HO	good	0
2008-05-21	8	142	08:31:00	08TE01	ENGL	50	107	HM	TAFT	HO	good	0
2008-05-21	8	142	08:47:00	08TE01	ENGL	50	108	HM	TAFT	HO	good	0
2008-05-21	8	142	09:03:00	08TE01	ENGL	50	108	HM	TAFT	HO	good	0
2008-05-21	8	142	09:19:00	08TE01	ENGL	50	101	HM	TAFT	HO	good	0
2008-05-21	8	142	09:35:00	08TE01	ENGL	50	95	HM	TAFT	HO	good	0
2008-05-21	8	142	09:50:00	08TE01	ENGL	50	105	HM	TAFT	HO	good	0
2008-05-21	8	142	10:07:00	08TE01	ENGL	50	108	HM	TAFT	HO	good	0
2008-05-21	8	142	10:23:00	08TE01	ENGL	50	98	HM	TAFT	HO	good	0
2008-05-21	8	142	10:39:00	08TE01	ENGL	50	111	HM	TAFT	HO	good	0
2008-05-21	8	142	11:11:00	08TE01	ENGL	50	111	HM	TAFT	HO	good	0
2008-05-21	8	142	11:27:00	08TE01	ENGL	50	110	HM	TAFT	HO	good	0
2008-05-21	8	142	11:43:00	08TE01	ENGL	50	119	HM	TAFT	HO	good	0
2008-05-21	8	142	11:58:00	08TE01	ENGL	50	118	HM	TAFT	HO	good	0
2008-05-21	8	142	12:15:00	08TE01	ENGL	50	124	HM	TAFT	HO	good	0
2008-05-21	8	142	12:30:00	08TE01	ENGL	50	123	HM	TAFT	HO	good	0
2008-05-21	8	142	12:46:00	08TE01	ENGL	50	122	HM	TAFT	HO	good	0
2008-05-21	8	142	13:03:00	08TE01	ENGL	50	116	HM	TAFT	HO	good	0
2008-05-21	8	142	13:19:00	08TE01	ENGL	50	129	HM	TAFT	HO	good	0
2008-05-21	8	142	13:35:00	08TE01	ENGL	50	122	HM	TAFT	HO	good	0
2008-05-21	8	142	13:50:00	08TE01	ENGL	50	118	HM	TAFT	HO	good	0
2008-05-21	8	142	14:07:00	08TE01	ENGL	50	123	HM	TAFT	HO	good	0
2008-05-21	8	142	14:23:00	08TE01	ENGL	50	101	HM	TAFT	HO	good	0
2008-05-21	8	142	14:39:00	08TE01	ENGL	50	115	HM	TAFT	HO	good	0
2008-05-21	8	142	14:54:00	08TE01	ENGL	50	99	HM	TAFT	HO	good	0
2008-05-21	8	142	15:11:00	08TE01	ENGL	50	108	HM	TAFT	HO	good	0
2008-05-21	8	142	15:27:00	08TE01	ENGL	50	107	HM	TAFT	HO	good	0
2008-05-21	8	142	15:42:00	08TE01	ENGL	50	92	HM	TAFT	HO	good	0
2008-05-21	8	142	15:58:00	08TE01	ENGL	50	107	HM	TAFT	HO	good	0
2008-05-21	8	142	16:14:00	08TE01	ENGL	50	89	HM	TAFT	HO	good	0
2008-05-21	8	142	16:30:00	08TE01	ENGL	50	105	HM	TAFT	HO	good	0
2008-05-21	8	142	16:45:00	08TE01	ENGL	50	90	HM	TAFT	HO	good	0
2008-05-26	8	147	07:35:00	08TE01	ENOU	50	100	HM	TAFT	HO	good	0
2008-05-26	8	147	09:16:00	08TE01	ENGL	50	88	HM	TAFT	HO	good	0
2008-05-26	8	147	09:48:00	08TE01	ENGL	50	105	HM	TAFT	HO	good	0
2008-05-26	8	147	10:36:00	08TE01	ENGL	50	120	HM	TAFT	HO	good	0
2008-05-26	8	147	11:09:00	08TE01	ENGL	50	119	HM	TAFT	HO	good	0
2008-05-26	8	147	11:25:00	08TE01	ENGL	50	122	HM	TAFT	HO	good	0
2008-05-26	8	147	12:28:00	08TE01	ENGL	50	131	HM	TAFT	HO	good	0
2008-05-26	8	147	12:44:00	08TE01	ENGL	50	136	HM	TAFT	HO	good	0
2008-05-26	8	147	13:01:00	08TE01	ENGL	50	138	HM	TAFT	HO	good	0
2008-05-26	8	147	13:17:00	08TE01	ENGL	50	132	HM	TAFT	HO	good	0
2008-05-26	8	147	13:32:00	08TE01	ENGL	50	131	HM	TAFT	HO	good	0
2008-05-26	8	147	13:48:00	08TE01	ENGL	50	123	HM	TAFT	HO	good	0
2008-05-26	8	147	14:51:00	08TE01	ENGL	50	125	HM	TAFT	HO	good	0
2008-05-26	8	147	19:20:00	08TE01	ENGL	50	97	HM	TAFT	HO	good	0
2008-05-27	8	148	01:41:00	08TE01	ENOU	50	94	HM	TAFT	HO	good	0
2008-05-29	8	150	08:16:00	08TE01	ENOU	50	96	HM	TAFT	HO	good	0
2008-05-29	8	150	09:34:00	08TE01	ENGL	50	81	HM	TAFT	HO	good	0
2008-05-29	8	150	10:53:00	08TE01	ENGL	50	99	HM	TAFT	HO	good	0
2008-05-29	8	150	12:13:00	08TE01	ENGL	50	88	HM	TAFT	HO	good	0
2008-05-29	8	150	12:29:00	08TE01	ENGL	50	111	HM	TAFT	HO	good	0
2008-05-29	8	150	12:44:00	08TE01	ENGL	50	114	HM	TAFT	HO	good	0
2008-05-29	8	150	13:01:00	08TE01	ENGL	50	105	HM	TAFT	HO	good	0
2008-05-29	8	150	13:17:00	08TE01	ENGL	50	113	HM	TAFT	HO	good	0
2008-05-29	8	150	13:32:00	08TE01	ENGL	50	110	HM	TAFT	HO	good	0
2008-05-29	8	150	13:48:00	08TE01	ENGL	50	99	HM	TAFT	HO	good	0
2008-05-29	8	150	14:04:00	08TE01	ENGL	50	98	HM	TAFT	HO	good	0
2008-05-29	8	150	14:20:00	08TE01	ENGL	50	105	HM	TAFT	HO	good	0
2008-05-29	8	150	14:36:00	08TE01	ENGL	50	96	HM	TAFT	HO	good	0
2008-05-29	8	150	14:52:00	08TE01	ENGL	50	101	HM	TAFT	HO	good	0
2008-05-29	8	150	15:09:00	08TE01	ENGL	50	90	HM	TAFT	HO	good	0
2008-05-29	8	150	15:25:00	08TE01	ENGL	50	99	HM	TAFT	HO	good	0
2008-05-29	8	150	15:40:00	08TE01	ENGL	50	97	HM	TAFT	HO	good	0
2008-05-29	8	150	15:56:00	08TE01	ENGL	50	91	HM	TAFT	HO	good	0
2008-05-29	8	150	16:12:00	08TE01	ENGL	50	82	HM	TAFT	HO	good	0
2008-05-29	8	150	16:28:00	08TE01	ENGL	50	83	HM	TAFT	HO	good	0
2008-05-29	8	150	16:44:00	08TE01	ENGL	50	83	HM	TAFT	HO	good	0
2008-05-29	8	150	17:01:00	08TE01	ENGL	50	85	HM	TAFT	HO	good	0
2008-05-29	8	150	20:11:00	08TE01	ENGL	50	88	HM	TAFT	HO	good	0
2008-05-29	8	150	21:46:00	08TE01	ENGL	50	72	HM	TAFT	HO	good	0
2008-05-29	8	150	23:28:00	08TE01	ENOU	50	97	HM	TAFT	HO	good	0
2008-06-01	8	153	08:43:00	08TE01	ENOU	50	100	HM	TAFT	HO	good	0
2008-06-01	8	153	12:40:00	08TE01	ENGL	50	153	HM	TAFT	HO	good	0
2008-06-01	8	153	13:14:00	08TE01	ENGL	50	149	HM	TAFT	HO	good	0
2008-06-01	8	153	13:30:00	08TE01	ENGL	50	149	HM	TAFT	HO	good	0
2008-06-01	8	153	13:47:00	08TE01	ENGL	50	144	HM	TAFT	HO	good	0
2008-06-01	8	153	14:04:00	08TE01	ENGL	50	141	HM	TAFT	HO	good	0
2008-06-01	8	153	14:20:00	08TE01	ENGL	50	140	HM	TAFT	HO	good	0
2008-06-01	8	153	14:36:00	08TE01	ENGL	50	132	HM	TAFT	HO	good	0
2008-06-01	8	153	14:52:00	08TE01	ENGL	50	110	HM	TAFT	HO	good	0
2008-06-01	8	153	15:09:00	08TE01	ENGL	50	122	HM	TAFT	HO	good	0
2008-06-01	8	153	15:26:00	08TE01	ENGL	50	98	HM	TAFT	HO	good	0
2008-06-01	8	153	15:42:00	08TE01	ENGL	50	112	HM	TAFT	HO	good	0
2008-06-01	8	153	15:57:00	08TE01	ENGL	50	96	HM	TAFT	HO	good	0
2008-06-01	8	153	16:14:00	08TE01	ENGL	50	108	HM	TAFT	HO	good	0
2008-06-01	8	153	16:30:00	08TE01	ENGL	50	110	HM	TAFT	HO	good	0
2008-06-01	8	153	16:47:00	08TE01	ENGL	50	114	HM	TAFT	HO	good	0
2008-06-01	8	153	17:03:00	08TE01	ENGL	50	118	HM	TAFT	HO	good	0
2008-06-01	8	153	17:19:00	08TE01	ENGL	50	99	HM	TAFT	HO	good	0
2008-06-01	8	153	17:35:00	08TE01	ENGL	50	105	HM	TAFT	HO	good	0
2008-06-01	8	153	17:52:00	08TE01	ENGL	50	117	HM	TAFT	HO	good	0
2008-06-01	8	153	18:09:00	08TE01	ENGL	50	108	HM	TAFT	HO	good	0
2008-06-01	8	153	18:24:00	08TE01	ENGL	50	93	HM	TAFT	HO	good	0
2008-06-01	8	153	18:41:00	08TE01	ENGL	50	103	HM	TAFT	HO	good	0
2008-06-01	8	153	18:57:00	08TE01	ENGL	50	94	HM	TAFT	HO	good	0
2008-06-01	8	153	19:13:00	08TE01	ENGL	50	112	HM	TAFT	HO	good	0
2008-06-01	8	153	19:29:00	08TE01	ENGL	50	92	HM	TAFT	HO	good	0
2008-06-01	8	153	19:45:00	08TE01	ENGL	50	102	HM	TAFT	HO	good	0
2008-06-01	8	153	20:02:00	08TE01	ENGL	50	97	HM	TAFT	HO	good	0
2008-06-01	8	153	20:18:00	08TE01	ENGL	50	93	HM	TAFT	HO	good	0
2008-06-01	8	153	20:50:00	08TE01	ENGL	50	111	HM	TAFT	HO	good	0
2008-06-01	8	153	21:06:00	08TE01	ENGL	50	111	HM	TAFT	HO	good	0
2008-06-01	8	153	21:39:00	08TE01	ENGL	50	106	HM	TAFT	HO	good	0
2008-06-01	8	153	23:34:00	08TE01	ENGL	50	89	HM	TAFT	HO	good	0
2008-06-02	8	154	01:13:00	08TE01	ENGL	50	109	HM	TAFT	HO	good	0
2008-06-02	8	154	01:46:00	08TE01	ENGL	50	119	HM	TAFT	HO	good	0
2008-06-02	8	154	02:35:00	08TE01	ENGL	50	128	HM	TAFT	HO	good	0
2008-06-02	8	154	02:51:00	08TE01	ENGL	50	133	HM	TAFT	HO	good	0
2008-06-02	8	154	03:40:00	08TE01	ENGL	50	153	HM	TAFT	HO	good	0
2008-06-02	8	154	05:50:00	08TE01	ENGL	50	124	HM	TAFT	HO	good	0
2008-06-02	8	154	06:39:00	08TE01	ENGL	50	152	HM	TAFT	HO	good	0
2008-06-02	8	154	08:16:00	08TE01	ENGL	50	128	HM	TAFT	HO	good	0
2008-06-02	8	154	08:33:00	08TE01	ENGL	50	113	HM	TAFT	HO	good	0
2008-06-02	8	154	08:49:00	08TE01	ENGL	50	122	HM	TAFT	HO	good	0
2008-06-02	8	154	09:06:00	08TE01	ENGL	50	119	HM	TAFT	HO	good	0
2008-06-02	8	154	09:23:00	08TE01	ENGL	50	117	HM	TAFT	HO	good	0
2008-06-02	8	154	09:39:00	08TE01	ENGL	50	127	HM	TAFT	HO	good	0
2008-06-02	8	154	09:55:00	08TE01	ENGL	50	128	HM	TAFT	HO	good	0
2008-06-02	8	154	10:12:00	08TE01	ENGL	50	130	HM	TAFT	HO	good	0
2008-06-02	8	154	10:28:00	08TE01	ENGL	50	138	HM	TAFT	HO	good	0
2008-06-02	8	154	10:44:00	08TE01	ENGL	50	138	HM	TAFT	HO	good	0
2008-06-02	8	154	11:02:00	08TE01	ENGL	50	142	HM	TAFT	HO	good	0
2008-06-02	8	154	11:18:00	08TE01	ENGL	50	133	HM	TAFT	HO	good	0
2008-06-02	8	154	11:35:00	08TE01	ENGL	50	151	HM	TAFT	HO	good	0
2008-06-02	8	154	11:51:00	08TE01	ENGL	50	152	HM	TAFT	HO	good	0
2008-06-02	8	154	12:09:00	08TE01	ENGL	50	153	HM	TAFT	HO	good	0
2008-06-02	8	154	12:26:00	08TE01	ENGL	50	151	HM	TAFT	HO	good	0
2008-06-02	8	154	12:42:00	08TE01	ENGL	50	153	HM	TAFT	HO	good	0
2008-06-02	8	154	12:59:00	08TE01	ENGL	50	153	HM	TAFT	HO	good	0
2008-06-02	8	154	13:16:00	08TE01	ENGL	50	151	HM	TAFT	HO	good	0
2008-06-02	8	154	13:33:00	08TE01	ENGL	50	152	HM	TAFT	HO	good	0
2008-06-02	8	154	13:49:00	08TE01	ENGL	50	151	HM	TAFT	HO	good	0
2008-06-02	8	154	14:06:00	08TE01	ENGL	50	146	HM	TAFT	HO	good	0
2008-06-02	8	154	14:22:00	08TE01	ENGL	50	147	HM	TAFT	HO	good	0
2008-06-02	8	154	14:39:00	08TE01	ENGL	50	140	HM	TAFT	HO	good	0
2008-06-02	8	154	14:55:00	08TE01	ENGL	50	143	HM	TAFT	HO	good	0
2008-06-02	8	154	15:12:00	08TE01	ENGL	50	140	HM	TAFT	HO	good	0
2008-06-02	8	154	15:29:00	08TE01	ENGL	50	142	HM	TAFT	HO	good	0
2008-06-02	8	154	15:45:00	08TE01	ENGL	50	141	HM	TAFT	HO	good	0
2008-06-02	8	154	16:03:00	08TE01	ENGL	50	131	HM	TAFT	HO	good	0
2008-06-02	8	154	16:19:00	08TE01	ENGL	50	141	HM	TAFT	HO	good	0
2008-06-02	8	154	16:35:00	08TE01	ENGL	50	135	HM	TAFT	HO	good	0
2008-06-02	8	154	16:52:00	08TE01	ENGL	50	137	HM	TAFT	HO	good	0
2008-06-02	8	154	17:09:00	08TE01	ENGL	50	134	HM	TAFT	HO	good	0
2008-06-02	8	154	17:26:00	08TE01	ENGL	50	126	HM	TAFT	HO	good	0
2008-06-02	8	154	17:42:00	08TE01	ENGL	50	132	HM	TAFT	HO	good	0
2008-06-02	8	154	17:58:00	08TE01	ENGL	50	132	HM	TAFT	HO	good	0
2008-06-02	8	154	18:16:00	08TE01	ENGL	50	125	HM	TAFT	HO	good	0
2008-06-02	8	154	18:32:00	08TE01	ENGL	50	137	HM	TAFT	HO	good	0
2008-06-02	8	154	18:49:00	08TE01	ENGL	50	119	HM	TAFT	HO	good	0
2008-06-02	8	154	19:07:00	08TE01	ENGL	50	133	HM	TAFT	HO	good	0
2008-06-02	8	154	19:23:00	08TE01	ENGL	50	139	HM	TAFT	HO	good	0
2008-06-02	8	154	19:39:00	08TE01	ENGL	50	143	HM	TAFT	HO	good	0
2008-06-02	8	154	19:55:00	08TE01	ENGL	50	145	HM	TAFT	HO	good	0
2008-06-02	8	154	20:46:00	08TE01	ENGL	50	140	HM	TAFT	HO	good	0
2008-06-02	8	154	21:36:00	08TE01	ENGL	50	139	HM	TAFT	HO	good	0
2008-06-02	8	154	21:52:00	08TE01	ENGL	50	145	HM	TAFT	HO	good	0
2008-06-02	8	154	22:10:00	08TE01	ENGL	50	136	HM	TAFT	HO	good	0
2008-06-02	8	154	23:32:00	08TE01	ENGL	50	85	HM	TAFT	HO	good	0
2008-06-03	8	155	04:28:00	08TE01	ENOU	50	96	HM	TAFT	HO	good	0
2008-06-07	8	159	10:53:00	08TE01	ENOU	50	92	HM	TAFT	HO	good	0
2008-06-07	8	159	11:12:00	08TE01	ENGL	50	85	HM	TAFT	HO	good	0
2008-06-07	8	159	12:16:00	08TE01	ENGL	50	91	HM	TAFT	HO	good	0
2008-06-07	8	159	13:05:00	08TE01	ENGL	50	97	HM	TAFT	HO	good	0
2008-06-07	8	159	13:37:00	08TE01	ENGL	50	109	HM	TAFT	HO	good	0
2008-06-07	8	159	16:02:00	08TE01	ENGL	50	138	HM	TAFT	HO	good	0
2008-06-07	8	159	16:19:00	08TE01	ENGL	50	134	HM	TAFT	HO	good	0
2008-06-07	8	159	16:35:00	08TE01	ENGL	50	128	HM	TAFT	HO	good	0
2008-06-07	8	159	16:51:00	08TE01	ENGL	50	128	HM	TAFT	HO	good	0
2008-06-07	8	159	17:08:00	08TE01	ENGL	50	130	HM	TAFT	HO	good	0
2008-06-07	8	159	17:24:00	08TE01	ENGL	50	115	HM	TAFT	HO	good	0
2008-06-07	8	159	17:40:00	08TE01	ENGL	50	118	HM	TAFT	HO	good	0
2008-06-07	8	159	17:57:00	08TE01	ENGL	50	126	HM	TAFT	HO	good	0
2008-06-07	8	159	18:13:00	08TE01	ENGL	50	128	HM	TAFT	HO	good	0
2008-06-07	8	159	18:30:00	08TE01	ENGL	50	109	HM	TAFT	HO	good	0
2008-06-07	8	159	18:46:00	08TE01	ENGL	50	134	HM	TAFT	HO	good	0
2008-06-07	8	159	19:02:00	08TE01	ENGL	50	123	HM	TAFT	HO	good	0
2008-06-07	8	159	19:19:00	08TE01	ENGL	50	128	HM	TAFT	HO	good	0
2008-06-07	8	159	19:35:00	08TE01	ENGL	50	132	HM	TAFT	HO	good	0
2008-06-07	8	159	19:51:00	08TE01	ENGL	50	133	HM	TAFT	HO	good	0
2008-06-07	8	159	20:08:00	08TE01	ENGL	50	135	HM	TAFT	HO	good	0
2008-06-07	8	159	22:18:00	08TE01	ENGL	50	129	HM	TAFT	HO	good	0
2008-06-07	8	159	22:34:00	08TE01	ENGL	50	129	HM	TAFT	HO	good	0
2008-06-07	8	159	22:51:00	08TE01	ENGL	50	130	HM	TAFT	HO	good	0
2008-06-07	8	159	23:07:00	08TE01	ENGL	50	110	HM	TAFT	HO	good	0
2008-06-07	8	159	23:23:00	08TE01	ENGL	50	109	HM	TAFT	HO	good	0
2008-06-07	8	159	23:40:00	08TE01	ENGL	50	102	HM	TAFT	HO	good	0
2008-06-07	8	159	23:56:00	08TE01	ENGL	50	105	HM	TAFT	HO	good	0
2008-06-08	8	160	00:13:00	08TE01	ENGL	50	114	HM	TAFT	HO	good	0
2008-06-08	8	160	00:29:00	08TE01	ENGL	50	116	HM	TAFT	HO	good	0
2008-06-08	8	160	00:46:00	08TE01	ENGL	50	131	HM	TAFT	HO	good	0
2008-06-08	8	160	01:03:00	08TE01	ENGL	50	131	HM	TAFT	HO	good	0
2008-06-08	8	160	01:35:00	08TE01	ENGL	50	114	HM	TAFT	HO	good	0
2008-06-08	8	160	02:25:00	08TE01	ENGL	50	119	HM	TAFT	HO	good	0
2008-06-08	8	160	04:18:00	08TE01	ENGL	50	123	HM	TAFT	HO	good	0
2008-06-08	8	160	05:54:00	08TE01	ENGL	50	122	HM	TAFT	HO	good	0
2008-06-08	8	160	06:10:00	08TE01	ENGL	50	130	HM	TAFT	HO	good	0
2008-06-08	8	160	07:47:00	08TE01	ENGL	50	122	HM	TAFT	HO	good	0
2008-06-08	8	160	08:04:00	08TE01	ENGL	50	121	HM	TAFT	HO	good	0
2008-06-08	8	160	08:20:00	08TE01	ENGL	50	124	HM	TAFT	HO	good	0
2008-06-08	8	160	08:36:00	08TE01	ENGL	50	125	HM	TAFT	HO	good	0
2008-06-08	8	160	09:40:00	08TE01	ENGL	50	113	HM	TAFT	HO	good	0
2008-06-08	8	160	09:56:00	08TE01	ENGL	50	126	HM	TAFT	HO	good	0
2008-06-08	8	160	10:13:00	08TE01	ENGL	50	121	HM	TAFT	HO	good	0
2008-06-08	8	160	10:29:00	08TE01	ENGL	50	112	HM	TAFT	HO	good	0
2008-06-08	8	160	10:45:00	08TE01	ENGL	50	115	HM	TAFT	HO	good	0
2008-06-08	8	160	11:02:00	08TE01	ENGL	50	120	HM	TAFT	HO	good	0
2008-06-08	8	160	11:18:00	08TE01	ENGL	50	128	HM	TAFT	HO	good	0
2008-06-08	8	160	11:34:00	08TE01	ENGL	50	128	HM	TAFT	HO	good	0
2008-06-08	8	160	11:50:00	08TE01	ENGL	50	113	HM	TAFT	HO	good	0
2008-06-08	8	160	12:07:00	08TE01	ENGL	50	115	HM	TAFT	HO	good	0
2008-06-08	8	160	12:23:00	08TE01	ENGL	50	134	HM	TAFT	HO	good	0
2008-06-08	8	160	12:39:00	08TE01	ENGL	50	133	HM	TAFT	HO	good	0
2008-06-08	8	160	12:55:00	08TE01	ENGL	50	133	HM	TAFT	HO	good	0
2008-06-08	8	160	13:11:00	08TE01	ENGL	50	132	HM	TAFT	HO	good	0
2008-06-08	8	160	13:28:00	08TE01	ENGL	50	128	HM	TAFT	HO	good	0
2008-06-08	8	160	13:44:00	08TE01	ENGL	50	135	HM	TAFT	HO	good	0
2008-06-08	8	160	14:01:00	08TE01	ENGL	50	126	HM	TAFT	HO	good	0
2008-06-08	8	160	14:16:00	08TE01	ENGL	50	119	HM	TAFT	HO	good	0
2008-06-08	8	160	14:33:00	08TE01	ENGL	50	115	HM	TAFT	HO	good	0
2008-06-08	8	160	14:49:00	08TE01	ENGL	50	118	HM	TAFT	HO	good	0
2008-06-08	8	160	15:05:00	08TE01	ENGL	50	121	HM	TAFT	HO	good	0
2008-06-08	8	160	15:21:00	08TE01	ENGL	50	116	HM	TAFT	HO	good	0
2008-06-08	8	160	15:37:00	08TE01	ENGL	50	113	HM	TAFT	HO	good	0
2008-06-08	8	160	15:53:00	08TE01	ENGL	50	119	HM	TAFT	HO	good	0
2008-06-08	8	160	16:09:00	08TE01	ENGL	50	122	HM	TAFT	HO	good	0
2008-06-08	8	160	16:25:00	08TE01	ENGL	50	123	HM	TAFT	HO	good	0
2008-06-08	8	160	16:41:00	08TE01	ENGL	50	122	HM	TAFT	HO	good	0
2008-06-08	8	160	16:57:00	08TE01	ENGL	50	121	HM	TAFT	HO	good	0
2008-06-08	8	160	17:14:00	08TE01	ENGL	50	132	HM	TAFT	HO	good	0
2008-06-08	8	160	17:30:00	08TE01	ENGL	50	121	HM	TAFT	HO	good	0
2008-06-08	8	160	17:46:00	08TE01	ENGL	50	127	HM	TAFT	HO	good	0
2008-06-08	8	160	18:03:00	08TE01	ENGL	50	118	HM	TAFT	HO	good	0
2008-06-08	8	160	20:13:00	08TE01	ENGL	50	133	HM	TAFT	HO	good	0
2008-06-08	8	160	23:29:00	08TE01	ENGL	50	78	HM	TAFT	HO	good	0
2008-06-09	8	161	00:02:00	08TE01	ENGL	50	80	HM	TAFT	HO	good	0
2008-06-09	8	161	00:18:00	08TE01	ENGL	50	79	HM	TAFT	HO	good	0
2008-06-09	8	161	00:34:00	08TE01	ENGL	50	81	HM	TAFT	HO	good	0
2008-06-09	8	161	00:50:00	08TE01	ENGL	50	85	HM	TAFT	HO	good	0
2008-06-09	8	161	01:07:00	08TE01	ENGL	50	79	HM	TAFT	HO	good	0
2008-06-09	8	161	04:38:00	08TE01	ENOU	50	88	HM	TAFT	HO	good	0
2008-06-11	8	163	10:40:00	08TE01	ENGL	50	102	HM	TAFT	HO	good	0
2008-06-11	8	163	10:56:00	08TE01	ENGL	50	103	HM	TAFT	HO	good	0
2008-06-11	8	163	14:30:00	08TE01	ENGL	50	113	HM	TAFT	HO	good	0
2008-06-11	8	163	14:46:00	08TE01	ENGL	50	103	HM	TAFT	HO	good	0
2008-06-11	8	163	15:03:00	08TE01	ENGL	50	123	HM	TAFT	HO	good	0
2008-06-11	8	163	15:20:00	08TE01	ENGL	50	122	HM	TAFT	HO	good	0
2008-06-11	8	163	15:36:00	08TE01	ENGL	50	122	HM	TAFT	HO	good	0
2008-06-11	8	163	15:53:00	08TE01	ENGL	50	116	HM	TAFT	HO	good	0
2008-06-11	8	163	16:27:00	08TE01	ENGL	50	116	HM	TAFT	HO	good	0
2008-06-11	8	163	16:44:00	08TE01	ENGL	50	109	HM	TAFT	HO	good	0
2008-06-11	8	163	17:00:00	08TE01	ENGL	50	130	HM	TAFT	HO	good	0
2008-06-11	8	163	17:17:00	08TE01	ENGL	50	128	HM	TAFT	HO	good	0
2008-06-11	8	163	17:33:00	08TE01	ENGL	50	127	HM	TAFT	HO	good	0
2008-06-11	8	163	19:28:00	08TE01	ENGL	50	132	HM	TAFT	HO	good	0
2008-06-11	8	163	20:01:00	08TE01	ENGL	50	129	HM	TAFT	HO	good	0
2008-06-11	8	163	20:33:00	08TE01	ENGL	50	131	HM	TAFT	HO	good	0
2008-06-11	8	163	22:29:00	08TE01	ENGL	50	125	HM	TAFT	HO	good	0
2008-06-11	8	163	23:52:00	08TE01	ENGL	50	125	HM	TAFT	HO	good	0
2008-06-12	8	164	00:42:00	08TE01	ENGL	50	128	HM	TAFT	HO	good	0
2008-06-12	8	164	00:58:00	08TE01	ENGL	50	116	HM	TAFT	HO	good	0
2008-06-12	8	164	01:16:00	08TE01	ENGL	50	113	HM	TAFT	HO	good	0
2008-06-12	8	164	01:32:00	08TE01	ENGL	50	112	HM	TAFT	HO	good	0
2008-06-12	8	164	01:49:00	08TE01	ENGL	50	113	HM	TAFT	HO	good	0
2008-06-12	8	164	02:06:00	08TE01	ENGL	50	119	HM	TAFT	HO	good	0
2008-06-12	8	164	02:23:00	08TE01	ENGL	50	107	HM	TAFT	HO	good	0
2008-06-12	8	164	02:39:00	08TE01	ENGL	50	116	HM	TAFT	HO	good	0
2008-06-12	8	164	02:56:00	08TE01	ENGL	50	107	HM	TAFT	HO	good	0
2008-06-12	8	164	03:13:00	08TE01	ENGL	50	112	HM	TAFT	HO	good	0
2008-06-12	8	164	03:29:00	08TE01	ENGL	50	120	HM	TAFT	HO	good	0
2008-06-12	8	164	03:45:00	08TE01	ENGL	50	130	HM	TAFT	HO	good	0
2008-06-12	8	164	04:03:00	08TE01	ENGL	50	109	HM	TAFT	HO	good	0
2008-06-12	8	164	04:19:00	08TE01	ENGL	50	106	HM	TAFT	HO	good	0
2008-06-12	8	164	04:35:00	08TE01	ENGL	50	119	HM	TAFT	HO	good	0
2008-06-12	8	164	04:52:00	08TE01	ENGL	50	121	HM	TAFT	HO	good	0
2008-06-12	8	164	05:08:00	08TE01	ENGL	50	127	HM	TAFT	HO	good	0
2008-06-12	8	164	05:24:00	08TE01	ENGL	50	130	HM	TAFT	HO	good	0
2008-06-12	8	164	06:47:00	08TE01	ENGL	50	118	HM	TAFT	HO	good	0
2008-06-12	8	164	07:04:00	08TE01	ENGL	50	130	HM	TAFT	HO	good	0
2008-06-12	8	164	07:37:00	08TE01	ENGL	50	110	HM	TAFT	HO	good	0
2008-06-12	8	164	07:54:00	08TE01	ENGL	50	118	HM	TAFT	HO	good	0
2008-06-12	8	164	08:11:00	08TE01	ENGL	50	107	HM	TAFT	HO	good	0
2008-06-12	8	164	08:27:00	08TE01	ENGL	50	106	HM	TAFT	HO	good	0
2008-06-12	8	164	08:43:00	08TE01	ENGL	50	120	HM	TAFT	HO	good	0
2008-06-12	8	164	09:17:00	08TE01	ENGL	50	121	HM	TAFT	HO	good	0
2008-06-12	8	164	09:33:00	08TE01	ENGL	50	108	HM	TAFT	HO	good	0
2008-06-12	8	164	09:49:00	08TE01	ENGL	50	121	HM	TAFT	HO	good	0
2008-06-12	8	164	10:06:00	08TE01	ENGL	50	119	HM	TAFT	HO	good	0
2008-06-12	8	164	10:23:00	08TE01	ENGL	50	128	HM	TAFT	HO	good	0
2008-06-12	8	164	10:39:00	08TE01	ENGL	50	118	HM	TAFT	HO	good	0
2008-06-12	8	164	10:55:00	08TE01	ENGL	50	126	HM	TAFT	HO	good	0
2008-06-12	8	164	11:13:00	08TE01	ENGL	50	111	HM	TAFT	HO	good	0
2008-06-12	8	164	11:29:00	08TE01	ENGL	50	115	HM	TAFT	HO	good	0
2008-06-12	8	164	11:45:00	08TE01	ENGL	50	109	HM	TAFT	HO	good	0
2008-06-12	8	164	12:02:00	08TE01	ENGL	50	126	HM	TAFT	HO	good	0
2008-06-12	8	164	12:19:00	08TE01	ENGL	50	135	HM	TAFT	HO	good	0
2008-06-12	8	164	12:35:00	08TE01	ENGL	50	119	HM	TAFT	HO	good	0
2008-06-12	8	164	12:52:00	08TE01	ENGL	50	112	HM	TAFT	HO	good	0
2008-06-12	8	164	13:09:00	08TE01	ENGL	50	133	HM	TAFT	HO	good	0
2008-06-12	8	164	13:26:00	08TE01	ENGL	50	129	HM	TAFT	HO	good	0
2008-06-12	8	164	13:43:00	08TE01	ENGL	50	139	HM	TAFT	HO	good	0
2008-06-12	8	164	13:59:00	08TE01	ENGL	50	128	HM	TAFT	HO	good	0
2008-06-12	8	164	14:16:00	08TE01	ENGL	50	135	HM	TAFT	HO	good	0
2008-06-12	8	164	14:33:00	08TE01	ENGL	50	137	HM	TAFT	HO	good	0
2008-06-12	8	164	14:49:00	08TE01	ENGL	50	140	HM	TAFT	HO	good	0
2008-06-12	8	164	15:06:00	08TE01	ENGL	50	143	HM	TAFT	HO	good	0
2008-06-12	8	164	15:23:00	08TE01	ENGL	50	141	HM	TAFT	HO	good	0
2008-06-12	8	164	15:40:00	08TE01	ENGL	50	136	HM	TAFT	HO	good	0
2008-06-12	8	164	15:56:00	08TE01	ENGL	50	135	HM	TAFT	HO	good	0
2008-06-12	8	164	16:13:00	08TE01	ENGL	50	119	HM	TAFT	HO	good	0
2008-06-12	8	164	16:30:00	08TE01	ENGL	50	120	HM	TAFT	HO	good	0
2008-06-12	8	164	16:47:00	08TE01	ENGL	50	131	HM	TAFT	HO	good	0
2008-06-12	8	164	17:04:00	08TE01	ENGL	50	117	HM	TAFT	HO	good	0
2008-06-12	8	164	17:21:00	08TE01	ENGL	50	140	HM	TAFT	HO	good	0
2008-06-12	8	164	17:38:00	08TE01	ENGL	50	114	HM	TAFT	HO	good	0
2008-06-12	8	164	17:54:00	08TE01	ENGL	50	113	HM	TAFT	HO	good	0
2008-06-12	8	164	18:11:00	08TE01	ENGL	50	115	HM	TAFT	HO	good	0
2008-06-12	8	164	18:28:00	08TE01	ENGL	50	110	HM	TAFT	HO	good	0
2008-06-12	8	164	18:45:00	08TE01	ENGL	50	128	HM	TAFT	HO	good	0
2008-06-12	8	164	19:02:00	08TE01	ENGL	50	130	HM	TAFT	HO	good	0
2008-06-12	8	164	19:20:00	08TE01	ENGL	50	122	HM	TAFT	HO	good	0
2008-06-12	8	164	19:36:00	08TE01	ENGL	50	102	HM	TAFT	HO	good	0
2008-06-12	8	164	19:52:00	08TE01	ENGL	50	119	HM	TAFT	HO	good	0
2008-06-12	8	164	20:09:00	08TE01	ENGL	50	122	HM	TAFT	HO	good	0
2008-06-12	8	164	20:26:00	08TE01	ENGL	50	114	HM	TAFT	HO	good	0
2008-06-12	8	164	20:42:00	08TE01	ENGL	50	121	HM	TAFT	HO	good	0
2008-06-12	8	164	20:59:00	08TE01	ENGL	50	134	HM	TAFT	HO	good	0
2008-06-12	8	164	21:16:00	08TE01	ENGL	50	134	HM	TAFT	HO	good	0
2008-06-12	8	164	21:32:00	08TE01	ENGL	50	133	HM	TAFT	HO	good	0
2008-06-12	8	164	21:48:00	08TE01	ENGL	50	132	HM	TAFT	HO	good	0
2008-06-12	8	164	22:05:00	08TE01	ENGL	50	129	HM	TAFT	HO	good	0
2008-06-12	8	164	22:21:00	08TE01	ENGL	50	131	HM	TAFT	HO	good	0
2008-06-12	8	164	22:37:00	08TE01	ENGL	50	122	HM	TAFT	HO	good	0
2008-06-12	8	164	22:54:00	08TE01	ENGL	50	126	HM	TAFT	HO	good	0
2008-06-12	8	164	23:11:00	08TE01	ENGL	50	127	HM	TAFT	HO	good	0
2008-06-12	8	164	23:27:00	08TE01	ENGL	50	130	HM	TAFT	HO	good	0
2008-06-12	8	164	23:44:00	08TE01	ENGL	50	124	HM	TAFT	HO	good	0
2008-06-13	8	165	00:00:00	08TE01	ENGL	50	131	HM	TAFT	HO	good	0
2008-06-13	8	165	00:17:00	08TE01	ENGL	50	136	HM	TAFT	HO	good	0
2008-06-13	8	165	00:34:00	08TE01	ENGL	50	134	HM	TAFT	HO	good	0
2008-06-13	8	165	00:50:00	08TE01	ENGL	50	142	HM	TAFT	HO	good	0
2008-06-13	8	165	01:07:00	08TE01	ENGL	50	149	HM	TAFT	HO	good	0
2008-06-13	8	165	01:24:00	08TE01	ENGL	50	149	HM	TAFT	HO	good	0
2008-06-13	8	165	01:40:00	08TE01	ENGL	50	152	HM	TAFT	HO	good	0
2008-06-13	8	165	01:56:00	08TE01	ENGL	50	153	HM	TAFT	HO	good	0
2008-06-13	8	165	02:13:00	08TE01	ENGL	50	152	HM	TAFT	HO	good	0
2008-06-13	8	165	02:30:00	08TE01	ENGL	50	141	HM	TAFT	HO	good	0
2008-06-13	8	165	02:46:00	08TE01	ENGL	50	147	HM	TAFT	HO	good	0
2008-06-13	8	165	03:03:00	08TE01	ENGL	50	152	HM	TAFT	HO	good	0
2008-06-13	8	165	03:19:00	08TE01	ENGL	50	103	HM	TAFT	HO	good	0
2008-06-13	8	165	03:36:00	08TE01	ENGL	50	138	HM	TAFT	HO	good	0
2008-06-13	8	165	03:52:00	08TE01	ENGL	50	151	HM	TAFT	HO	good	0
2008-06-13	8	165	04:09:00	08TE01	ENGL	50	149	HM	TAFT	HO	good	0
2008-06-13	8	165	04:41:00	08TE01	ENGL	50	126	HM	TAFT	HO	good	0
2008-06-13	8	165	07:43:00	08TE01	ENGL	50	138	HM	TAFT	HO	good	0
2008-06-13	8	165	07:59:00	08TE01	ENGL	50	126	HM	TAFT	HO	good	0
2008-06-13	8	165	09:53:00	08TE01	ENGL	50	136	HM	TAFT	HO	good	0
2008-06-13	8	165	11:31:00	08TE01	ENGL	50	128	HM	TAFT	HO	good	0
2008-06-13	8	165	12:36:00	08TE01	ENGL	50	120	HM	TAFT	HO	good	0
2008-06-13	8	165	13:24:00	08TE01	ENGL	50	124	HM	TAFT	HO	good	0
2008-06-13	8	165	16:55:00	08TE01	ENGL	50	134	HM	TAFT	HO	good	0
2008-06-13	8	165	17:12:00	08TE01	ENGL	50	129	HM	TAFT	HO	good	0
2008-06-13	8	165	18:01:00	08TE01	ENGL	50	153	HM	TAFT	HO	good	0
2008-06-13	8	165	18:50:00	08TE01	ENGL	50	129	HM	TAFT	HO	good	0
2008-06-13	8	165	21:51:00	08TE01	ENGL	50	76	HM	TAFT	HO	good	0
2008-06-13	8	165	23:20:00	08TE01	ENOU	50	93	HM	TAFT	HO	good	0
2008-06-16	8	168	09:51:00	08TE01	ENGL	50	81	HM	TAFT	HO	good	0
2008-06-16	8	168	11:14:00	08TE01	ENGL	50	90	HM	TAFT	HO	good	0
2008-06-16	8	168	11:46:00	08TE01	ENGL	50	90	HM	TAFT	HO	good	0
2008-06-16	8	168	12:03:00	08TE01	ENGL	50	92	HM	TAFT	HO	good	0
2008-06-16	8	168	12:53:00	08TE01	ENGL	50	91	HM	TAFT	HO	good	0
2008-06-16	8	168	13:10:00	08TE01	ENGL	50	88	HM	TAFT	HO	good	0
2008-06-16	8	168	14:16:00	08TE01	ENGL	50	106	HM	TAFT	HO	good	0
2008-06-16	8	168	15:22:00	08TE01	ENGL	50	137	HM	TAFT	HO	good	0
2008-06-16	8	168	15:38:00	08TE01	ENGL	50	121	HM	TAFT	HO	good	0
2008-06-16	8	168	16:12:00	08TE01	ENGL	50	129	HM	TAFT	HO	good	0
2008-06-16	8	168	16:28:00	08TE01	ENGL	50	127	HM	TAFT	HO	good	0
2008-06-16	8	168	16:44:00	08TE01	ENGL	50	127	HM	TAFT	HO	good	0
2008-06-16	8	168	17:01:00	08TE01	ENGL	50	130	HM	TAFT	HO	good	0
2008-06-16	8	168	17:18:00	08TE01	ENGL	50	130	HM	TAFT	HO	good	0
2008-06-16	8	168	17:34:00	08TE01	ENGL	50	129	HM	TAFT	HO	good	0
2008-06-16	8	168	17:50:00	08TE01	ENGL	50	135	HM	TAFT	HO	good	0
2008-06-16	8	168	18:08:00	08TE01	ENGL	50	134	HM	TAFT	HO	good	0
2008-06-16	8	168	18:24:00	08TE01	ENGL	50	135	HM	TAFT	HO	good	0
2008-06-16	8	168	18:41:00	08TE01	ENGL	50	146	HM	TAFT	HO	good	0
2008-06-16	8	168	18:57:00	08TE01	ENGL	50	130	HM	TAFT	HO	good	0
2008-06-16	8	168	19:14:00	08TE01	ENGL	50	125	HM	TAFT	HO	good	0
2008-06-16	8	168	19:31:00	08TE01	ENGL	50	117	HM	TAFT	HO	good	0
2008-06-16	8	168	19:47:00	08TE01	ENGL	50	122	HM	TAFT	HO	good	0
2008-06-16	8	168	20:04:00	08TE01	ENGL	50	137	HM	TAFT	HO	good	0
2008-06-16	8	168	20:21:00	08TE01	ENGL	50	136	HM	TAFT	HO	good	0
2008-06-16	8	168	20:37:00	08TE01	ENGL	50	119	HM	TAFT	HO	good	0
2008-06-16	8	168	20:54:00	08TE01	ENGL	50	125	HM	TAFT	HO	good	0
2008-06-16	8	168	21:10:00	08TE01	ENGL	50	137	HM	TAFT	HO	good	0
2008-06-16	8	168	21:26:00	08TE01	ENGL	50	135	HM	TAFT	HO	good	0
2008-06-16	8	168	21:43:00	08TE01	ENGL	50	121	HM	TAFT	HO	good	0
2008-06-16	8	168	21:59:00	08TE01	ENGL	50	113	HM	TAFT	HO	good	0
2008-06-16	8	168	22:16:00	08TE01	ENGL	50	118	HM	TAFT	HO	good	0
2008-06-16	8	168	22:32:00	08TE01	ENGL	50	130	HM	TAFT	HO	good	0
2008-06-16	8	168	22:48:00	08TE01	ENGL	50	116	HM	TAFT	HO	good	0
2008-06-16	8	168	23:05:00	08TE01	ENGL	50	109	HM	TAFT	HO	good	0
2008-06-16	8	168	23:21:00	08TE01	ENGL	50	96	HM	TAFT	HO	good	0
2008-06-16	8	168	23:38:00	08TE01	ENGL	50	119	HM	TAFT	HO	good	0
2008-06-16	8	168	23:54:00	08TE01	ENGL	50	120	HM	TAFT	HO	good	0
2008-06-17	8	169	00:10:00	08TE01	ENGL	50	113	HM	TAFT	HO	good	0
2008-06-17	8	169	00:27:00	08TE01	ENGL	50	109	HM	TAFT	HO	good	0
2008-06-17	8	169	00:43:00	08TE01	ENGL	50	109	HM	TAFT	HO	good	0
2008-06-17	8	169	00:59:00	08TE01	ENGL	50	121	HM	TAFT	HO	good	0
2008-06-17	8	169	01:16:00	08TE01	ENGL	50	101	HM	TAFT	HO	good	0
2008-06-17	8	169	01:32:00	08TE01	ENGL	50	117	HM	TAFT	HO	good	0
2008-06-17	8	169	01:48:00	08TE01	ENGL	50	116	HM	TAFT	HO	good	0
2008-06-17	8	169	02:05:00	08TE01	ENGL	50	105	HM	TAFT	HO	good	0
2008-06-17	8	169	02:22:00	08TE01	ENGL	50	126	HM	TAFT	HO	good	0
2008-06-17	8	169	03:59:00	08TE01	ENGL	50	132	HM	TAFT	HO	good	0
2008-06-17	8	169	04:33:00	08TE01	ENGL	50	107	HM	TAFT	HO	good	0
2008-06-17	8	169	05:38:00	08TE01	ENGL	50	103	HM	TAFT	HO	good	0
2008-06-17	8	169	06:59:00	08TE01	ENGL	50	128	HM	TAFT	HO	good	0
2008-06-17	8	169	07:32:00	08TE01	ENGL	50	116	HM	TAFT	HO	good	0
2008-06-17	8	169	07:49:00	08TE01	ENGL	50	121	HM	TAFT	HO	good	0
2008-06-17	8	169	08:05:00	08TE01	ENGL	50	117	HM	TAFT	HO	good	0
2008-06-17	8	169	08:21:00	08TE01	ENGL	50	114	HM	TAFT	HO	good	0
2008-06-17	8	169	08:38:00	08TE01	ENGL	50	127	HM	TAFT	HO	good	0
2008-06-17	8	169	08:54:00	08TE01	ENGL	50	127	HM	TAFT	HO	good	0
2008-06-17	8	169	09:11:00	08TE01	ENGL	50	124	HM	TAFT	HO	good	0
2008-06-17	8	169	09:28:00	08TE01	ENGL	50	122	HM	TAFT	HO	good	0
2008-06-17	8	169	09:44:00	08TE01	ENGL	50	130	HM	TAFT	HO	good	0
2008-06-17	8	169	10:34:00	08TE01	ENGL	50	120	HM	TAFT	HO	good	0
2008-06-17	8	169	10:50:00	08TE01	ENGL	50	125	HM	TAFT	HO	good	0
2008-06-17	8	169	14:23:00	08TE01	ENGL	50	111	HM	TAFT	HO	good	0
2008-06-17	8	169	14:39:00	08TE01	ENGL	50	115	HM	TAFT	HO	good	0
2008-06-17	8	169	14:55:00	08TE01	ENGL	50	116	HM	TAFT	HO	good	0
2008-06-17	8	169	15:12:00	08TE01	ENGL	50	131	HM	TAFT	HO	good	0
2008-06-17	8	169	15:28:00	08TE01	ENGL	50	111	HM	TAFT	HO	good	0
2008-06-17	8	169	15:44:00	08TE01	ENGL	50	119	HM	TAFT	HO	good	0
2008-06-17	8	169	16:01:00	08TE01	ENGL	50	126	HM	TAFT	HO	good	0
2008-06-17	8	169	16:17:00	08TE01	ENGL	50	128	HM	TAFT	HO	good	0
2008-06-17	8	169	16:33:00	08TE01	ENGL	50	129	HM	TAFT	HO	good	0
2008-06-17	8	169	16:49:00	08TE01	ENGL	50	125	HM	TAFT	HO	good	0
2008-06-17	8	169	17:06:00	08TE01	ENGL	50	124	HM	TAFT	HO	good	0
2008-06-17	8	169	17:22:00	08TE01	ENGL	50	131	HM	TAFT	HO	good	0
2008-06-17	8	169	17:39:00	08TE01	ENGL	50	130	HM	TAFT	HO	good	0
2008-06-17	8	169	17:55:00	08TE01	ENGL	50	124	HM	TAFT	HO	good	0
2008-06-17	8	169	18:12:00	08TE01	ENGL	50	131	HM	TAFT	HO	good	0
2008-06-17	8	169	18:28:00	08TE01	ENGL	50	140	HM	TAFT	HO	good	0
2008-06-17	8	169	18:44:00	08TE01	ENGL	50	144	HM	TAFT	HO	good	0
2008-06-17	8	169	19:01:00	08TE01	ENGL	50	136	HM	TAFT	HO	good	0
2008-06-17	8	169	19:18:00	08TE01	ENGL	50	134	HM	TAFT	HO	good	0
2008-06-17	8	169	19:34:00	08TE01	ENGL	50	136	HM	TAFT	HO	good	0
2008-06-17	8	169	19:51:00	08TE01	ENGL	50	134	HM	TAFT	HO	good	0
2008-06-17	8	169	22:49:00	08TE01	ENGL	50	95	HM	TAFT	HO	good	0
2008-07-02	8	184	16:45:00	08TE01	ENGL	50	90	HM	TAFT	HO	good	0
2008-07-02	8	184	17:01:00	08TE01	ENGL	50	101	HM	TAFT	HO	good	0
2008-07-02	8	184	20:01:00	08TE01	ENGL	50	141	HM	TAFT	HO	good	0
2008-07-02	8	184	21:41:00	08TE01	ENGL	50	131	HM	TAFT	HO	good	0
2008-07-02	8	184	23:05:00	08TE01	ENGL	50	118	HM	TAFT	HO	good	0
2008-07-03	8	185	00:46:00	08TE01	ENGL	50	132	HM	TAFT	HO	good	0
2008-07-03	8	185	01:03:00	08TE01	ENGL	50	125	HM	TAFT	HO	good	0
2008-07-03	8	185	01:20:00	08TE01	ENGL	50	123	HM	TAFT	HO	good	0
2008-07-03	8	185	01:37:00	08TE01	ENGL	50	133	HM	TAFT	HO	good	0
2008-07-03	8	185	01:54:00	08TE01	ENGL	50	130	HM	TAFT	HO	good	0
2008-07-03	8	185	02:11:00	08TE01	ENGL	50	129	HM	TAFT	HO	good	0
2008-07-03	8	185	02:27:00	08TE01	ENGL	50	122	HM	TAFT	HO	good	0
2008-07-03	8	185	02:45:00	08TE01	ENGL	50	122	HM	TAFT	HO	good	0
2008-07-03	8	185	03:02:00	08TE01	ENGL	50	131	HM	TAFT	HO	good	0
2008-07-03	8	185	03:19:00	08TE01	ENGL	50	125	HM	TAFT	HO	good	0
2008-07-03	8	185	03:36:00	08TE01	ENGL	50	132	HM	TAFT	HO	good	0
2008-07-03	8	185	03:52:00	08TE01	ENGL	50	132	HM	TAFT	HO	good	0
2008-07-03	8	185	09:28:00	08TE01	ENGL	50	112	HM	TAFT	HO	good	0
2008-07-03	8	185	10:01:00	08TE01	ENGL	50	119	HM	TAFT	HO	good	0
2008-07-03	8	185	12:30:00	08TE01	ENGL	50	145	HM	TAFT	HO	good	0
2008-07-03	8	185	19:18:00	08TE01	ENGL	50	129	HM	TAFT	HO	good	0
2008-07-03	8	185	22:55:00	08TE01	ENGL	50	141	HM	TAFT	HO	good	0
2008-07-03	8	185	23:12:00	08TE01	ENGL	50	152	HM	TAFT	HO	good	0
2008-07-03	8	185	23:29:00	08TE01	ENGL	50	153	HM	TAFT	HO	good	0
2008-07-03	8	185	23:45:00	08TE01	ENGL	50	127	HM	TAFT	HO	good	0
2008-07-04	8	186	00:02:00	08TE01	ENGL	50	107	HM	TAFT	HO	good	0
2008-07-04	8	186	00:19:00	08TE01	ENGL	50	108	HM	TAFT	HO	good	0
2008-07-04	8	186	00:36:00	08TE01	ENGL	50	104	HM	TAFT	HO	good	0
2008-07-04	8	186	00:53:00	08TE01	ENGL	50	98	HM	TAFT	HO	good	0
2008-07-04	8	186	01:10:00	08TE01	ENGL	50	105	HM	TAFT	HO	good	0
2008-07-04	8	186	01:44:00	08TE01	ENGL	50	92	HM	TAFT	HO	good	0
2008-07-04	8	186	02:01:00	08TE01	ENGL	50	98	HM	TAFT	HO	good	0
2008-07-04	8	186	02:18:00	08TE01	ENGL	50	100	HM	TAFT	HO	good	0
2008-07-04	8	186	02:35:00	08TE01	ENGL	50	95	HM	TAFT	HO	good	0
2008-07-04	8	186	02:52:00	08TE01	ENGL	50	96	HM	TAFT	HO	good	0
2008-07-04	8	186	04:51:00	08TE01	ENGL	50	108	HM	TAFT	HO	good	0
2008-07-04	8	186	06:49:00	08TE01	ENGL	50	145	HM	TAFT	HO	good	0
2008-07-04	8	186	07:06:00	08TE01	ENGL	50	150	HM	TAFT	HO	good	0
2008-07-04	8	186	07:23:00	08TE01	ENGL	50	153	HM	TAFT	HO	good	0
2008-07-04	8	186	07:56:00	08TE01	ENGL	50	151	HM	TAFT	HO	good	0
2008-07-04	8	186	08:14:00	08TE01	ENGL	50	153	HM	TAFT	HO	good	0
2008-07-04	8	186	08:30:00	08TE01	ENGL	50	147	HM	TAFT	HO	good	0
2008-07-04	8	186	08:47:00	08TE01	ENGL	50	153	HM	TAFT	HO	good	0
2008-07-04	8	186	09:04:00	08TE01	ENGL	50	151	HM	TAFT	HO	good	0
2008-07-04	8	186	09:20:00	08TE01	ENGL	50	141	HM	TAFT	HO	good	0
2008-07-04	8	186	09:37:00	08TE01	ENGL	50	152	HM	TAFT	HO	good	0
2008-07-04	8	186	09:53:00	08TE01	ENGL	50	153	HM	TAFT	HO	good	0
2008-07-04	8	186	10:10:00	08TE01	ENGL	50	152	HM	TAFT	HO	good	0
2008-07-04	8	186	10:27:00	08TE01	ENGL	50	141	HM	TAFT	HO	good	0
2008-07-04	8	186	10:43:00	08TE01	ENGL	50	150	HM	TAFT	HO	good	0
2008-07-04	8	186	10:59:00	08TE01	ENGL	50	142	HM	TAFT	HO	good	0
2008-07-04	8	186	11:16:00	08TE01	ENGL	50	149	HM	TAFT	HO	good	0
2008-07-04	8	186	11:32:00	08TE01	ENGL	50	152	HM	TAFT	HO	good	0
2008-07-04	8	186	11:48:00	08TE01	ENGL	50	139	HM	TAFT	HO	good	0
2008-07-04	8	186	12:05:00	08TE01	ENGL	50	147	HM	TAFT	HO	good	0
2008-07-04	8	186	12:22:00	08TE01	ENGL	50	144	HM	TAFT	HO	good	0
2008-07-04	8	186	12:38:00	08TE01	ENGL	50	142	HM	TAFT	HO	good	0
2008-07-04	8	186	12:54:00	08TE01	ENGL	50	150	HM	TAFT	HO	good	0
2008-07-04	8	186	13:11:00	08TE01	ENGL	50	133	HM	TAFT	HO	good	0
2008-07-04	8	186	13:27:00	08TE01	ENGL	50	150	HM	TAFT	HO	good	0
2008-07-04	8	186	19:31:00	08TE01	ENGL	50	131	HM	TAFT	HO	good	0
2008-07-04	8	186	22:04:00	08TE01	ENGL	50	136	HM	TAFT	HO	good	0
2008-07-04	8	186	22:22:00	08TE01	ENGL	50	134	HM	TAFT	HO	good	0
2008-07-04	8	186	22:39:00	08TE01	ENGL	50	133	HM	TAFT	HO	good	0
2008-07-04	8	186	23:12:00	08TE01	ENGL	50	129	HM	TAFT	HO	good	0
2008-07-04	8	186	23:46:00	08TE01	ENGL	50	116	HM	TAFT	HO	good	0
2008-07-05	8	187	00:04:00	08TE01	ENGL	50	107	HM	TAFT	HO	good	0
2008-07-05	8	187	00:20:00	08TE01	ENGL	50	130	HM	TAFT	HO	good	0
2008-07-05	8	187	00:37:00	08TE01	ENGL	50	137	HM	TAFT	HO	good	0
2008-07-05	8	187	00:54:00	08TE01	ENGL	50	132	HM	TAFT	HO	good	0
2008-07-05	8	187	01:11:00	08TE01	ENGL	50	121	HM	TAFT	HO	good	0
2008-07-05	8	187	01:28:00	08TE01	ENGL	50	145	HM	TAFT	HO	good	0
2008-07-05	8	187	01:45:00	08TE01	ENGL	50	150	HM	TAFT	HO	good	0
2008-07-05	8	187	02:03:00	08TE01	ENGL	50	151	HM	TAFT	HO	good	0
2008-07-05	8	187	02:20:00	08TE01	ENGL	50	153	HM	TAFT	HO	good	0
2008-07-05	8	187	02:54:00	08TE01	ENGL	50	142	HM	TAFT	HO	good	0
2008-07-05	8	187	03:28:00	08TE01	ENGL	50	92	HM	TAFT	HO	good	0
2008-07-05	8	187	07:07:00	08TE01	ENGL	50	135	HM	TAFT	HO	good	0
2008-07-05	8	187	07:40:00	08TE01	ENGL	50	129	HM	TAFT	HO	good	0
2008-07-05	8	187	09:04:00	08TE01	ENGL	50	144	HM	TAFT	HO	good	0
2008-07-05	8	187	10:27:00	08TE01	ENGL	50	148	HM	TAFT	HO	good	0
2008-07-05	8	187	10:44:00	08TE01	ENGL	50	149	HM	TAFT	HO	good	0
2008-07-05	8	187	11:17:00	08TE01	ENGL	50	148	HM	TAFT	HO	good	0
2008-07-05	8	187	13:31:00	08TE01	ENGL	50	144	HM	TAFT	HO	good	0
2008-07-05	8	187	15:12:00	08TE01	ENGL	50	146	HM	TAFT	HO	good	0
2008-07-05	8	187	17:41:00	08TE01	ENGL	50	130	HM	TAFT	HO	good	0
2008-07-05	8	187	17:57:00	08TE01	ENGL	50	145	HM	TAFT	HO	good	0
2008-07-05	8	187	18:14:00	08TE01	ENGL	50	129	HM	TAFT	HO	good	0
2008-07-05	8	187	18:30:00	08TE01	ENGL	50	144	HM	TAFT	HO	good	0
2008-07-05	8	187	18:47:00	08TE01	ENGL	50	148	HM	TAFT	HO	good	0
2008-07-05	8	187	19:20:00	08TE01	ENGL	50	138	HM	TAFT	HO	good	0
2008-07-05	8	187	20:27:00	08TE01	ENGL	50	148	HM	TAFT	HO	good	0
2008-07-05	8	187	20:44:00	08TE01	ENGL	50	139	HM	TAFT	HO	good	0
2008-07-05	8	187	21:01:00	08TE01	ENGL	50	144	HM	TAFT	HO	good	0
2008-07-05	8	187	21:18:00	08TE01	ENGL	50	139	HM	TAFT	HO	good	0
2008-07-05	8	187	21:35:00	08TE01	ENGL	50	143	HM	TAFT	HO	good	0
2008-07-05	8	187	21:52:00	08TE01	ENGL	50	141	HM	TAFT	HO	good	0
2008-07-05	8	187	22:09:00	08TE01	ENGL	50	148	HM	TAFT	HO	good	0
2008-07-05	8	187	22:26:00	08TE01	ENGL	50	135	HM	TAFT	HO	good	0
2008-07-05	8	187	22:43:00	08TE01	ENGL	50	139	HM	TAFT	HO	good	0
2008-07-05	8	187	23:01:00	08TE01	ENGL	50	144	HM	TAFT	HO	good	0
2008-07-05	8	187	23:34:00	08TE01	ENGL	50	132	HM	TAFT	HO	good	0
2008-07-05	8	187	23:51:00	08TE01	ENGL	50	136	HM	TAFT	HO	good	0
2008-07-06	8	188	00:42:00	08TE01	ENGL	50	144	HM	TAFT	HO	good	0
2008-07-06	8	188	01:51:00	08TE01	ENGL	50	141	HM	TAFT	HO	good	0
2008-07-06	8	188	04:41:00	08TE01	ENGL	50	142	HM	TAFT	HO	good	0
2008-07-06	8	188	05:32:00	08TE01	ENGL	50	141	HM	TAFT	HO	good	0
2008-07-06	8	188	05:49:00	08TE01	ENGL	50	136	HM	TAFT	HO	good	0
2008-07-06	8	188	06:06:00	08TE01	ENGL	50	143	HM	TAFT	HO	good	0
2008-07-06	8	188	06:57:00	08TE01	ENGL	50	142	HM	TAFT	HO	good	0
2008-07-06	8	188	08:05:00	08TE01	ENGL	50	142	HM	TAFT	HO	good	0
2008-07-06	8	188	08:56:00	08TE01	ENGL	50	152	HM	TAFT	HO	good	0
2008-07-06	8	188	09:13:00	08TE01	ENGL	50	148	HM	TAFT	HO	good	0
2008-07-06	8	188	09:30:00	08TE01	ENGL	50	141	HM	TAFT	HO	good	0
2008-07-06	8	188	09:47:00	08TE01	ENGL	50	120	HM	TAFT	HO	good	0
2008-07-06	8	188	10:05:00	08TE01	ENGL	50	118	HM	TAFT	HO	good	0
2008-07-06	8	188	10:22:00	08TE01	ENGL	50	114	HM	TAFT	HO	good	0
2008-07-06	8	188	10:39:00	08TE01	ENGL	50	108	HM	TAFT	HO	good	0
2008-07-06	8	188	10:55:00	08TE01	ENGL	50	92	HM	TAFT	HO	good	0
2008-07-06	8	188	11:13:00	08TE01	ENGL	50	113	HM	TAFT	HO	good	0
2008-07-06	8	188	11:29:00	08TE01	ENGL	50	96	HM	TAFT	HO	good	0
2008-07-06	8	188	11:46:00	08TE01	ENGL	50	99	HM	TAFT	HO	good	0
2008-07-06	8	188	12:04:00	08TE01	ENGL	50	96	HM	TAFT	HO	good	0
2008-07-06	8	188	12:21:00	08TE01	ENGL	50	97	HM	TAFT	HO	good	0
2008-07-06	8	188	12:38:00	08TE01	ENGL	50	93	HM	TAFT	HO	good	0
2008-07-06	8	188	12:55:00	08TE01	ENGL	50	91	HM	TAFT	HO	good	0
2008-07-06	8	188	13:29:00	08TE01	ENGL	50	89	HM	TAFT	HO	good	0
2008-07-06	8	188	13:46:00	08TE01	ENGL	50	88	HM	TAFT	HO	good	0
2008-07-06	8	188	14:03:00	08TE01	ENGL	50	100	HM	TAFT	HO	good	0
2008-07-06	8	188	14:19:00	08TE01	ENGL	50	86	HM	TAFT	HO	good	0
2008-07-06	8	188	14:36:00	08TE01	ENGL	50	93	HM	TAFT	HO	good	0
2008-07-06	8	188	14:53:00	08TE01	ENGL	50	103	HM	TAFT	HO	good	0
2008-07-06	8	188	15:10:00	08TE01	ENGL	50	94	HM	TAFT	HO	good	0
2008-07-06	8	188	15:26:00	08TE01	ENGL	50	90	HM	TAFT	HO	good	0
2008-07-06	8	188	19:03:00	08TE01	ENGL	50	82	HM	TAFT	HO	good	0
2008-07-06	8	188	21:51:00	08TE01	ENGL	50	78	HM	TAFT	HO	good	0
2008-07-06	8	188	22:26:00	08TE01	ENGL	50	79	HM	TAFT	HO	good	0
2008-07-06	8	188	22:42:00	08TE01	ENGL	50	83	HM	TAFT	HO	good	0
2008-07-06	8	188	23:08:00	08TE01	ENOU	50	69	HM	TAFT	HO	good	0
2008-07-07	8	189	00:08:00	08TE01	ENGL	50	83	HM	TAFT	HO	good	0
2008-07-07	8	189	00:25:00	08TE01	ENGL	50	86	HM	TAFT	HO	good	0
2008-07-07	8	189	00:42:00	08TE01	ENGL	50	82	HM	TAFT	HO	good	0
2008-07-07	8	189	00:59:00	08TE01	ENGL	50	85	HM	TAFT	HO	good	0
2008-07-07	8	189	01:34:00	08TE01	ENGL	50	75	HM	TAFT	HO	good	0
2008-07-07	8	189	02:09:00	08TE01	ENGL	50	89	HM	TAFT	HO	good	0
2008-07-07	8	189	03:34:00	08TE01	ENGL	50	96	HM	TAFT	HO	good	0
2008-07-07	8	189	03:50:00	08TE01	ENGL	50	82	HM	TAFT	HO	good	0
2008-07-07	8	189	04:41:00	08TE01	ENGL	50	98	HM	TAFT	HO	good	0
2008-07-07	8	189	05:49:00	08TE01	ENGL	50	86	HM	TAFT	HO	good	0
2008-07-07	8	189	06:23:00	08TE01	ENGL	50	83	HM	TAFT	HO	good	0
2008-07-07	8	189	09:30:00	08TE01	ENGL	50	124	HM	TAFT	HO	good	0
2008-07-07	8	189	12:55:00	08TE01	ENGL	50	149	HM	TAFT	HO	good	0
2008-07-07	8	189	13:13:00	08TE01	ENGL	50	152	HM	TAFT	HO	good	0
2008-07-07	8	189	13:30:00	08TE01	ENGL	50	153	HM	TAFT	HO	good	0
2008-07-07	8	189	13:47:00	08TE01	ENGL	50	153	HM	TAFT	HO	good	0
2008-07-07	8	189	14:04:00	08TE01	ENGL	50	151	HM	TAFT	HO	good	0
2008-07-07	8	189	14:21:00	08TE01	ENGL	50	146	HM	TAFT	HO	good	0
2008-07-07	8	189	14:38:00	08TE01	ENGL	50	126	HM	TAFT	HO	good	0
2008-07-07	8	189	14:54:00	08TE01	ENGL	50	133	HM	TAFT	HO	good	0
2008-07-07	8	189	15:12:00	08TE01	ENGL	50	115	HM	TAFT	HO	good	0
2008-07-07	8	189	15:28:00	08TE01	ENGL	50	128	HM	TAFT	HO	good	0
2008-07-07	8	189	15:45:00	08TE01	ENGL	50	129	HM	TAFT	HO	good	0
2008-07-07	8	189	16:02:00	08TE01	ENGL	50	121	HM	TAFT	HO	good	0
2008-07-07	8	189	16:19:00	08TE01	ENGL	50	123	HM	TAFT	HO	good	0
2008-07-07	8	189	16:37:00	08TE01	ENGL	50	106	HM	TAFT	HO	good	0
2008-07-07	8	189	16:53:00	08TE01	ENGL	50	100	HM	TAFT	HO	good	0
2008-07-07	8	189	17:10:00	08TE01	ENGL	50	96	HM	TAFT	HO	good	0
2008-07-07	8	189	17:27:00	08TE01	ENGL	50	84	HM	TAFT	HO	good	0
2008-07-07	8	189	17:44:00	08TE01	ENGL	50	87	HM	TAFT	HO	good	0
2008-07-07	8	189	18:52:00	08TE01	ENGL	50	92	HM	TAFT	HO	good	0
2008-07-07	8	189	19:30:00	08TE01	ENOU	50	65	HM	TAFT	HO	good	0
2008-07-07	8	189	20:01:00	08TE01	ENGL	50	85	HM	TAFT	HO	good	0
2008-07-07	8	189	20:01:00	08TE01	ENOU	50	77	HM	TAFT	HO	good	0
2008-07-07	8	189	21:25:00	08TE01	ENGL	50	91	HM	TAFT	HO	good	0
2008-07-08	8	190	01:10:00	08TE01	ENGL	50	84	HM	TAFT	HO	good	0
2008-07-08	8	190	01:27:00	08TE01	ENGL	50	82	HM	TAFT	HO	good	0
2008-07-08	8	190	02:02:00	08TE01	ENGL	50	80	HM	TAFT	HO	good	0
2008-07-08	8	190	02:19:00	08TE01	ENGL	50	81	HM	TAFT	HO	good	0
2008-07-08	8	190	03:28:00	08TE01	ENGL	50	101	HM	TAFT	HO	good	0
2008-07-08	8	190	06:19:00	08TE01	ENGL	50	84	HM	TAFT	HO	good	0
2008-07-08	8	190	06:36:00	08TE01	ENGL	50	78	HM	TAFT	HO	good	0
2008-07-08	8	190	08:02:00	08TE01	ENGL	50	77	HM	TAFT	HO	good	0
2008-07-08	8	190	10:35:00	08TE01	ENGL	50	146	HM	TAFT	HO	good	0
2008-07-08	8	190	10:52:00	08TE01	ENGL	50	153	HM	TAFT	HO	good	0
2008-07-08	8	190	11:10:00	08TE01	ENGL	50	152	HM	TAFT	HO	good	0
2008-07-08	8	190	11:27:00	08TE01	ENGL	50	152	HM	TAFT	HO	good	0
2008-07-08	8	190	11:44:00	08TE01	ENGL	50	138	HM	TAFT	HO	good	0
2008-07-08	8	190	12:01:00	08TE01	ENGL	50	134	HM	TAFT	HO	good	0
2008-07-08	8	190	12:18:00	08TE01	ENGL	50	121	HM	TAFT	HO	good	0
2008-07-08	8	190	12:35:00	08TE01	ENGL	50	127	HM	TAFT	HO	good	0
2008-07-08	8	190	12:52:00	08TE01	ENGL	50	107	HM	TAFT	HO	good	0
2008-07-08	8	190	13:10:00	08TE01	ENGL	50	105	HM	TAFT	HO	good	0
2008-07-08	8	190	13:26:00	08TE01	ENGL	50	116	HM	TAFT	HO	good	0
2008-07-08	8	190	13:43:00	08TE01	ENGL	50	114	HM	TAFT	HO	good	0
2008-07-08	8	190	14:01:00	08TE01	ENGL	50	121	HM	TAFT	HO	good	0
2008-07-08	8	190	14:18:00	08TE01	ENGL	50	119	HM	TAFT	HO	good	0
2008-07-08	8	190	14:35:00	08TE01	ENGL	50	130	HM	TAFT	HO	good	0
2008-07-08	8	190	14:52:00	08TE01	ENGL	50	150	HM	TAFT	HO	good	0
2008-07-08	8	190	15:10:00	08TE01	ENGL	50	153	HM	TAFT	HO	good	0
2008-07-08	8	190	17:41:00	08TE01	ENGL	50	152	HM	TAFT	HO	good	0
2008-07-08	8	190	17:58:00	08TE01	ENGL	50	152	HM	TAFT	HO	good	0
2008-07-08	8	190	19:56:00	08TE01	ENGL	50	128	HM	TAFT	HO	good	0
2008-07-08	8	190	20:30:00	08TE01	ENGL	50	116	HM	TAFT	HO	good	0
2008-07-08	8	190	21:55:00	08TE01	ENGL	50	98	HM	TAFT	HO	good	0
2008-07-08	8	190	22:12:00	08TE01	ENGL	50	91	HM	TAFT	HO	good	0
2008-07-08	8	190	22:46:00	08TE01	ENGL	50	90	HM	TAFT	HO	good	0
2008-07-09	8	191	01:02:00	08TE01	ENGL	50	91	HM	TAFT	HO	good	0
2008-07-09	8	191	01:36:00	08TE01	ENGL	50	148	HM	TAFT	HO	good	0
2008-07-09	8	191	10:01:00	08TE01	ENGL	50	143	HM	TAFT	HO	good	0
2008-07-09	8	191	10:18:00	08TE01	ENGL	50	123	HM	TAFT	HO	good	0
2008-07-09	8	191	10:35:00	08TE01	ENGL	50	131	HM	TAFT	HO	good	0
2008-07-09	8	191	12:49:00	08TE01	ENGL	50	124	HM	TAFT	HO	good	0
2008-07-09	8	191	13:06:00	08TE01	ENGL	50	142	HM	TAFT	HO	good	0
2008-07-09	8	191	13:23:00	08TE01	ENGL	50	137	HM	TAFT	HO	good	0
2008-07-09	8	191	13:40:00	08TE01	ENGL	50	151	HM	TAFT	HO	good	0
2008-07-09	8	191	13:57:00	08TE01	ENGL	50	147	HM	TAFT	HO	good	0
2008-07-09	8	191	14:14:00	08TE01	ENGL	50	150	HM	TAFT	HO	good	0
2008-07-09	8	191	14:30:00	08TE01	ENGL	50	149	HM	TAFT	HO	good	0
2008-07-09	8	191	14:47:00	08TE01	ENGL	50	151	HM	TAFT	HO	good	0
2008-07-09	8	191	15:03:00	08TE01	ENGL	50	149	HM	TAFT	HO	good	0
2008-07-09	8	191	15:20:00	08TE01	ENGL	50	152	HM	TAFT	HO	good	0
2008-07-09	8	191	15:37:00	08TE01	ENGL	50	152	HM	TAFT	HO	good	0
2008-07-09	8	191	15:54:00	08TE01	ENGL	50	129	HM	TAFT	HO	good	0
2008-07-09	8	191	16:11:00	08TE01	ENGL	50	130	HM	TAFT	HO	good	0
2008-07-09	8	191	16:28:00	08TE01	ENGL	50	131	HM	TAFT	HO	good	0
2008-07-09	8	191	16:45:00	08TE01	ENGL	50	121	HM	TAFT	HO	good	0
2008-07-09	8	191	17:02:00	08TE01	ENGL	50	114	HM	TAFT	HO	good	0
2008-07-09	8	191	17:18:00	08TE01	ENGL	50	106	HM	TAFT	HO	good	0
2008-07-09	8	191	17:35:00	08TE01	ENGL	50	99	HM	TAFT	HO	good	0
2008-07-09	8	191	17:51:00	08TE01	ENGL	50	90	HM	TAFT	HO	good	0
2008-07-09	8	191	18:08:00	08TE01	ENGL	50	92	HM	TAFT	HO	good	0
2008-07-09	8	191	18:58:00	08TE01	ENGL	50	83	HM	TAFT	HO	good	0
2008-07-09	8	191	20:36:00	08TE01	ENGL	50	82	HM	TAFT	HO	good	0
2008-07-09	8	191	21:26:00	08TE01	ENGL	50	79	HM	TAFT	HO	good	0
2008-07-09	8	191	21:58:00	08TE01	ENGL	50	82	HM	TAFT	HO	good	0
2008-07-09	8	191	23:13:00	08TE01	ENOU	50	64	HM	TAFT	HO	good	0
2008-07-09	8	191	23:53:00	08TE01	ENGL	50	77	HM	TAFT	HO	good	0
2008-07-08	8	192	04:04:00	08TE01	ENGL	50	89	HM	TAFT	HO	good	0
2008-07-08	8	192	07:06:00	08TE01	ENGL	50	109	HM	TAFT	HO	good	0
2008-07-08	8	192	07:55:00	08TE01	ENGL	50	117	HM	TAFT	HO	good	0
2008-07-08	8	192	09:18:00	08TE01	ENGL	50	152	HM	TAFT	HO	good	0
2008-07-08	8	192	09:34:00	08TE01	ENGL	50	151	HM	TAFT	HO	good	0
2008-07-08	8	192	09:51:00	08TE01	ENGL	50	152	HM	TAFT	HO	good	0
2008-07-08	8	192	10:57:00	08TE01	ENGL	50	147	HM	TAFT	HO	good	0
2008-07-08	8	192	11:13:00	08TE01	ENGL	50	151	HM	TAFT	HO	good	0
2008-07-08	8	192	11:30:00	08TE01	ENGL	50	152	HM	TAFT	HO	good	0
2008-07-08	8	192	11:47:00	08TE01	ENGL	50	152	HM	TAFT	HO	good	0
2008-07-08	8	192	12:04:00	08TE01	ENGL	50	151	HM	TAFT	HO	good	0
2008-07-08	8	192	12:21:00	08TE01	ENGL	50	147	HM	TAFT	HO	good	0
2008-07-08	8	192	12:37:00	08TE01	ENGL	50	150	HM	TAFT	HO	good	0
2008-07-08	8	192	12:54:00	08TE01	ENGL	50	151	HM	TAFT	HO	good	0
2008-07-08	8	192	13:11:00	08TE01	ENGL	50	148	HM	TAFT	HO	good	0
2008-07-08	8	192	16:15:00	08TE01	ENGL	50	143	HM	TAFT	HO	good	0
2008-07-08	8	192	18:28:00	08TE01	ENGL	50	145	HM	TAFT	HO	good	0
2008-07-08	8	192	21:46:00	08TE01	ENGL	50	139	HM	TAFT	HO	good	0
2008-07-08	8	192	22:20:00	08TE01	ENGL	50	130	HM	TAFT	HO	good	0
2008-07-08	8	192	22:37:00	08TE01	ENGL	50	135	HM	TAFT	HO	good	0
2008-07-08	8	192	22:54:00	08TE01	ENGL	50	107	HM	TAFT	HO	good	0
2008-07-08	8	192	23:11:00	08TE01	ENGL	50	116	HM	TAFT	HO	good	0
2008-07-08	8	192	23:28:00	08TE01	ENGL	50	111	HM	TAFT	HO	good	0
2008-07-08	8	192	23:45:00	08TE01	ENGL	50	147	HM	TAFT	HO	good	0
2008-07-11	8	193	03:39:00	08TE01	ENGL	50	136	HM	TAFT	HO	good	0
2008-07-11	8	193	04:46:00	08TE01	ENGL	50	133	HM	TAFT	HO	good	0
2008-07-11	8	193	05:19:00	08TE01	ENGL	50	136	HM	TAFT	HO	good	0
2008-07-11	8	193	06:42:00	08TE01	ENGL	50	132	HM	TAFT	HO	good	0
2008-07-11	8	193	08:22:00	08TE01	ENGL	50	140	HM	TAFT	HO	good	0
2008-07-11	8	193	08:39:00	08TE01	ENGL	50	138	HM	TAFT	HO	good	0
2008-07-11	8	193	08:56:00	08TE01	ENGL	50	135	HM	TAFT	HO	good	0
2008-07-11	8	193	09:13:00	08TE01	ENGL	50	146	HM	TAFT	HO	good	0
2008-07-11	8	193	09:29:00	08TE01	ENGL	50	138	HM	TAFT	HO	good	0
2008-07-11	8	193	10:51:00	08TE01	ENGL	50	141	HM	TAFT	HO	good	0
2008-07-11	8	193	11:08:00	08TE01	ENGL	50	148	HM	TAFT	HO	good	0
2008-07-11	8	193	11:25:00	08TE01	ENGL	50	127	HM	TAFT	HO	good	0
2008-07-11	8	193	11:41:00	08TE01	ENGL	50	133	HM	TAFT	HO	good	0
2008-07-11	8	193	11:58:00	08TE01	ENGL	50	133	HM	TAFT	HO	good	0
2008-07-11	8	193	12:15:00	08TE01	ENGL	50	136	HM	TAFT	HO	good	0
2008-07-11	8	193	12:32:00	08TE01	ENGL	50	139	HM	TAFT	HO	good	0
2008-07-11	8	193	12:48:00	08TE01	ENGL	50	141	HM	TAFT	HO	good	0
2008-07-11	8	193	13:05:00	08TE01	ENGL	50	145	HM	TAFT	HO	good	0
2008-07-11	8	193	13:21:00	08TE01	ENGL	50	147	HM	TAFT	HO	good	0
2008-07-11	8	193	13:38:00	08TE01	ENGL	50	145	HM	TAFT	HO	good	0
2008-07-11	8	193	13:55:00	08TE01	ENGL	50	142	HM	TAFT	HO	good	0
2008-07-11	8	193	14:11:00	08TE01	ENGL	50	134	HM	TAFT	HO	good	0
2008-07-11	8	193	14:28:00	08TE01	ENGL	50	152	HM	TAFT	HO	good	0
2008-07-11	8	193	14:45:00	08TE01	ENGL	50	152	HM	TAFT	HO	good	0
2008-07-11	8	193	15:02:00	08TE01	ENGL	50	152	HM	TAFT	HO	good	0
2008-07-11	8	193	15:19:00	08TE01	ENGL	50	149	HM	TAFT	HO	good	0
2008-07-11	8	193	15:36:00	08TE01	ENGL	50	152	HM	TAFT	HO	good	0
2008-07-11	8	193	15:52:00	08TE01	ENGL	50	152	HM	TAFT	HO	good	0
2008-07-11	8	193	16:09:00	08TE01	ENGL	50	151	HM	TAFT	HO	good	0
2008-07-11	8	193	16:26:00	08TE01	ENGL	50	152	HM	TAFT	HO	good	0
2008-07-11	8	193	16:42:00	08TE01	ENGL	50	152	HM	TAFT	HO	good	0
2008-07-11	8	193	16:58:00	08TE01	ENGL	50	150	HM	TAFT	HO	good	0
2008-07-11	8	193	17:14:00	08TE01	ENGL	50	150	HM	TAFT	HO	good	0
2008-07-11	8	193	17:31:00	08TE01	ENGL	50	150	HM	TAFT	HO	good	0
2008-07-11	8	193	17:47:00	08TE01	ENGL	50	144	HM	TAFT	HO	good	0
2008-07-11	8	193	18:04:00	08TE01	ENGL	50	152	HM	TAFT	HO	good	0
2008-07-11	8	193	18:21:00	08TE01	ENGL	50	149	HM	TAFT	HO	good	0
2008-07-11	8	193	18:37:00	08TE01	ENGL	50	151	HM	TAFT	HO	good	0
2008-07-11	8	193	18:54:00	08TE01	ENGL	50	150	HM	TAFT	HO	good	0
2008-07-11	8	193	19:11:00	08TE01	ENGL	50	152	HM	TAFT	HO	good	0
2008-07-11	8	193	19:27:00	08TE01	ENGL	50	152	HM	TAFT	HO	good	0
2008-07-11	8	193	19:44:00	08TE01	ENGL	50	150	HM	TAFT	HO	good	0
2008-07-11	8	193	20:01:00	08TE01	ENGL	50	152	HM	TAFT	HO	good	0
2008-07-11	8	193	20:18:00	08TE01	ENGL	50	148	HM	TAFT	HO	good	0
2008-07-11	8	193	20:34:00	08TE01	ENGL	50	152	HM	TAFT	HO	good	0
2008-07-11	8	193	20:51:00	08TE01	ENGL	50	149	HM	TAFT	HO	good	0
2008-07-11	8	193	21:08:00	08TE01	ENGL	50	150	HM	TAFT	HO	good	0
2008-07-11	8	193	21:25:00	08TE01	ENGL	50	149	HM	TAFT	HO	good	0
2008-07-11	8	193	21:42:00	08TE01	ENGL	50	152	HM	TAFT	HO	good	0
2008-07-11	8	193	21:59:00	08TE01	ENGL	50	149	HM	TAFT	HO	good	0
2008-07-11	8	193	22:16:00	08TE01	ENGL	50	131	HM	TAFT	HO	good	0
2008-07-11	8	193	22:33:00	08TE01	ENGL	50	147	HM	TAFT	HO	good	0
2008-07-11	8	193	22:49:00	08TE01	ENGL	50	133	HM	TAFT	HO	good	0
2008-07-11	8	193	23:07:00	08TE01	ENGL	50	147	HM	TAFT	HO	good	0
2008-07-11	8	193	23:23:00	08TE01	ENGL	50	138	HM	TAFT	HO	good	0
2008-07-11	8	193	23:40:00	08TE01	ENGL	50	151	HM	TAFT	HO	good	0
2008-07-11	8	193	23:57:00	08TE01	ENGL	50	145	HM	TAFT	HO	good	0
2008-07-12	8	194	00:15:00	08TE01	ENGL	50	137	HM	TAFT	HO	good	0
2008-07-12	8	194	00:31:00	08TE01	ENGL	50	148	HM	TAFT	HO	good	0
2008-07-12	8	194	00:48:00	08TE01	ENGL	50	145	HM	TAFT	HO	good	0
2008-07-12	8	194	01:06:00	08TE01	ENGL	50	133	HM	TAFT	HO	good	0
2008-07-12	8	194	01:22:00	08TE01	ENGL	50	147	HM	TAFT	HO	good	0
2008-07-12	8	194	01:39:00	08TE01	ENGL	50	142	HM	TAFT	HO	good	0
2008-07-12	8	194	01:56:00	08TE01	ENGL	50	129	HM	TAFT	HO	good	0
2008-07-12	8	194	02:13:00	08TE01	ENGL	50	128	HM	TAFT	HO	good	0
2008-07-12	8	194	02:30:00	08TE01	ENGL	50	130	HM	TAFT	HO	good	0
2008-07-12	8	194	02:47:00	08TE01	ENGL	50	142	HM	TAFT	HO	good	0
2008-07-12	8	194	03:04:00	08TE01	ENGL	50	138	HM	TAFT	HO	good	0
2008-07-12	8	194	03:21:00	08TE01	ENGL	50	140	HM	TAFT	HO	good	0
2008-07-12	8	194	03:38:00	08TE01	ENGL	50	139	HM	TAFT	HO	good	0
2008-07-12	8	194	03:54:00	08TE01	ENGL	50	147	HM	TAFT	HO	good	0
2008-07-12	8	194	06:09:00	08TE01	ENGL	50	148	HM	TAFT	HO	good	0
2008-07-12	8	194	10:04:00	08TE01	ENGL	50	142	HM	TAFT	HO	good	0
2008-07-12	8	194	10:54:00	08TE01	ENGL	50	141	HM	TAFT	HO	good	0
2008-07-12	8	194	11:28:00	08TE01	ENGL	50	127	HM	TAFT	HO	good	0
2008-07-12	8	194	11:44:00	08TE01	ENGL	50	128	HM	TAFT	HO	good	0
2008-07-12	8	194	12:02:00	08TE01	ENGL	50	125	HM	TAFT	HO	good	0
2008-07-12	8	194	14:31:00	08TE01	ENGL	50	116	HM	TAFT	HO	good	0
2008-07-12	8	194	14:47:00	08TE01	ENGL	50	122	HM	TAFT	HO	good	0
2008-07-12	8	194	15:05:00	08TE01	ENGL	50	121	HM	TAFT	HO	good	0
2008-07-12	8	194	15:21:00	08TE01	ENGL	50	144	HM	TAFT	HO	good	0
2008-07-12	8	194	15:38:00	08TE01	ENGL	50	132	HM	TAFT	HO	good	0
2008-07-12	8	194	15:54:00	08TE01	ENGL	50	148	HM	TAFT	HO	good	0
2008-07-12	8	194	16:11:00	08TE01	ENGL	50	147	HM	TAFT	HO	good	0
2008-07-12	8	194	16:28:00	08TE01	ENGL	50	148	HM	TAFT	HO	good	0
2008-07-12	8	194	16:45:00	08TE01	ENGL	50	149	HM	TAFT	HO	good	0
2008-07-12	8	194	17:02:00	08TE01	ENGL	50	153	HM	TAFT	HO	good	0
2008-07-12	8	194	17:19:00	08TE01	ENGL	50	151	HM	TAFT	HO	good	0
2008-07-12	8	194	17:35:00	08TE01	ENGL	50	151	HM	TAFT	HO	good	0
2008-07-12	8	194	17:52:00	08TE01	ENGL	50	153	HM	TAFT	HO	good	0
2008-07-12	8	194	18:09:00	08TE01	ENGL	50	151	HM	TAFT	HO	good	0
2008-07-12	8	194	18:25:00	08TE01	ENGL	50	146	HM	TAFT	HO	good	0
2008-07-12	8	194	18:42:00	08TE01	ENGL	50	138	HM	TAFT	HO	good	0
2008-07-12	8	194	18:59:00	08TE01	ENGL	50	135	HM	TAFT	HO	good	0
2008-07-12	8	194	19:16:00	08TE01	ENGL	50	128	HM	TAFT	HO	good	0
2008-07-12	8	194	19:32:00	08TE01	ENGL	50	122	HM	TAFT	HO	good	0
2008-07-12	8	194	19:49:00	08TE01	ENGL	50	120	HM	TAFT	HO	good	0
2008-07-12	8	194	20:06:00	08TE01	ENGL	50	116	HM	TAFT	HO	good	0
2008-07-12	8	194	20:23:00	08TE01	ENGL	50	89	HM	TAFT	HO	good	0
2008-07-12	8	194	20:40:00	08TE01	ENGL	50	99	HM	TAFT	HO	good	0
2008-07-12	8	194	20:56:00	08TE01	ENGL	50	113	HM	TAFT	HO	good	0
2008-07-12	8	194	21:13:00	08TE01	ENGL	50	93	HM	TAFT	HO	good	0
2008-07-12	8	194	21:30:00	08TE01	ENGL	50	96	HM	TAFT	HO	good	0
2008-07-12	8	194	21:46:00	08TE01	ENGL	50	96	HM	TAFT	HO	good	0
2008-07-12	8	194	22:04:00	08TE01	ENGL	50	98	HM	TAFT	HO	good	0
2008-07-12	8	194	22:37:00	08TE01	ENGL	50	103	HM	TAFT	HO	good	0
2008-07-12	8	194	22:54:00	08TE01	ENGL	50	103	HM	TAFT	HO	good	0
2008-07-12	8	194	23:44:00	08TE01	ENGL	50	94	HM	TAFT	HO	good	0
2008-07-13	8	195	00:17:00	08TE01	ENGL	50	91	HM	TAFT	HO	good	0
2008-07-13	8	195	01:26:00	08TE01	ENGL	50	151	HM	TAFT	HO	good	0
2008-07-13	8	195	01:43:00	08TE01	ENGL	50	152	HM	TAFT	HO	good	0
2008-07-13	8	195	02:17:00	08TE01	ENGL	50	151	HM	TAFT	HO	good	0
2008-07-13	8	195	02:34:00	08TE01	ENGL	50	151	HM	TAFT	HO	good	0
2008-07-13	8	195	02:50:00	08TE01	ENGL	50	151	HM	TAFT	HO	good	0
2008-07-13	8	195	03:07:00	08TE01	ENGL	50	150	HM	TAFT	HO	good	0
2008-07-13	8	195	03:41:00	08TE01	ENGL	50	152	HM	TAFT	HO	good	0
2008-07-13	8	195	04:31:00	08TE01	ENGL	50	131	HM	TAFT	HO	good	0
2008-07-13	8	195	04:48:00	08TE01	ENGL	50	137	HM	TAFT	HO	good	0
2008-07-13	8	195	06:45:00	08TE01	ENGL	50	144	HM	TAFT	HO	good	0
2008-07-13	8	195	07:36:00	08TE01	ENGL	50	136	HM	TAFT	HO	good	0
2008-07-13	8	195	08:43:00	08TE01	ENGL	50	120	HM	TAFT	HO	good	0
2008-07-13	8	195	09:00:00	08TE01	ENGL	50	113	HM	TAFT	HO	good	0
2008-07-13	8	195	09:17:00	08TE01	ENGL	50	104	HM	TAFT	HO	good	0
2008-07-13	8	195	09:34:00	08TE01	ENGL	50	119	HM	TAFT	HO	good	0
2008-07-13	8	195	09:51:00	08TE01	ENGL	50	127	HM	TAFT	HO	good	0
2008-07-13	8	195	10:08:00	08TE01	ENGL	50	123	HM	TAFT	HO	good	0
2008-07-13	8	195	10:24:00	08TE01	ENGL	50	118	HM	TAFT	HO	good	0
2008-07-13	8	195	10:41:00	08TE01	ENGL	50	115	HM	TAFT	HO	good	0
2008-07-13	8	195	10:58:00	08TE01	ENGL	50	121	HM	TAFT	HO	good	0
2008-07-13	8	195	11:16:00	08TE01	ENGL	50	125	HM	TAFT	HO	good	0
2008-07-13	8	195	11:32:00	08TE01	ENGL	50	131	HM	TAFT	HO	good	0
2008-07-13	8	195	12:07:00	08TE01	ENGL	50	119	HM	TAFT	HO	good	0
2008-07-13	8	195	12:24:00	08TE01	ENGL	50	118	HM	TAFT	HO	good	0
2008-07-13	8	195	12:40:00	08TE01	ENGL	50	122	HM	TAFT	HO	good	0
2008-07-13	8	195	12:57:00	08TE01	ENGL	50	117	HM	TAFT	HO	good	0
2008-07-13	8	195	13:14:00	08TE01	ENGL	50	122	HM	TAFT	HO	good	0
2008-07-13	8	195	13:31:00	08TE01	ENGL	50	129	HM	TAFT	HO	good	0
2008-07-13	8	195	13:49:00	08TE01	ENGL	50	109	HM	TAFT	HO	good	0
2008-07-13	8	195	14:06:00	08TE01	ENGL	50	109	HM	TAFT	HO	good	0
2008-07-13	8	195	14:22:00	08TE01	ENGL	50	121	HM	TAFT	HO	good	0
2008-07-13	8	195	14:39:00	08TE01	ENGL	50	101	HM	TAFT	HO	good	0
2008-07-13	8	195	14:56:00	08TE01	ENGL	50	132	HM	TAFT	HO	good	0
2008-07-13	8	195	15:13:00	08TE01	ENGL	50	120	HM	TAFT	HO	good	0
2008-07-13	8	195	15:30:00	08TE01	ENGL	50	126	HM	TAFT	HO	good	0
2008-07-13	8	195	15:46:00	08TE01	ENGL	50	128	HM	TAFT	HO	good	0
2008-07-13	8	195	16:04:00	08TE01	ENGL	50	126	HM	TAFT	HO	good	0
2008-07-13	8	195	16:20:00	08TE01	ENGL	50	128	HM	TAFT	HO	good	0
2008-07-13	8	195	16:37:00	08TE01	ENGL	50	131	HM	TAFT	HO	good	0
2008-07-13	8	195	16:54:00	08TE01	ENGL	50	127	HM	TAFT	HO	good	0
2008-07-13	8	195	17:11:00	08TE01	ENGL	50	133	HM	TAFT	HO	good	0
2008-07-13	8	195	17:27:00	08TE01	ENGL	50	132	HM	TAFT	HO	good	0
2008-07-13	8	195	17:44:00	08TE01	ENGL	50	124	HM	TAFT	HO	good	0
2008-07-13	8	195	18:02:00	08TE01	ENGL	50	116	HM	TAFT	HO	good	0
2008-07-13	8	195	18:19:00	08TE01	ENGL	50	122	HM	TAFT	HO	good	0
2008-07-13	8	195	18:36:00	08TE01	ENGL	50	128	HM	TAFT	HO	good	0
2008-07-13	8	195	18:52:00	08TE01	ENGL	50	106	HM	TAFT	HO	good	0
2008-07-13	8	195	19:09:00	08TE01	ENGL	50	117	HM	TAFT	HO	good	0
2008-07-13	8	195	19:26:00	08TE01	ENGL	50	120	HM	TAFT	HO	good	0
2008-07-13	8	195	19:42:00	08TE01	ENGL	50	115	HM	TAFT	HO	good	0
2008-07-13	8	195	19:59:00	08TE01	ENGL	50	122	HM	TAFT	HO	good	0
2008-07-13	8	195	20:16:00	08TE01	ENGL	50	121	HM	TAFT	HO	good	0
2008-07-13	8	195	20:33:00	08TE01	ENGL	50	126	HM	TAFT	HO	good	0
2008-07-13	8	195	20:50:00	08TE01	ENGL	50	134	HM	TAFT	HO	good	0
2008-07-13	8	195	21:07:00	08TE01	ENGL	50	111	HM	TAFT	HO	good	0
2008-07-13	8	195	21:24:00	08TE01	ENGL	50	111	HM	TAFT	HO	good	0
2008-07-13	8	195	21:41:00	08TE01	ENGL	50	110	HM	TAFT	HO	good	0
2008-07-13	8	195	21:57:00	08TE01	ENGL	50	116	HM	TAFT	HO	good	0
2008-07-13	8	195	22:15:00	08TE01	ENGL	50	116	HM	TAFT	HO	good	0
2008-07-13	8	195	22:31:00	08TE01	ENGL	50	119	HM	TAFT	HO	good	0
2008-07-13	8	195	22:48:00	08TE01	ENGL	50	125	HM	TAFT	HO	good	0
2008-07-13	8	195	23:06:00	08TE01	ENGL	50	126	HM	TAFT	HO	good	0
2008-07-13	8	195	23:23:00	08TE01	ENGL	50	127	HM	TAFT	HO	good	0
2008-07-13	8	195	23:40:00	08TE01	ENGL	50	137	HM	TAFT	HO	good	0
2008-07-13	8	195	23:57:00	08TE01	ENGL	50	105	HM	TAFT	HO	good	0
2008-07-14	8	196	00:15:00	08TE01	ENGL	50	106	HM	TAFT	HO	good	0
2008-07-14	8	196	00:31:00	08TE01	ENGL	50	126	HM	TAFT	HO	good	0
2008-07-14	8	196	00:48:00	08TE01	ENGL	50	131	HM	TAFT	HO	good	0
2008-07-14	8	196	01:06:00	08TE01	ENGL	50	128	HM	TAFT	HO	good	0
2008-07-14	8	196	01:23:00	08TE01	ENGL	50	135	HM	TAFT	HO	good	0
2008-07-14	8	196	01:57:00	08TE01	ENGL	50	126	HM	TAFT	HO	good	0
2008-07-14	8	196	02:15:00	08TE01	ENGL	50	126	HM	TAFT	HO	good	0
2008-07-14	8	196	03:40:00	08TE01	ENGL	50	137	HM	TAFT	HO	good	0
2008-07-14	8	196	03:57:00	08TE01	ENGL	50	126	HM	TAFT	HO	good	0
2008-07-14	8	196	04:15:00	08TE01	ENGL	50	131	HM	TAFT	HO	good	0
2008-07-14	8	196	05:40:00	08TE01	ENGL	50	126	HM	TAFT	HO	good	0
2008-07-14	8	196	08:44:00	08TE01	ENGL	50	131	HM	TAFT	HO	good	0
2008-07-14	8	196	09:02:00	08TE01	ENGL	50	124	HM	TAFT	HO	good	0
2008-07-14	8	196	09:19:00	08TE01	ENGL	50	113	HM	TAFT	HO	good	0
2008-07-14	8	196	09:35:00	08TE01	ENGL	50	110	HM	TAFT	HO	good	0
2008-07-14	8	196	09:53:00	08TE01	ENGL	50	124	HM	TAFT	HO	good	0
2008-07-14	8	196	10:09:00	08TE01	ENGL	50	127	HM	TAFT	HO	good	0
2008-07-14	8	196	10:26:00	08TE01	ENGL	50	122	HM	TAFT	HO	good	0
2008-07-14	8	196	10:43:00	08TE01	ENGL	50	130	HM	TAFT	HO	good	0
2008-07-14	8	196	10:59:00	08TE01	ENGL	50	126	HM	TAFT	HO	good	0
2008-07-14	8	196	11:16:00	08TE01	ENGL	50	130	HM	TAFT	HO	good	0
2008-07-14	8	196	11:33:00	08TE01	ENGL	50	105	HM	TAFT	HO	good	0
2008-07-14	8	196	11:50:00	08TE01	ENGL	50	115	HM	TAFT	HO	good	0
2008-07-14	8	196	12:07:00	08TE01	ENGL	50	134	HM	TAFT	HO	good	0
2008-07-14	8	196	12:24:00	08TE01	ENGL	50	121	HM	TAFT	HO	good	0
2008-07-14	8	196	12:41:00	08TE01	ENGL	50	130	HM	TAFT	HO	good	0
2008-07-14	8	196	12:57:00	08TE01	ENGL	50	134	HM	TAFT	HO	good	0
2008-07-14	8	196	13:14:00	08TE01	ENGL	50	120	HM	TAFT	HO	good	0
2008-07-14	8	196	13:31:00	08TE01	ENGL	50	129	HM	TAFT	HO	good	0
2008-07-14	8	196	13:48:00	08TE01	ENGL	50	137	HM	TAFT	HO	good	0
2008-07-14	8	196	14:05:00	08TE01	ENGL	50	142	HM	TAFT	HO	good	0
2008-07-14	8	196	14:22:00	08TE01	ENGL	50	140	HM	TAFT	HO	good	0
2008-07-14	8	196	14:38:00	08TE01	ENGL	50	138	HM	TAFT	HO	good	0
2008-07-14	8	196	14:55:00	08TE01	ENGL	50	151	HM	TAFT	HO	good	0
2008-07-14	8	196	15:13:00	08TE01	ENGL	50	152	HM	TAFT	HO	good	0
2008-07-14	8	196	15:29:00	08TE01	ENGL	50	147	HM	TAFT	HO	good	0
2008-07-14	8	196	15:46:00	08TE01	ENGL	50	151	HM	TAFT	HO	good	0
2008-07-14	8	196	16:03:00	08TE01	ENGL	50	149	HM	TAFT	HO	good	0
2008-07-14	8	196	16:20:00	08TE01	ENGL	50	149	HM	TAFT	HO	good	0
2008-07-14	8	196	16:37:00	08TE01	ENGL	50	149	HM	TAFT	HO	good	0
2008-07-14	8	196	16:53:00	08TE01	ENGL	50	147	HM	TAFT	HO	good	0
2008-07-14	8	196	17:11:00	08TE01	ENGL	50	141	HM	TAFT	HO	good	0
2008-07-14	8	196	17:27:00	08TE01	ENGL	50	148	HM	TAFT	HO	good	0
2008-07-14	8	196	17:44:00	08TE01	ENGL	50	150	HM	TAFT	HO	good	0
2008-07-14	8	196	18:01:00	08TE01	ENGL	50	138	HM	TAFT	HO	good	0
2008-07-14	8	196	18:17:00	08TE01	ENGL	50	148	HM	TAFT	HO	good	0
2008-07-14	8	196	18:34:00	08TE01	ENGL	50	147	HM	TAFT	HO	good	0
2008-07-14	8	196	18:51:00	08TE01	ENGL	50	147	HM	TAFT	HO	good	0
2008-07-14	8	196	19:08:00	08TE01	ENGL	50	151	HM	TAFT	HO	good	0
2008-07-14	8	196	19:25:00	08TE01	ENGL	50	150	HM	TAFT	HO	good	0
2008-07-14	8	196	19:42:00	08TE01	ENGL	50	152	HM	TAFT	HO	good	0
2008-07-14	8	196	19:58:00	08TE01	ENGL	50	149	HM	TAFT	HO	good	0
2008-07-14	8	196	20:15:00	08TE01	ENGL	50	151	HM	TAFT	HO	good	0
2008-07-14	8	196	20:32:00	08TE01	ENGL	50	151	HM	TAFT	HO	good	0
2008-07-14	8	196	20:49:00	08TE01	ENGL	50	150	HM	TAFT	HO	good	0
2008-07-14	8	196	21:06:00	08TE01	ENGL	50	146	HM	TAFT	HO	good	0
2008-07-14	8	196	21:22:00	08TE01	ENGL	50	138	HM	TAFT	HO	good	0
2008-07-14	8	196	21:39:00	08TE01	ENGL	50	140	HM	TAFT	HO	good	0
2008-07-14	8	196	21:56:00	08TE01	ENGL	50	137	HM	TAFT	HO	good	0
2008-07-14	8	196	22:13:00	08TE01	ENGL	50	134	HM	TAFT	HO	good	0
2008-07-14	8	196	22:30:00	08TE01	ENGL	50	138	HM	TAFT	HO	good	0
2008-07-14	8	196	22:47:00	08TE01	ENGL	50	128	HM	TAFT	HO	good	0
2008-07-14	8	196	23:04:00	08TE01	ENGL	50	133	HM	TAFT	HO	good	0
2008-07-14	8	196	23:21:00	08TE01	ENGL	50	124	HM	TAFT	HO	good	0
2008-07-14	8	196	23:38:00	08TE01	ENGL	50	128	HM	TAFT	HO	good	0
2008-07-14	8	196	23:55:00	08TE01	ENGL	50	118	HM	TAFT	HO	good	0
2008-07-15	8	197	00:12:00	08TE01	ENGL	50	105	HM	TAFT	HO	good	0
2008-07-15	8	197	00:29:00	08TE01	ENGL	50	105	HM	TAFT	HO	good	0
2008-07-15	8	197	00:45:00	08TE01	ENGL	50	95	HM	TAFT	HO	good	0
2008-07-15	8	197	01:03:00	08TE01	ENGL	50	99	HM	TAFT	HO	good	0
2008-07-15	8	197	01:20:00	08TE01	ENGL	50	101	HM	TAFT	HO	good	0
2008-07-15	8	197	01:36:00	08TE01	ENGL	50	103	HM	TAFT	HO	good	0
2008-07-15	8	197	01:53:00	08TE01	ENGL	50	107	HM	TAFT	HO	good	0
2008-07-15	8	197	02:11:00	08TE01	ENGL	50	107	HM	TAFT	HO	good	0
2008-07-15	8	197	02:27:00	08TE01	ENGL	50	113	HM	TAFT	HO	good	0
2008-07-15	8	197	02:44:00	08TE01	ENGL	50	113	HM	TAFT	HO	good	0
2008-07-15	8	197	03:01:00	08TE01	ENGL	50	124	HM	TAFT	HO	good	0
2008-07-15	8	197	03:18:00	08TE01	ENGL	50	122	HM	TAFT	HO	good	0
2008-07-15	8	197	03:35:00	08TE01	ENGL	50	120	HM	TAFT	HO	good	0
2008-07-15	8	197	04:26:00	08TE01	ENGL	50	150	HM	TAFT	HO	good	0
2008-07-15	8	197	04:42:00	08TE01	ENGL	50	134	HM	TAFT	HO	good	0
2008-07-15	8	197	04:59:00	08TE01	ENGL	50	124	HM	TAFT	HO	good	0
2008-07-15	8	197	05:49:00	08TE01	ENGL	50	130	HM	TAFT	HO	good	0
2008-07-15	8	197	06:06:00	08TE01	ENGL	50	124	HM	TAFT	HO	good	0
2008-07-15	8	197	08:21:00	08TE01	ENGL	50	130	HM	TAFT	HO	good	0
2008-07-15	8	197	08:54:00	08TE01	ENGL	50	125	HM	TAFT	HO	good	0
2008-07-15	8	197	09:11:00	08TE01	ENGL	50	125	HM	TAFT	HO	good	0
2008-07-15	8	197	09:27:00	08TE01	ENGL	50	123	HM	TAFT	HO	good	0
2008-07-15	8	197	09:44:00	08TE01	ENGL	50	123	HM	TAFT	HO	good	0
2008-07-15	8	197	10:01:00	08TE01	ENGL	50	130	HM	TAFT	HO	good	0
2008-07-15	8	197	10:17:00	08TE01	ENGL	50	132	HM	TAFT	HO	good	0
2008-07-15	8	197	10:34:00	08TE01	ENGL	50	132	HM	TAFT	HO	good	0
2008-07-15	8	197	10:50:00	08TE01	ENGL	50	134	HM	TAFT	HO	good	0
2008-07-15	8	197	11:07:00	08TE01	ENGL	50	129	HM	TAFT	HO	good	0
2008-07-15	8	197	11:24:00	08TE01	ENGL	50	135	HM	TAFT	HO	good	0
2008-07-15	8	197	11:57:00	08TE01	ENGL	50	128	HM	TAFT	HO	good	0
2008-07-15	8	197	13:18:00	08TE01	ENGL	50	123	HM	TAFT	HO	good	0
2008-07-15	8	197	13:34:00	08TE01	ENGL	50	129	HM	TAFT	HO	good	0
2008-07-15	8	197	13:50:00	08TE01	ENGL	50	120	HM	TAFT	HO	good	0
2008-07-15	8	197	14:23:00	08TE01	ENGL	50	125	HM	TAFT	HO	good	0
2008-07-15	8	197	16:16:00	08TE01	ENGL	50	135	HM	TAFT	HO	good	0
2008-07-15	8	197	16:32:00	08TE01	ENGL	50	131	HM	TAFT	HO	good	0
2008-07-15	8	197	19:32:00	08TE01	ENGL	50	129	HM	TAFT	HO	good	0
2008-07-15	8	197	20:22:00	08TE01	ENGL	50	142	HM	TAFT	HO	good	0
2008-07-15	8	197	20:38:00	08TE01	ENGL	50	145	HM	TAFT	HO	good	0
2008-07-15	8	197	23:25:00	08TE01	ENGL	50	146	HM	TAFT	HO	good	0
2008-07-16	8	198	00:15:00	08TE01	ENGL	50	129	HM	TAFT	HO	good	0
2008-07-16	8	198	00:32:00	08TE01	ENGL	50	131	HM	TAFT	HO	good	0
2008-07-16	8	198	00:48:00	08TE01	ENGL	50	133	HM	TAFT	HO	good	0
2008-07-16	8	198	01:05:00	08TE01	ENGL	50	127	HM	TAFT	HO	good	0
2008-07-16	8	198	01:22:00	08TE01	ENGL	50	121	HM	TAFT	HO	good	0
2008-07-16	8	198	01:39:00	08TE01	ENGL	50	107	HM	TAFT	HO	good	0
2008-07-16	8	198	01:56:00	08TE01	ENGL	50	126	HM	TAFT	HO	good	0
2008-07-16	8	198	02:13:00	08TE01	ENGL	50	128	HM	TAFT	HO	good	0
2008-07-16	8	198	02:30:00	08TE01	ENGL	50	138	HM	TAFT	HO	good	0
2008-07-16	8	198	02:47:00	08TE01	ENGL	50	129	HM	TAFT	HO	good	0
2008-07-16	8	198	03:04:00	08TE01	ENGL	50	132	HM	TAFT	HO	good	0
2008-07-16	8	198	03:21:00	08TE01	ENGL	50	136	HM	TAFT	HO	good	0
2008-07-16	8	198	03:38:00	08TE01	ENGL	50	135	HM	TAFT	HO	good	0
2008-07-16	8	198	03:54:00	08TE01	ENGL	50	136	HM	TAFT	HO	good	0
2008-07-16	8	198	04:11:00	08TE01	ENGL	50	131	HM	TAFT	HO	good	0
2008-07-16	8	198	04:28:00	08TE01	ENGL	50	143	HM	TAFT	HO	good	0
2008-07-16	8	198	04:45:00	08TE01	ENGL	50	133	HM	TAFT	HO	good	0
2008-07-16	8	198	05:02:00	08TE01	ENGL	50	133	HM	TAFT	HO	good	0
2008-07-16	8	198	05:18:00	08TE01	ENGL	50	136	HM	TAFT	HO	good	0
2008-07-16	8	198	05:35:00	08TE01	ENGL	50	125	HM	TAFT	HO	good	0
2008-07-16	8	198	05:52:00	08TE01	ENGL	50	132	HM	TAFT	HO	good	0
2008-07-16	8	198	06:09:00	08TE01	ENGL	50	115	HM	TAFT	HO	good	0
2008-07-16	8	198	06:26:00	08TE01	ENGL	50	130	HM	TAFT	HO	good	0
2008-07-16	8	198	06:43:00	08TE01	ENGL	50	128	HM	TAFT	HO	good	0
2008-07-16	8	198	06:59:00	08TE01	ENGL	50	126	HM	TAFT	HO	good	0
2008-07-16	8	198	07:16:00	08TE01	ENGL	50	133	HM	TAFT	HO	good	0
2008-07-16	8	198	07:33:00	08TE01	ENGL	50	121	HM	TAFT	HO	good	0
2008-07-16	8	198	07:50:00	08TE01	ENGL	50	122	HM	TAFT	HO	good	0
2008-07-16	8	198	08:07:00	08TE01	ENGL	50	122	HM	TAFT	HO	good	0
2008-07-16	8	198	08:23:00	08TE01	ENGL	50	118	HM	TAFT	HO	good	0
2008-07-16	8	198	08:39:00	08TE01	ENGL	50	127	HM	TAFT	HO	good	0
2008-07-16	8	198	10:36:00	08TE01	ENGL	50	125	HM	TAFT	HO	good	0
2008-07-16	8	198	11:09:00	08TE01	ENGL	50	121	HM	TAFT	HO	good	0
2008-07-16	8	198	11:26:00	08TE01	ENGL	50	122	HM	TAFT	HO	good	0
2008-07-16	8	198	11:59:00	08TE01	ENGL	50	111	HM	TAFT	HO	good	0
2008-07-16	8	198	12:32:00	08TE01	ENGL	50	127	HM	TAFT	HO	good	0
2008-07-16	8	198	13:06:00	08TE01	ENGL	50	125	HM	TAFT	HO	good	0
2008-07-16	8	198	13:22:00	08TE01	ENGL	50	116	HM	TAFT	HO	good	0
2008-07-16	8	198	13:39:00	08TE01	ENGL	50	141	HM	TAFT	HO	good	0
2008-07-16	8	198	15:34:00	08TE01	ENGL	50	137	HM	TAFT	HO	good	0
2008-07-16	8	198	16:22:00	08TE01	ENGL	50	142	HM	TAFT	HO	good	0
2008-07-16	8	198	16:55:00	08TE01	ENGL	50	152	HM	TAFT	HO	good	0
2008-07-16	8	198	17:11:00	08TE01	ENGL	50	115	HM	TAFT	HO	good	0
2008-07-16	8	198	19:57:00	08TE01	ENOU	50	78	HM	TAFT	HO	good	0
2008-07-16	8	198	20:18:00	08TE01	ENOU	50	86	HM	TAFT	HO	good	0
2008-07-16	8	198	20:49:00	08TE01	ENOU	50	103	HM	TAFT	HO	good	0
2008-07-16	8	198	21:20:00	08TE01	ENOU	50	95	HM	TAFT	HO	good	0
2008-07-16	8	198	21:40:00	08TE01	ENOU	50	81	HM	TAFT	HO	good	0
2008-07-21	8	203	12:26:00	08TE01	ENOU	50	75	HM	TAFT	HO	good	0
2008-07-21	8	203	13:48:00	08TE01	ENOU	50	94	HM	TAFT	HO	good	0
2008-07-21	8	203	14:30:00	08TE01	ENOU	50	93	HM	TAFT	HO	good	0
2008-07-21	8	203	14:40:00	08TE01	ENOU	50	87	HM	TAFT	HO	good	0
2008-07-21	8	203	15:11:00	08TE01	ENOU	50	75	HM	TAFT	HO	good	0
2008-07-21	8	203	17:31:00	08TE01	ENGL	50	128	HM	TAFT	HO	good	0
2008-07-21	8	203	19:27:00	08TE01	ENGL	50	115	HM	TAFT	HO	good	0
2008-07-21	8	203	19:44:00	08TE01	ENGL	50	118	HM	TAFT	HO	good	0
2008-07-21	8	203	20:00:00	08TE01	ENGL	50	121	HM	TAFT	HO	good	0
2008-07-21	8	203	20:17:00	08TE01	ENGL	50	131	HM	TAFT	HO	good	0
2008-07-21	8	203	20:33:00	08TE01	ENGL	50	134	HM	TAFT	HO	good	0
2008-07-21	8	203	20:49:00	08TE01	ENGL	50	131	HM	TAFT	HO	good	0
2008-07-21	8	203	21:06:00	08TE01	ENGL	50	134	HM	TAFT	HO	good	0
2008-07-21	8	203	21:23:00	08TE01	ENGL	50	125	HM	TAFT	HO	good	0
2008-07-21	8	203	21:39:00	08TE01	ENGL	50	119	HM	TAFT	HO	good	0
2008-07-21	8	203	21:56:00	08TE01	ENGL	50	129	HM	TAFT	HO	good	0
2008-07-21	8	203	22:13:00	08TE01	ENGL	50	133	HM	TAFT	HO	good	0
2008-07-21	8	203	22:29:00	08TE01	ENGL	50	133	HM	TAFT	HO	good	0
2008-07-21	8	203	22:45:00	08TE01	ENGL	50	135	HM	TAFT	HO	good	0
2008-07-21	8	203	23:02:00	08TE01	ENGL	50	139	HM	TAFT	HO	good	0
2008-07-21	8	203	23:19:00	08TE01	ENGL	50	133	HM	TAFT	HO	good	0
2008-07-21	8	203	23:36:00	08TE01	ENGL	50	136	HM	TAFT	HO	good	0
2008-07-21	8	203	23:52:00	08TE01	ENGL	50	130	HM	TAFT	HO	good	0
2008-07-22	8	204	01:14:00	08TE01	ENGL	50	125	HM	TAFT	HO	good	0
2008-07-22	8	204	01:31:00	08TE01	ENGL	50	119	HM	TAFT	HO	good	0
2008-07-22	8	204	01:47:00	08TE01	ENGL	50	95	HM	TAFT	HO	good	0
2008-07-22	8	204	02:04:00	08TE01	ENGL	50	133	HM	TAFT	HO	good	0
2008-07-22	8	204	02:21:00	08TE01	ENGL	50	134	HM	TAFT	HO	good	0
2008-07-22	8	204	02:37:00	08TE01	ENGL	50	91	HM	TAFT	HO	good	0
2008-07-22	8	204	03:27:00	08TE01	ENGL	50	137	HM	TAFT	HO	good	0
2008-07-22	8	204	04:17:00	08TE01	ENGL	50	122	HM	TAFT	HO	good	0
2008-07-22	8	204	05:06:00	08TE01	ENGL	50	121	HM	TAFT	HO	good	0
2008-07-22	8	204	05:39:00	08TE01	ENGL	50	116	HM	TAFT	HO	good	0
2008-07-22	8	204	05:55:00	08TE01	ENGL	50	97	HM	TAFT	HO	good	0
2008-07-22	8	204	06:12:00	08TE01	ENGL	50	105	HM	TAFT	HO	good	0
2008-07-22	8	204	06:28:00	08TE01	ENGL	50	99	HM	TAFT	HO	good	0
2008-07-22	8	204	06:44:00	08TE01	ENGL	50	104	HM	TAFT	HO	good	0
2008-07-22	8	204	07:01:00	08TE01	ENGL	50	115	HM	TAFT	HO	good	0
2008-07-22	8	204	07:17:00	08TE01	ENGL	50	114	HM	TAFT	HO	good	0
2008-07-22	8	204	07:33:00	08TE01	ENGL	50	120	HM	TAFT	HO	good	0
2008-07-22	8	204	07:50:00	08TE01	ENGL	50	115	HM	TAFT	HO	good	0
2008-07-22	8	204	08:06:00	08TE01	ENGL	50	105	HM	TAFT	HO	good	0
2008-07-22	8	204	08:23:00	08TE01	ENGL	50	111	HM	TAFT	HO	good	0
2008-07-22	8	204	08:39:00	08TE01	ENGL	50	124	HM	TAFT	HO	good	0
2008-07-22	8	204	08:56:00	08TE01	ENGL	50	130	HM	TAFT	HO	good	0
2008-07-22	8	204	09:45:00	08TE01	ENGL	50	122	HM	TAFT	HO	good	0
2008-07-22	8	204	10:01:00	08TE01	ENGL	50	131	HM	TAFT	HO	good	0
2008-07-22	8	204	10:17:00	08TE01	ENGL	50	137	HM	TAFT	HO	good	0
2008-07-22	8	204	11:08:00	08TE01	ENGL	50	128	HM	TAFT	HO	good	0
2008-07-22	8	204	13:37:00	08TE01	ENGL	50	129	HM	TAFT	HO	good	0
2008-07-22	8	204	14:27:00	08TE01	ENGL	50	115	HM	TAFT	HO	good	0
2008-07-22	8	204	14:43:00	08TE01	ENGL	50	121	HM	TAFT	HO	good	0
2008-07-22	8	204	15:00:00	08TE01	ENGL	50	122	HM	TAFT	HO	good	0
2008-07-22	8	204	15:17:00	08TE01	ENGL	50	117	HM	TAFT	HO	good	0
2008-07-22	8	204	15:33:00	08TE01	ENGL	50	124	HM	TAFT	HO	good	0
2008-07-22	8	204	15:50:00	08TE01	ENGL	50	123	HM	TAFT	HO	good	0
2008-07-22	8	204	16:07:00	08TE01	ENGL	50	121	HM	TAFT	HO	good	0
2008-07-22	8	204	16:23:00	08TE01	ENGL	50	121	HM	TAFT	HO	good	0
2008-07-22	8	204	16:40:00	08TE01	ENGL	50	98	HM	TAFT	HO	good	0
2008-07-22	8	204	16:57:00	08TE01	ENGL	50	115	HM	TAFT	HO	good	0
2008-07-22	8	204	17:13:00	08TE01	ENGL	50	116	HM	TAFT	HO	good	0
2008-07-22	8	204	17:30:00	08TE01	ENGL	50	109	HM	TAFT	HO	good	0
2008-07-22	8	204	17:46:00	08TE01	ENGL	50	124	HM	TAFT	HO	good	0
2008-07-22	8	204	18:03:00	08TE01	ENGL	50	107	HM	TAFT	HO	good	0
2008-07-22	8	204	18:20:00	08TE01	ENGL	50	119	HM	TAFT	HO	good	0
2008-07-22	8	204	18:36:00	08TE01	ENGL	50	118	HM	TAFT	HO	good	0
2008-07-22	8	204	18:52:00	08TE01	ENGL	50	120	HM	TAFT	HO	good	0
2008-07-22	8	204	19:10:00	08TE01	ENGL	50	121	HM	TAFT	HO	good	0
2008-07-22	8	204	19:26:00	08TE01	ENGL	50	125	HM	TAFT	HO	good	0
2008-07-22	8	204	19:43:00	08TE01	ENGL	50	127	HM	TAFT	HO	good	0
2008-07-22	8	204	19:59:00	08TE01	ENGL	50	124	HM	TAFT	HO	good	0
2008-07-22	8	204	20:16:00	08TE01	ENGL	50	117	HM	TAFT	HO	good	0
2008-07-22	8	204	20:33:00	08TE01	ENGL	50	124	HM	TAFT	HO	good	0
2008-07-22	8	204	20:49:00	08TE01	ENGL	50	130	HM	TAFT	HO	good	0
2008-07-22	8	204	21:07:00	08TE01	ENGL	50	121	HM	TAFT	HO	good	0
2008-07-22	8	204	21:23:00	08TE01	ENGL	50	126	HM	TAFT	HO	good	0
2008-07-22	8	204	21:40:00	08TE01	ENGL	50	122	HM	TAFT	HO	good	0
2008-07-22	8	204	21:56:00	08TE01	ENGL	50	118	HM	TAFT	HO	good	0
2008-07-22	8	204	22:14:00	08TE01	ENGL	50	124	HM	TAFT	HO	good	0
2008-07-22	8	204	22:30:00	08TE01	ENGL	50	127	HM	TAFT	HO	good	0
2008-07-22	8	204	22:47:00	08TE01	ENGL	50	118	HM	TAFT	HO	good	0
2008-07-22	8	204	23:04:00	08TE01	ENGL	50	116	HM	TAFT	HO	good	0
2008-07-22	8	204	23:21:00	08TE01	ENGL	50	122	HM	TAFT	HO	good	0
2008-07-22	8	204	23:38:00	08TE01	ENGL	50	117	HM	TAFT	HO	good	0
2008-07-22	8	204	23:55:00	08TE01	ENGL	50	127	HM	TAFT	HO	good	0
2008-07-23	8	205	00:12:00	08TE01	ENGL	50	131	HM	TAFT	HO	good	0
2008-07-23	8	205	00:29:00	08TE01	ENGL	50	126	HM	TAFT	HO	good	0
2008-07-23	8	205	00:46:00	08TE01	ENGL	50	124	HM	TAFT	HO	good	0
2008-07-23	8	205	01:04:00	08TE01	ENGL	50	120	HM	TAFT	HO	good	0
2008-07-23	8	205	01:21:00	08TE01	ENGL	50	116	HM	TAFT	HO	good	0
2008-07-23	8	205	01:37:00	08TE01	ENGL	50	108	HM	TAFT	HO	good	0
2008-07-23	8	205	01:54:00	08TE01	ENGL	50	131	HM	TAFT	HO	good	0
2008-07-23	8	205	02:11:00	08TE01	ENGL	50	87	HM	TAFT	HO	good	0
2008-07-23	8	205	05:49:00	08TE01	ENGL	50	128	HM	TAFT	HO	good	0
2008-07-23	8	205	06:06:00	08TE01	ENGL	50	129	HM	TAFT	HO	good	0
2008-04-28				08TE03				TDR		HO	track			ENDICOTT ARM
2008-04-30			10:50:00	08TE03				HM		HO	track			ENDICOTT ARM
2008-04-30			13:26:00	08TE03				HM		DV	track			ENDICOTT ARM
2008-05-03			10:28:00	08TE03				HM			track			ENDICOTT ARM	HAULED? GOOD SIGNAL
2008-05-05			18:46:00	08TE03				HM			track			ENDICOTT ARM
2008-05-09			18:52:00	08TE03				HM			track			ENDICOTT ARM
2008-05-11			12:25:00	08TE03				TDR		HO	track			ENDICOTT ARM
2008-05-11			12:41:00	08TE03				HM		HO	track			ENDICOTT ARM
2008-06-24			11:12:00	08TE03				TDR		HO	track			ENDICOTT ARM
2008-06-24			11:14:00	08TE03				HM		HO	track			ENDICOTT ARM
2008-06-25			16:56:00	08TE03				TDR		HO	track			ENDICOTT ARM
2008-06-25			16:56:00	08TE03				HM		HO	track			ENDICOTT ARM
2008-06-26			17:57:00	08TE03				TDR			track			ENDICOTT ARM
2008-06-26			19:51:00	08TE03				TDR		HO	track			ENDICOTT ARM
2008-06-26			19:51:00	08TE03				HM			track			ENDICOTT ARM
2008-06-27			07:49:00	08TE03				HM		HO	track			ENDICOTT ARM
2008-06-27			07:52:00	08TE03				TDR		HO	track			ENDICOTT ARM
2008-06-27			16:25:00	08TE03				TDR		HO	track			ENDICOTT ARM
2008-06-27			16:25:00	08TE03				HM		HO	track			ENDICOTT ARM
2008-06-30			07:34:00	08TE03				HM			track			ENDICOTT ARM
2008-06-30			08:06:00	08TE03				HM			track			ENDICOTT ARM
2008-06-30			18:23:00	08TE03				HM			track			ENDICOTT ARM
2008-07-01			18:29:00	08TE03				HM		HO	track			ENDICOTT ARM
2008-07-02			07:28:00	08TE03				HM			track			ENDICOTT ARM
2008-05-12	8	133	15:31:00	08TE03	ENGL	50	130	HM	TAFT	HO	good	0
2008-05-19	8	140	00:34:00	08TE03	ENGL	50	101	HM	TAFT	HO	good	0
2008-05-19	8	140	01:20:00	08TE03	ENGL	50	101	HM	TAFT	HO	good	0
2008-05-19	8	140	01:25:00	08TE03	ENGL	50	90	TDR	TAFT	HO	good	0
2008-05-19	8	140	01:36:00	08TE03	ENGL	50	106	HM	TAFT	HO	good	0
2008-05-19	8	140	01:51:00	08TE03	ENGL	50	98	HM	TAFT	HO	good	0
2008-05-19	8	140	02:07:00	08TE03	ENGL	50	106	HM	TAFT	HO	good	0
2008-05-19	8	140	02:23:00	08TE03	ENGL	50	104	HM	TAFT	HO	good	0
2008-05-19	8	140	02:28:00	08TE03	ENGL	50	81	TDR	TAFT	HO	good	0
2008-05-19	8	140	02:38:00	08TE03	ENGL	50	97	HM	TAFT	HO	good	0
2008-05-19	8	140	02:53:00	08TE03	ENGL	50	109	HM	TAFT	HO	good	0
2008-05-19	8	140	02:58:00	08TE03	ENGL	50	80	TDR	TAFT	HO	good	0
2008-05-19	8	140	03:10:00	08TE03	ENGL	50	112	HM	TAFT	HO	good	0
2008-05-19	8	140	03:15:00	08TE03	ENGL	50	85	TDR	TAFT	HO	good	0
2008-05-19	8	140	03:25:00	08TE03	ENGL	50	108	HM	TAFT	HO	good	0
2008-05-19	8	140	03:30:00	08TE03	ENGL	50	80	TDR	TAFT	HO	good	0
2008-05-19	8	140	03:41:00	08TE03	ENGL	50	111	HM	TAFT	HO	good	0
2008-05-19	8	140	03:56:00	08TE03	ENGL	50	98	HM	TAFT	HO	good	0
2008-05-19	8	140	04:02:00	08TE03	ENGL	50	82	TDR	TAFT	HO	good	0
2008-05-19	8	140	04:12:00	08TE03	ENGL	50	101	HM	TAFT	HO	good	0
2008-05-19	8	140	04:17:00	08TE03	ENGL	50	86	TDR	TAFT	HO	good	0
2008-05-19	8	140	04:28:00	08TE03	ENGL	50	105	HM	TAFT	HO	good	0
2008-05-19	8	140	04:43:00	08TE03	ENGL	50	116	HM	TAFT	HO	good	0
2008-05-19	8	140	04:48:00	08TE03	ENGL	50	83	TDR	TAFT	HO	good	0
2008-05-19	8	140	04:59:00	08TE03	ENGL	50	96	HM	TAFT	HO	good	0
2008-05-19	8	140	05:05:00	08TE03	ENGL	50	83	TDR	TAFT	HO	good	0
2008-05-19	8	140	05:15:00	08TE03	ENGL	50	97	HM	TAFT	HO	good	0
2008-05-19	8	140	05:20:00	08TE03	ENGL	50	85	TDR	TAFT	HO	good	0
2008-05-19	8	140	05:30:00	08TE03	ENGL	50	100	HM	TAFT	HO	good	0
2008-05-19	8	140	05:46:00	08TE03	ENGL	50	108	HM	TAFT	HO	good	0
2008-05-19	8	140	05:51:00	08TE03	ENGL	50	89	TDR	TAFT	HO	good	0
2008-05-19	8	140	06:01:00	08TE03	ENGL	50	113	HM	TAFT	HO	good	0
2008-05-19	8	140	06:06:00	08TE03	ENGL	50	90	TDR	TAFT	HO	good	0
2008-05-19	8	140	06:16:00	08TE03	ENGL	50	115	HM	TAFT	HO	good	0
2008-05-19	8	140	06:22:00	08TE03	ENGL	50	80	TDR	TAFT	HO	good	0
2008-05-19	8	140	06:32:00	08TE03	ENGL	50	112	HM	TAFT	HO	good	0
2008-05-19	8	140	06:37:00	08TE03	ENGL	50	88	TDR	TAFT	HO	good	0
2008-05-19	8	140	06:47:00	08TE03	ENGL	50	109	HM	TAFT	HO	good	0
2008-05-19	8	140	06:53:00	08TE03	ENGL	50	93	TDR	TAFT	HO	good	0
2008-05-19	8	140	07:03:00	08TE03	ENGL	50	115	HM	TAFT	HO	good	0
2008-05-19	8	140	07:08:00	08TE03	ENGL	50	102	TDR	TAFT	HO	good	0
2008-05-19	8	140	07:19:00	08TE03	ENGL	50	117	HM	TAFT	HO	good	0
2008-05-19	8	140	07:24:00	08TE03	ENGL	50	92	TDR	TAFT	HO	good	0
2008-05-19	8	140	07:34:00	08TE03	ENGL	50	116	HM	TAFT	HO	good	0
2008-05-19	8	140	07:39:00	08TE03	ENGL	50	86	TDR	TAFT	HO	good	0
2008-05-19	8	140	07:50:00	08TE03	ENGL	50	119	HM	TAFT	HO	good	0
2008-05-19	8	140	07:55:00	08TE03	ENGL	50	89	TDR	TAFT	HO	good	0
2008-05-19	8	140	08:36:00	08TE03	ENGL	50	128	HM	TAFT	HO	good	0
2008-05-19	8	140	09:08:00	08TE03	ENGL	50	139	HM	TAFT	HO	good	0
2008-05-19	8	140	09:28:00	08TE03	ENGL	50	91	TDR	TAFT	HO	good	0
2008-05-19	8	140	09:44:00	08TE03	ENGL	50	83	TDR	TAFT	HO	good	0
2008-05-19	8	140	09:54:00	08TE03	ENGL	50	152	HM	TAFT	HO	good	0
2008-05-19	8	140	10:27:00	08TE03	ENGL	50	128	HM	TAFT	HO	good	0
2008-05-19	8	140	10:42:00	08TE03	ENGL	50	129	HM	TAFT	HO	good	0
2008-05-19	8	140	10:58:00	08TE03	ENGL	50	132	HM	TAFT	HO	good	0
2008-05-19	8	140	11:04:00	08TE03	ENGL	50	88	TDR	TAFT	HO	good	0
2008-05-19	8	140	13:05:00	08TE03	ENGL	50	138	HM	TAFT	HO	good	0
2008-05-19	8	140	13:40:00	08TE03	ENGL	50	86	TDR	TAFT	HO	good	0
2008-05-19	8	140	13:51:00	08TE03	ENGL	50	151	HM	TAFT	HO	good	0
2008-05-19	8	140	13:56:00	08TE03	ENGL	50	87	TDR	TAFT	HO	good	0
2008-05-19	8	140	14:12:00	08TE03	ENGL	50	94	TDR	TAFT	HO	good	0
2008-05-19	8	140	14:27:00	08TE03	ENGL	50	83	TDR	TAFT	HO	good	0
2008-05-19	8	140	14:38:00	08TE03	ENGL	50	140	HM	TAFT	HO	good	0
2008-05-19	8	140	14:43:00	08TE03	ENGL	50	93	TDR	TAFT	HO	good	0
2008-05-19	8	140	15:25:00	08TE03	ENGL	50	131	HM	TAFT	HO	good	0
2008-05-19	8	140	16:42:00	08TE03	ENGL	50	125	HM	TAFT	HO	good	0
2008-05-19	8	140	16:58:00	08TE03	ENGL	50	94	HM	TAFT	HO	good	0
2008-05-19	8	140	17:13:00	08TE03	ENGL	50	113	HM	TAFT	HO	good	0
2008-05-19	8	140	17:19:00	08TE03	ENGL	50	93	TDR	TAFT	HO	good	0
2008-05-19	8	140	17:29:00	08TE03	ENGL	50	111	HM	TAFT	HO	good	0
2008-05-19	8	140	17:44:00	08TE03	ENGL	50	113	HM	TAFT	HO	good	0
2008-05-19	8	140	17:50:00	08TE03	ENGL	50	85	TDR	TAFT	HO	good	0
2008-05-19	8	140	18:00:00	08TE03	ENGL	50	111	HM	TAFT	HO	good	0
2008-05-19	8	140	18:16:00	08TE03	ENGL	50	120	HM	TAFT	HO	good	0
2008-05-19	8	140	18:21:00	08TE03	ENGL	50	100	TDR	TAFT	HO	good	0
2008-05-19	8	140	18:31:00	08TE03	ENGL	50	120	HM	TAFT	HO	good	0
2008-05-19	8	140	18:36:00	08TE03	ENGL	50	101	TDR	TAFT	HO	good	0
2008-05-19	8	140	18:46:00	08TE03	ENGL	50	125	HM	TAFT	HO	good	0
2008-05-19	8	140	18:51:00	08TE03	ENGL	50	90	TDR	TAFT	HO	good	0
2008-05-19	8	140	19:02:00	08TE03	ENGL	50	122	HM	TAFT	HO	good	0
2008-05-19	8	140	19:07:00	08TE03	ENGL	50	102	TDR	TAFT	HO	good	0
2008-05-19	8	140	19:18:00	08TE03	ENGL	50	126	HM	TAFT	HO	good	0
2008-05-19	8	140	19:23:00	08TE03	ENGL	50	112	TDR	TAFT	HO	good	0
2008-05-19	8	140	19:33:00	08TE03	ENGL	50	131	HM	TAFT	HO	good	0
2008-05-19	8	140	19:38:00	08TE03	ENGL	50	107	TDR	TAFT	HO	good	0
2008-05-19	8	140	19:49:00	08TE03	ENGL	50	131	HM	TAFT	HO	good	0
2008-05-19	8	140	19:54:00	08TE03	ENGL	50	96	TDR	TAFT	HO	good	0
2008-05-19	8	140	20:05:00	08TE03	ENGL	50	133	HM	TAFT	HO	good	0
2008-05-19	8	140	20:10:00	08TE03	ENGL	50	104	TDR	TAFT	HO	good	0
2008-05-19	8	140	20:20:00	08TE03	ENGL	50	131	HM	TAFT	HO	good	0
2008-05-19	8	140	20:26:00	08TE03	ENGL	50	97	TDR	TAFT	HO	good	0
2008-05-19	8	140	20:36:00	08TE03	ENGL	50	128	HM	TAFT	HO	good	0
2008-05-19	8	140	20:41:00	08TE03	ENGL	50	108	TDR	TAFT	HO	good	0
2008-05-19	8	140	20:52:00	08TE03	ENGL	50	132	HM	TAFT	HO	good	0
2008-05-19	8	140	21:13:00	08TE03	ENGL	50	105	TDR	TAFT	HO	good	0
2008-05-19	8	140	21:24:00	08TE03	ENGL	50	149	HM	TAFT	HO	good	0
2008-05-19	8	140	21:39:00	08TE03	ENGL	50	149	HM	TAFT	HO	good	0
2008-05-19	8	140	21:45:00	08TE03	ENGL	50	104	TDR	TAFT	HO	good	0
2008-05-19	8	140	22:11:00	08TE03	ENGL	50	134	HM	TAFT	HO	good	0
2008-05-19	8	140	22:32:00	08TE03	ENGL	50	99	TDR	TAFT	HO	good	0
2008-05-19	8	140	22:43:00	08TE03	ENGL	50	131	HM	TAFT	HO	good	0
2008-05-19	8	140	22:58:00	08TE03	ENGL	50	133	HM	TAFT	HO	good	0
2008-05-19	8	140	23:14:00	08TE03	ENGL	50	125	HM	TAFT	HO	good	0
2008-05-19	8	140	23:30:00	08TE03	ENGL	50	130	HM	TAFT	HO	good	0
2008-05-19	8	140	23:35:00	08TE03	ENGL	50	100	TDR	TAFT	HO	good	0
2008-05-19	8	140	23:46:00	08TE03	ENGL	50	121	HM	TAFT	HO	good	0
2008-05-19	8	140	23:51:00	08TE03	ENGL	50	100	TDR	TAFT	HO	good	0
2008-05-20	8	141	00:02:00	08TE03	ENGL	50	121	HM	TAFT	HO	good	0
2008-05-20	8	141	00:07:00	08TE03	ENGL	50	105	TDR	TAFT	HO	good	0
2008-05-20	8	141	00:18:00	08TE03	ENGL	50	117	HM	TAFT	HO	good	0
2008-05-20	8	141	00:23:00	08TE03	ENGL	50	103	TDR	TAFT	HO	good	0
2008-05-20	8	141	00:33:00	08TE03	ENGL	50	135	HM	TAFT	HO	good	0
2008-05-20	8	141	00:39:00	08TE03	ENGL	50	109	TDR	TAFT	HO	good	0
2008-05-20	8	141	00:49:00	08TE03	ENGL	50	112	HM	TAFT	HO	good	0
2008-05-20	8	141	00:54:00	08TE03	ENGL	50	105	TDR	TAFT	HO	good	0
2008-05-20	8	141	01:05:00	08TE03	ENGL	50	136	HM	TAFT	HO	good	0
2008-05-20	8	141	01:11:00	08TE03	ENGL	50	104	TDR	TAFT	HO	good	0
2008-05-20	8	141	01:21:00	08TE03	ENGL	50	135	HM	TAFT	HO	good	0
2008-05-20	8	141	01:26:00	08TE03	ENGL	50	98	TDR	TAFT	HO	good	0
2008-05-20	8	141	01:37:00	08TE03	ENGL	50	137	HM	TAFT	HO	good	0
2008-05-20	8	141	01:42:00	08TE03	ENGL	50	113	TDR	TAFT	HO	good	0
2008-05-20	8	141	01:53:00	08TE03	ENGL	50	136	HM	TAFT	HO	good	0
2008-05-20	8	141	01:58:00	08TE03	ENGL	50	109	TDR	TAFT	HO	good	0
2008-05-20	8	141	02:09:00	08TE03	ENGL	50	137	HM	TAFT	HO	good	0
2008-05-20	8	141	02:15:00	08TE03	ENGL	50	97	TDR	TAFT	HO	good	0
2008-05-20	8	141	02:25:00	08TE03	ENGL	50	145	HM	TAFT	HO	good	0
2008-05-20	8	141	02:31:00	08TE03	ENGL	50	108	TDR	TAFT	HO	good	0
2008-05-20	8	141	02:41:00	08TE03	ENGL	50	138	HM	TAFT	HO	good	0
2008-05-20	8	141	02:46:00	08TE03	ENGL	50	106	TDR	TAFT	HO	good	0
2008-05-20	8	141	02:57:00	08TE03	ENGL	50	144	HM	TAFT	HO	good	0
2008-05-20	8	141	03:03:00	08TE03	ENGL	50	100	TDR	TAFT	HO	good	0
2008-05-20	8	141	03:13:00	08TE03	ENGL	50	143	HM	TAFT	HO	good	0
2008-05-20	8	141	03:18:00	08TE03	ENGL	50	106	TDR	TAFT	HO	good	0
2008-05-20	8	141	03:28:00	08TE03	ENGL	50	149	HM	TAFT	HO	good	0
2008-05-20	8	141	03:34:00	08TE03	ENGL	50	117	TDR	TAFT	HO	good	0
2008-05-20	8	141	03:44:00	08TE03	ENGL	50	147	HM	TAFT	HO	good	0
2008-05-20	8	141	03:50:00	08TE03	ENGL	50	105	TDR	TAFT	HO	good	0
2008-05-20	8	141	08:14:00	08TE03	ENGL	50	124	HM	TAFT	HO	good	0
2008-05-20	8	141	08:30:00	08TE03	ENGL	50	129	HM	TAFT	HO	good	0
2008-05-20	8	141	09:18:00	08TE03	ENGL	50	124	HM	TAFT	HO	good	0
2008-05-20	8	141	09:34:00	08TE03	ENGL	50	124	HM	TAFT	HO	good	0
2008-05-20	8	141	09:39:00	08TE03	ENGL	50	98	TDR	TAFT	HO	good	0
2008-05-20	8	141	09:49:00	08TE03	ENGL	50	130	HM	TAFT	HO	good	0
2008-05-20	8	141	09:55:00	08TE03	ENGL	50	106	TDR	TAFT	HO	good	0
2008-05-20	8	141	10:06:00	08TE03	ENGL	50	134	HM	TAFT	HO	good	0
2008-05-20	8	141	10:11:00	08TE03	ENGL	50	95	TDR	TAFT	HO	good	0
2008-05-20	8	141	10:22:00	08TE03	ENGL	50	123	HM	TAFT	HO	good	0
2008-05-20	8	141	10:27:00	08TE03	ENGL	50	104	TDR	TAFT	HO	good	0
2008-05-20	8	141	10:38:00	08TE03	ENGL	50	127	HM	TAFT	HO	good	0
2008-05-20	8	141	10:43:00	08TE03	ENGL	50	98	TDR	TAFT	HO	good	0
2008-05-20	8	141	10:54:00	08TE03	ENGL	50	122	HM	TAFT	HO	good	0
2008-05-20	8	141	10:59:00	08TE03	ENGL	50	102	TDR	TAFT	HO	good	0
2008-05-20	8	141	11:11:00	08TE03	ENGL	50	117	HM	TAFT	HO	good	0
2008-05-20	8	141	11:16:00	08TE03	ENGL	50	102	TDR	TAFT	HO	good	0
2008-05-20	8	141	11:27:00	08TE03	ENGL	50	114	HM	TAFT	HO	good	0
2008-05-20	8	141	11:32:00	08TE03	ENGL	50	95	TDR	TAFT	HO	good	0
2008-05-20	8	141	11:43:00	08TE03	ENGL	50	119	HM	TAFT	HO	good	0
2008-05-20	8	141	11:48:00	08TE03	ENGL	50	97	TDR	TAFT	HO	good	0
2008-05-20	8	141	11:58:00	08TE03	ENGL	50	125	HM	TAFT	HO	good	0
2008-05-20	8	141	12:05:00	08TE03	ENGL	50	95	TDR	TAFT	HO	good	0
2008-05-20	8	141	12:15:00	08TE03	ENGL	50	130	HM	TAFT	HO	good	0
2008-05-20	8	141	12:20:00	08TE03	ENGL	50	91	TDR	TAFT	HO	good	0
2008-05-20	8	141	13:19:00	08TE03	ENGL	50	111	HM	TAFT	HO	good	0
2008-05-20	8	141	15:28:00	08TE03	ENGL	50	122	HM	TAFT	HO	good	0
2008-05-20	8	141	15:59:00	08TE03	ENGL	50	135	HM	TAFT	HO	good	0
2008-05-20	8	141	16:16:00	08TE03	ENGL	50	121	HM	TAFT	HO	good	0
2008-05-20	8	141	18:09:00	08TE03	ENGL	50	135	HM	TAFT	HO	good	0
2008-05-20	8	141	21:34:00	08TE03	ENGL	50	141	HM	TAFT	HO	good	0
2008-05-20	8	141	22:52:00	08TE03	ENGL	50	135	HM	TAFT	HO	good	0
2008-05-20	8	141	23:39:00	08TE03	ENGL	50	142	HM	TAFT	HO	good	0
2008-05-20	8	141	23:55:00	08TE03	ENGL	50	142	HM	TAFT	HO	good	0
2008-05-21	8	142	00:11:00	08TE03	ENGL	50	135	HM	TAFT	HO	good	0
2008-05-21	8	142	00:16:00	08TE03	ENGL	50	99	TDR	TAFT	HO	good	0
2008-05-21	8	142	00:27:00	08TE03	ENGL	50	137	HM	TAFT	HO	good	0
2008-05-21	8	142	00:32:00	08TE03	ENGL	50	114	TDR	TAFT	HO	good	0
2008-05-21	8	142	00:42:00	08TE03	ENGL	50	140	HM	TAFT	HO	good	0
2008-05-21	8	142	00:48:00	08TE03	ENGL	50	104	TDR	TAFT	HO	good	0
2008-05-21	8	142	00:58:00	08TE03	ENGL	50	133	HM	TAFT	HO	good	0
2008-05-21	8	142	01:04:00	08TE03	ENGL	50	114	TDR	TAFT	HO	good	0
2008-05-21	8	142	01:14:00	08TE03	ENGL	50	139	HM	TAFT	HO	good	0
2008-05-21	8	142	01:19:00	08TE03	ENGL	50	112	TDR	TAFT	HO	good	0
2008-05-21	8	142	01:30:00	08TE03	ENGL	50	140	HM	TAFT	HO	good	0
2008-05-21	8	142	01:35:00	08TE03	ENGL	50	115	TDR	TAFT	HO	good	0
2008-05-21	8	142	01:46:00	08TE03	ENGL	50	140	HM	TAFT	HO	good	0
2008-05-21	8	142	01:51:00	08TE03	ENGL	50	107	TDR	TAFT	HO	good	0
2008-05-21	8	142	02:02:00	08TE03	ENGL	50	130	HM	TAFT	HO	good	0
2008-05-21	8	142	02:17:00	08TE03	ENGL	50	131	HM	TAFT	HO	good	0
2008-05-21	8	142	02:23:00	08TE03	ENGL	50	111	TDR	TAFT	HO	good	0
2008-05-21	8	142	02:33:00	08TE03	ENGL	50	133	HM	TAFT	HO	good	0
2008-05-21	8	142	02:38:00	08TE03	ENGL	50	111	TDR	TAFT	HO	good	0
2008-05-21	8	142	02:48:00	08TE03	ENGL	50	127	HM	TAFT	HO	good	0
2008-05-21	8	142	02:54:00	08TE03	ENGL	50	113	TDR	TAFT	HO	good	0
2008-05-21	8	142	03:05:00	08TE03	ENGL	50	126	HM	TAFT	HO	good	0
2008-05-21	8	142	03:09:00	08TE03	ENGL	50	96	TDR	TAFT	HO	good	0
2008-05-21	8	142	03:20:00	08TE03	ENGL	50	135	HM	TAFT	HO	good	0
2008-05-21	8	142	05:08:00	08TE03	ENGL	50	129	HM	TAFT	HO	good	0
2008-05-21	8	142	05:39:00	08TE03	ENGL	50	139	HM	TAFT	HO	good	0
2008-05-21	8	142	05:44:00	08TE03	ENGL	50	122	TDR	TAFT	HO	good	0
2008-05-21	8	142	05:55:00	08TE03	ENGL	50	145	HM	TAFT	HO	good	0
2008-05-21	8	142	06:10:00	08TE03	ENGL	50	131	HM	TAFT	HO	good	0
2008-05-21	8	142	06:15:00	08TE03	ENGL	50	122	TDR	TAFT	HO	good	0
2008-05-21	8	142	06:26:00	08TE03	ENGL	50	134	HM	TAFT	HO	good	0
2008-05-21	8	142	06:31:00	08TE03	ENGL	50	114	TDR	TAFT	HO	good	0
2008-05-21	8	142	06:42:00	08TE03	ENGL	50	141	HM	TAFT	HO	good	0
2008-05-21	8	142	06:47:00	08TE03	ENGL	50	122	TDR	TAFT	HO	good	0
2008-05-21	8	142	06:57:00	08TE03	ENGL	50	146	HM	TAFT	HO	good	0
2008-05-21	8	142	07:02:00	08TE03	ENGL	50	123	TDR	TAFT	HO	good	0
2008-05-21	8	142	07:13:00	08TE03	ENGL	50	148	HM	TAFT	HO	good	0
2008-05-21	8	142	07:18:00	08TE03	ENGL	50	121	TDR	TAFT	HO	good	0
2008-05-21	8	142	07:28:00	08TE03	ENGL	50	145	HM	TAFT	HO	good	0
2008-05-21	8	142	07:33:00	08TE03	ENGL	50	117	TDR	TAFT	HO	good	0
2008-05-21	8	142	07:44:00	08TE03	ENGL	50	132	HM	TAFT	HO	good	0
2008-05-21	8	142	07:49:00	08TE03	ENGL	50	114	TDR	TAFT	HO	good	0
2008-05-21	8	142	08:00:00	08TE03	ENGL	50	134	HM	TAFT	HO	good	0
2008-05-21	8	142	08:05:00	08TE03	ENGL	50	107	TDR	TAFT	HO	good	0
2008-05-21	8	142	08:16:00	08TE03	ENGL	50	136	HM	TAFT	HO	good	0
2008-05-21	8	142	08:21:00	08TE03	ENGL	50	113	TDR	TAFT	HO	good	0
2008-05-21	8	142	08:31:00	08TE03	ENGL	50	133	HM	TAFT	HO	good	0
2008-05-21	8	142	08:36:00	08TE03	ENGL	50	120	TDR	TAFT	HO	good	0
2008-05-21	8	142	08:47:00	08TE03	ENGL	50	140	HM	TAFT	HO	good	0
2008-05-21	8	142	08:52:00	08TE03	ENGL	50	113	TDR	TAFT	HO	good	0
2008-05-21	8	142	09:03:00	08TE03	ENGL	50	134	HM	TAFT	HO	good	0
2008-05-21	8	142	09:08:00	08TE03	ENGL	50	113	TDR	TAFT	HO	good	0
2008-05-21	8	142	09:19:00	08TE03	ENGL	50	134	HM	TAFT	HO	good	0
2008-05-21	8	142	09:24:00	08TE03	ENGL	50	113	TDR	TAFT	HO	good	0
2008-05-21	8	142	09:40:00	08TE03	ENGL	50	116	TDR	TAFT	HO	good	0
2008-05-21	8	142	09:51:00	08TE03	ENGL	50	140	HM	TAFT	HO	good	0
2008-05-21	8	142	09:56:00	08TE03	ENGL	50	109	TDR	TAFT	HO	good	0
2008-05-21	8	142	10:07:00	08TE03	ENGL	50	137	HM	TAFT	HO	good	0
2008-05-21	8	142	10:13:00	08TE03	ENGL	50	102	TDR	TAFT	HO	good	0
2008-05-21	8	142	10:23:00	08TE03	ENGL	50	137	HM	TAFT	HO	good	0
2008-05-21	8	142	10:28:00	08TE03	ENGL	50	99	TDR	TAFT	HO	good	0
2008-05-21	8	142	10:39:00	08TE03	ENGL	50	131	HM	TAFT	HO	good	0
2008-05-21	8	142	10:44:00	08TE03	ENGL	50	114	TDR	TAFT	HO	good	0
2008-05-21	8	142	10:55:00	08TE03	ENGL	50	137	HM	TAFT	HO	good	0
2008-05-21	8	142	11:01:00	08TE03	ENGL	50	114	TDR	TAFT	HO	good	0
2008-05-21	8	142	11:11:00	08TE03	ENGL	50	136	HM	TAFT	HO	good	0
2008-05-21	8	142	11:17:00	08TE03	ENGL	50	102	TDR	TAFT	HO	good	0
2008-05-21	8	142	11:27:00	08TE03	ENGL	50	123	HM	TAFT	HO	good	0
2008-05-21	8	142	11:32:00	08TE03	ENGL	50	115	TDR	TAFT	HO	good	0
2008-05-21	8	142	12:46:00	08TE03	ENGL	50	116	HM	TAFT	HO	good	0
2008-05-21	8	142	13:08:00	08TE03	ENGL	50	80	TDR	TAFT	HO	good	0
2008-05-21	8	142	14:28:00	08TE03	ENGL	50	89	TDR	TAFT	HO	good	0
2008-05-21	8	142	14:39:00	08TE03	ENGL	50	123	HM	TAFT	HO	good	0
2008-05-21	8	142	14:44:00	08TE03	ENGL	50	89	TDR	TAFT	HO	good	0
2008-05-23	8	144	00:53:00	08TE03	ENGL	50	75	TDR	TAFT	HO	good	0
2008-05-23	8	144	04:31:00	08TE03	ENGL	50	81	TDR	TAFT	HO	good	0
2008-05-23	8	144	08:22:00	08TE03	ENGL	50	102	TDR	TAFT	HO	good	0
2008-05-23	8	144	08:37:00	08TE03	ENGL	50	97	TDR	TAFT	HO	good	0
2008-05-23	8	144	08:53:00	08TE03	ENGL	50	102	TDR	TAFT	HO	good	0
2008-05-23	8	144	09:09:00	08TE03	ENGL	50	91	TDR	TAFT	HO	good	0
2008-05-23	8	144	09:24:00	08TE03	ENGL	50	89	TDR	TAFT	HO	good	0
2008-05-23	8	144	09:40:00	08TE03	ENGL	50	87	TDR	TAFT	HO	good	0
2008-05-23	8	144	09:55:00	08TE03	ENGL	50	97	TDR	TAFT	HO	good	0
2008-05-23	8	144	10:42:00	08TE03	ENGL	50	82	TDR	TAFT	HO	good	0
2008-05-23	8	144	11:14:00	08TE03	ENGL	50	81	TDR	TAFT	HO	good	0
2008-05-23	8	144	13:19:00	08TE03	ENGL	50	79	TDR	TAFT	HO	good	0
2008-05-23	8	144	15:09:00	08TE03	ENGL	50	85	TDR	TAFT	HO	good	0
2008-05-23	8	144	15:25:00	08TE03	ENGL	50	86	TDR	TAFT	HO	good	0
2008-05-23	8	144	15:40:00	08TE03	ENGL	50	90	TDR	TAFT	HO	good	0
2008-05-23	8	144	16:29:00	08TE03	ENGL	50	86	TDR	TAFT	HO	good	0
2008-05-23	8	144	16:44:00	08TE03	ENGL	50	96	TDR	TAFT	HO	good	0
2008-05-23	8	144	17:01:00	08TE03	ENGL	50	98	TDR	TAFT	HO	good	0
2008-05-23	8	144	17:17:00	08TE03	ENGL	50	95	TDR	TAFT	HO	good	0
2008-05-23	8	144	17:33:00	08TE03	ENGL	50	89	TDR	TAFT	HO	good	0
2008-05-23	8	144	17:48:00	08TE03	ENGL	50	96	TDR	TAFT	HO	good	0
2008-05-23	8	144	18:05:00	08TE03	ENGL	50	95	TDR	TAFT	HO	good	0
2008-05-23	8	144	18:20:00	08TE03	ENGL	50	85	TDR	TAFT	HO	good	0
2008-05-23	8	144	18:36:00	08TE03	ENGL	50	86	TDR	TAFT	HO	good	0
2008-05-23	8	144	18:51:00	08TE03	ENGL	50	78	TDR	TAFT	HO	good	0
2008-05-23	8	144	20:42:00	08TE03	ENGL	50	97	TDR	TAFT	HO	good	0
2008-05-23	8	144	20:57:00	08TE03	ENGL	50	94	TDR	TAFT	HO	good	0
2008-05-23	8	144	21:13:00	08TE03	ENGL	50	90	TDR	TAFT	HO	good	0
2008-05-23	8	144	21:29:00	08TE03	ENGL	50	92	TDR	TAFT	HO	good	0
2008-05-23	8	144	22:00:00	08TE03	ENGL	50	87	TDR	TAFT	HO	good	0
2008-05-23	8	144	22:16:00	08TE03	ENGL	50	86	TDR	TAFT	HO	good	0
2008-05-23	8	144	22:31:00	08TE03	ENGL	50	84	TDR	TAFT	HO	good	0
2008-05-24	8	145	00:22:00	08TE03	ENGL	50	77	TDR	TAFT	HO	good	0
2008-05-24	8	145	02:13:00	08TE03	ENGL	50	78	TDR	TAFT	HO	good	0
2008-05-24	8	145	02:28:00	08TE03	ENGL	50	77	TDR	TAFT	HO	good	0
2008-05-24	8	145	02:44:00	08TE03	ENGL	50	80	TDR	TAFT	HO	good	0
2008-05-24	8	145	04:17:00	08TE03	ENGL	50	83	TDR	TAFT	HO	good	0
2008-05-24	8	145	04:32:00	08TE03	ENGL	50	83	TDR	TAFT	HO	good	0
2008-05-24	8	145	05:03:00	08TE03	ENGL	50	92	TDR	TAFT	HO	good	0
2008-05-24	8	145	05:19:00	08TE03	ENGL	50	87	TDR	TAFT	HO	good	0
2008-05-24	8	145	13:29:00	08TE03	ENGL	50	81	TDR	TAFT	HO	good	0
2008-05-24	8	145	13:44:00	08TE03	ENGL	50	88	TDR	TAFT	HO	good	0
2008-05-24	8	145	14:01:00	08TE03	ENGL	50	81	TDR	TAFT	HO	good	0
2008-05-24	8	145	14:17:00	08TE03	ENGL	50	84	TDR	TAFT	HO	good	0
2008-05-24	8	145	14:33:00	08TE03	ENGL	50	84	TDR	TAFT	HO	good	0
2008-05-24	8	145	14:48:00	08TE03	ENGL	50	90	TDR	TAFT	HO	good	0
2008-05-24	8	145	15:21:00	08TE03	ENGL	50	84	TDR	TAFT	HO	good	0
2008-05-24	8	145	15:52:00	08TE03	ENGL	50	96	TDR	TAFT	HO	good	0
2008-05-24	8	145	16:25:00	08TE03	ENGL	50	92	TDR	TAFT	HO	good	0
2008-05-24	8	145	16:40:00	08TE03	ENGL	50	86	TDR	TAFT	HO	good	0
2008-05-24	8	145	16:56:00	08TE03	ENGL	50	89	TDR	TAFT	HO	good	0
2008-05-24	8	145	17:13:00	08TE03	ENGL	50	84	TDR	TAFT	HO	good	0
2008-05-24	8	145	17:29:00	08TE03	ENGL	50	100	TDR	TAFT	HO	good	0
2008-05-24	8	145	18:18:00	08TE03	ENGL	50	98	TDR	TAFT	HO	good	0
2008-05-24	8	145	18:33:00	08TE03	ENGL	50	88	TDR	TAFT	HO	good	0
2008-05-24	8	145	18:49:00	08TE03	ENGL	50	85	TDR	TAFT	HO	good	0
2008-05-24	8	145	23:20:00	08TE03	ENGL	50	89	TDR	TAFT	HO	good	0
2008-05-24	8	145	23:36:00	08TE03	ENGL	50	92	TDR	TAFT	HO	good	0
2008-05-25	8	146	15:55:00	08TE03	ENGL	50	89	TDR	TAFT	HO	good	0
2008-05-25	8	146	16:12:00	08TE03	ENGL	50	94	TDR	TAFT	HO	good	0
2008-05-25	8	146	16:43:00	08TE03	ENGL	50	95	TDR	TAFT	HO	good	0
2008-05-25	8	146	16:58:00	08TE03	ENGL	50	102	TDR	TAFT	HO	good	0
2008-05-25	8	146	17:15:00	08TE03	ENGL	50	95	TDR	TAFT	HO	good	0
2008-05-25	8	146	17:26:00	08TE03	ENGL	50	109	HM	TAFT	HO	good	0
2008-05-25	8	146	17:30:00	08TE03	ENGL	50	107	TDR	TAFT	HO	good	0
2008-05-25	8	146	17:41:00	08TE03	ENGL	50	112	HM	TAFT	HO	good	0
2008-05-25	8	146	17:46:00	08TE03	ENGL	50	111	TDR	TAFT	HO	good	0
2008-05-25	8	146	18:02:00	08TE03	ENGL	50	111	TDR	TAFT	HO	good	0
2008-05-25	8	146	18:13:00	08TE03	ENGL	50	105	HM	TAFT	HO	good	0
2008-05-25	8	146	18:18:00	08TE03	ENGL	50	92	TDR	TAFT	HO	good	0
2008-05-25	8	146	18:29:00	08TE03	ENGL	50	113	HM	TAFT	HO	good	0
2008-05-25	8	146	18:34:00	08TE03	ENGL	50	84	TDR	TAFT	HO	good	0
2008-05-25	8	146	18:44:00	08TE03	ENGL	50	106	HM	TAFT	HO	good	0
2008-05-25	8	146	18:49:00	08TE03	ENGL	50	85	TDR	TAFT	HO	good	0
2008-05-25	8	146	19:01:00	08TE03	ENGL	50	96	HM	TAFT	HO	good	0
2008-05-25	8	146	19:16:00	08TE03	ENGL	50	108	HM	TAFT	HO	good	0
2008-05-25	8	146	19:32:00	08TE03	ENGL	50	104	HM	TAFT	HO	good	0
2008-05-25	8	146	19:47:00	08TE03	ENGL	50	103	HM	TAFT	HO	good	0
2008-05-25	8	146	20:04:00	08TE03	ENGL	50	108	HM	TAFT	HO	good	0
2008-05-25	8	146	20:19:00	08TE03	ENGL	50	110	HM	TAFT	HO	good	0
2008-05-25	8	146	20:35:00	08TE03	ENGL	50	98	HM	TAFT	HO	good	0
2008-05-25	8	146	20:40:00	08TE03	ENGL	50	85	TDR	TAFT	HO	good	0
2008-05-25	8	146	20:50:00	08TE03	ENGL	50	105	HM	TAFT	HO	good	0
2008-05-25	8	146	21:07:00	08TE03	ENGL	50	95	HM	TAFT	HO	good	0
2008-05-25	8	146	21:23:00	08TE03	ENGL	50	98	HM	TAFT	HO	good	0
2008-05-25	8	146	21:38:00	08TE03	ENGL	50	111	HM	TAFT	HO	good	0
2008-05-25	8	146	21:54:00	08TE03	ENGL	50	112	HM	TAFT	HO	good	0
2008-05-25	8	146	21:59:00	08TE03	ENGL	50	90	TDR	TAFT	HO	good	0
2008-05-25	8	146	22:10:00	08TE03	ENGL	50	104	HM	TAFT	HO	good	0
2008-05-25	8	146	22:16:00	08TE03	ENGL	50	100	TDR	TAFT	HO	good	0
2008-05-25	8	146	22:26:00	08TE03	ENGL	50	101	HM	TAFT	HO	good	0
2008-05-25	8	146	22:31:00	08TE03	ENGL	50	93	TDR	TAFT	HO	good	0
2008-05-25	8	146	22:42:00	08TE03	ENGL	50	100	HM	TAFT	HO	good	0
2008-05-25	8	146	22:47:00	08TE03	ENGL	50	84	TDR	TAFT	HO	good	0
2008-05-25	8	146	22:58:00	08TE03	ENGL	50	94	HM	TAFT	HO	good	0
2008-05-25	8	146	23:04:00	08TE03	ENGL	50	90	TDR	TAFT	HO	good	0
2008-05-25	8	146	23:14:00	08TE03	ENGL	50	92	HM	TAFT	HO	good	0
2008-05-25	8	146	23:19:00	08TE03	ENGL	50	94	TDR	TAFT	HO	good	0
2008-05-25	8	146	23:35:00	08TE03	ENGL	50	88	TDR	TAFT	HO	good	0
2008-05-25	8	146	23:51:00	08TE03	ENGL	50	96	TDR	TAFT	HO	good	0
2008-05-26	8	147	00:23:00	08TE03	ENGL	50	81	TDR	TAFT	HO	good	0
2008-05-26	8	147	00:55:00	08TE03	ENGL	50	81	TDR	TAFT	HO	good	0
2008-05-26	8	147	01:27:00	08TE03	ENGL	50	88	TDR	TAFT	HO	good	0
2008-05-26	8	147	01:38:00	08TE03	ENGL	50	96	HM	TAFT	HO	good	0
2008-05-26	8	147	01:58:00	08TE03	ENGL	50	85	TDR	TAFT	HO	good	0
2008-05-26	8	147	02:14:00	08TE03	ENGL	50	88	TDR	TAFT	HO	good	0
2008-05-26	8	147	02:30:00	08TE03	ENGL	50	92	TDR	TAFT	HO	good	0
2008-05-26	8	147	02:41:00	08TE03	ENGL	50	117	HM	TAFT	HO	good	0
2008-05-26	8	147	02:46:00	08TE03	ENGL	50	94	TDR	TAFT	HO	good	0
2008-05-26	8	147	03:02:00	08TE03	ENGL	50	98	TDR	TAFT	HO	good	0
2008-05-26	8	147	03:18:00	08TE03	ENGL	50	97	TDR	TAFT	HO	good	0
2008-05-26	8	147	03:29:00	08TE03	ENGL	50	153	HM	TAFT	HO	good	0
2008-05-26	8	147	03:34:00	08TE03	ENGL	50	95	TDR	TAFT	HO	good	0
2008-05-26	8	147	03:49:00	08TE03	ENGL	50	94	TDR	TAFT	HO	good	0
2008-05-26	8	147	04:01:00	08TE03	ENGL	50	152	HM	TAFT	HO	good	0
2008-05-26	8	147	04:06:00	08TE03	ENGL	50	95	TDR	TAFT	HO	good	0
2008-05-26	8	147	04:22:00	08TE03	ENGL	50	92	TDR	TAFT	HO	good	0
2008-05-26	8	147	04:37:00	08TE03	ENGL	50	84	TDR	TAFT	HO	good	0
2008-05-26	8	147	04:48:00	08TE03	ENGL	50	139	HM	TAFT	HO	good	0
2008-05-26	8	147	04:53:00	08TE03	ENGL	50	87	TDR	TAFT	HO	good	0
2008-05-26	8	147	05:09:00	08TE03	ENGL	50	86	TDR	TAFT	HO	good	0
2008-05-26	8	147	05:40:00	08TE03	ENGL	50	84	TDR	TAFT	HO	good	0
2008-05-26	8	147	05:56:00	08TE03	ENGL	50	88	TDR	TAFT	HO	good	0
2008-05-26	8	147	06:13:00	08TE03	ENGL	50	79	TDR	TAFT	HO	good	0
2008-05-26	8	147	06:44:00	08TE03	ENGL	50	79	TDR	TAFT	HO	good	0
2008-05-26	8	147	07:00:00	08TE03	ENGL	50	78	TDR	TAFT	HO	good	0
2008-05-26	8	147	07:11:00	08TE03	ENGL	50	138	HM	TAFT	HO	good	0
2008-05-26	8	147	08:34:00	08TE03	ENGL	50	96	TDR	TAFT	HO	good	0
2008-05-26	8	147	09:01:00	08TE03	ENGL	50	152	HM	TAFT	HO	good	0
2008-05-26	8	147	09:06:00	08TE03	ENGL	50	141	TDR	TAFT	HO	good	0
2008-05-26	8	147	09:22:00	08TE03	ENGL	50	96	TDR	TAFT	HO	good	0
2008-05-26	8	147	09:32:00	08TE03	ENGL	50	153	HM	TAFT	HO	good	0
2008-05-26	8	147	09:37:00	08TE03	ENGL	50	131	TDR	TAFT	HO	good	0
2008-05-26	8	147	09:48:00	08TE03	ENGL	50	153	HM	TAFT	HO	good	0
2008-05-26	8	147	09:53:00	08TE03	ENGL	50	138	TDR	TAFT	HO	good	0
2008-05-26	8	147	10:04:00	08TE03	ENGL	50	153	HM	TAFT	HO	good	0
2008-05-26	8	147	10:10:00	08TE03	ENGL	50	105	TDR	TAFT	HO	good	0
2008-05-26	8	147	10:20:00	08TE03	ENGL	50	149	HM	TAFT	HO	good	0
2008-05-26	8	147	10:26:00	08TE03	ENGL	50	123	TDR	TAFT	HO	good	0
2008-05-26	8	147	10:36:00	08TE03	ENGL	50	120	HM	TAFT	HO	good	0
2008-05-26	8	147	10:42:00	08TE03	ENGL	50	113	TDR	TAFT	HO	good	0
2008-05-26	8	147	10:52:00	08TE03	ENGL	50	141	HM	TAFT	HO	good	0
2008-05-26	8	147	10:58:00	08TE03	ENGL	50	113	TDR	TAFT	HO	good	0
2008-05-26	8	147	11:09:00	08TE03	ENGL	50	145	HM	TAFT	HO	good	0
2008-05-26	8	147	11:14:00	08TE03	ENGL	50	84	TDR	TAFT	HO	good	0
2008-05-26	8	147	11:25:00	08TE03	ENGL	50	139	HM	TAFT	HO	good	0
2008-05-26	8	147	11:30:00	08TE03	ENGL	50	105	TDR	TAFT	HO	good	0
2008-05-26	8	147	11:46:00	08TE03	ENGL	50	123	TDR	TAFT	HO	good	0
2008-05-26	8	147	11:57:00	08TE03	ENGL	50	119	HM	TAFT	HO	good	0
2008-05-26	8	147	12:02:00	08TE03	ENGL	50	103	TDR	TAFT	HO	good	0
2008-05-26	8	147	12:13:00	08TE03	ENGL	50	132	HM	TAFT	HO	good	0
2008-05-26	8	147	12:18:00	08TE03	ENGL	50	116	TDR	TAFT	HO	good	0
2008-05-26	8	147	12:29:00	08TE03	ENGL	50	139	HM	TAFT	HO	good	0
2008-05-26	8	147	12:34:00	08TE03	ENGL	50	113	TDR	TAFT	HO	good	0
2008-05-26	8	147	12:45:00	08TE03	ENGL	50	136	HM	TAFT	HO	good	0
2008-05-26	8	147	12:50:00	08TE03	ENGL	50	110	TDR	TAFT	HO	good	0
2008-05-26	8	147	13:01:00	08TE03	ENGL	50	131	HM	TAFT	HO	good	0
2008-05-26	8	147	13:06:00	08TE03	ENGL	50	103	TDR	TAFT	HO	good	0
2008-05-26	8	147	13:17:00	08TE03	ENGL	50	118	HM	TAFT	HO	good	0
2008-05-26	8	147	13:22:00	08TE03	ENGL	50	94	TDR	TAFT	HO	good	0
2008-05-26	8	147	13:48:00	08TE03	ENGL	50	133	HM	TAFT	HO	good	0
2008-05-26	8	147	14:36:00	08TE03	ENGL	50	134	HM	TAFT	HO	good	0
2008-05-26	8	147	15:39:00	08TE03	ENGL	50	122	HM	TAFT	HO	good	0
2008-05-26	8	147	16:10:00	08TE03	ENGL	50	109	HM	TAFT	HO	good	0
2008-05-26	8	147	18:54:00	08TE03	ENOU	50	93	HM	TAFT	HO	good	0
2008-05-28	8	149	01:27:00	08TE03	ENGL	50	82	TDR	TAFT	HO	good	0
2008-05-31	8	152	05:02:00	08TE03	ENGL	50	94	TDR	TAFT	HO	good	0
2008-05-31	8	152	05:18:00	08TE03	ENGL	50	90	TDR	TAFT	HO	good	0
2008-06-01	8	153	12:29:00	08TE03	ENGL	50	95	TDR	TAFT	HO	good	0
2008-06-01	8	153	12:46:00	08TE03	ENGL	50	95	TDR	TAFT	HO	good	0
2008-06-01	8	153	13:03:00	08TE03	ENGL	50	104	TDR	TAFT	HO	good	0
2008-06-01	8	153	13:19:00	08TE03	ENGL	50	98	TDR	TAFT	HO	good	0
2008-06-01	8	153	13:36:00	08TE03	ENGL	50	95	TDR	TAFT	HO	good	0
2008-06-01	8	153	13:52:00	08TE03	ENGL	50	97	TDR	TAFT	HO	good	0
2008-06-01	8	153	14:09:00	08TE03	ENGL	50	92	TDR	TAFT	HO	good	0
2008-06-01	8	153	14:25:00	08TE03	ENGL	50	87	TDR	TAFT	HO	good	0
2008-06-02	8	154	05:34:00	08TE03	ENGL	50	91	HM	TAFT	HO	good	0
2008-06-02	8	154	05:50:00	08TE03	ENGL	50	102	HM	TAFT	HO	good	0
2008-06-02	8	154	06:06:00	08TE03	ENGL	50	96	HM	TAFT	HO	good	0
2008-06-02	8	154	06:39:00	08TE03	ENGL	50	105	HM	TAFT	HO	good	0
2008-06-02	8	154	07:11:00	08TE03	ENGL	50	134	HM	TAFT	HO	good	0
2008-06-02	8	154	07:16:00	08TE03	ENGL	50	121	TDR	TAFT	HO	good	0
2008-06-02	8	154	07:27:00	08TE03	ENGL	50	128	HM	TAFT	HO	good	0
2008-06-02	8	154	07:32:00	08TE03	ENGL	50	107	TDR	TAFT	HO	good	0
2008-06-02	8	154	07:43:00	08TE03	ENGL	50	102	HM	TAFT	HO	good	0
2008-06-02	8	154	07:48:00	08TE03	ENGL	50	103	TDR	TAFT	HO	good	0
2008-06-02	8	154	08:00:00	08TE03	ENGL	50	134	HM	TAFT	HO	good	0
2008-06-02	8	154	08:06:00	08TE03	ENGL	50	109	TDR	TAFT	HO	good	0
2008-06-02	8	154	08:17:00	08TE03	ENGL	50	137	HM	TAFT	HO	good	0
2008-06-02	8	154	08:22:00	08TE03	ENGL	50	104	TDR	TAFT	HO	good	0
2008-06-02	8	154	08:33:00	08TE03	ENGL	50	129	HM	TAFT	HO	good	0
2008-06-02	8	154	08:38:00	08TE03	ENGL	50	119	TDR	TAFT	HO	good	0
2008-06-02	8	154	08:50:00	08TE03	ENGL	50	120	HM	TAFT	HO	good	0
2008-06-02	8	154	08:55:00	08TE03	ENGL	50	113	TDR	TAFT	HO	good	0
2008-06-02	8	154	09:06:00	08TE03	ENGL	50	148	HM	TAFT	HO	good	0
2008-06-02	8	154	09:12:00	08TE03	ENGL	50	122	TDR	TAFT	HO	good	0
2008-06-02	8	154	09:23:00	08TE03	ENGL	50	150	HM	TAFT	HO	good	0
2008-06-02	8	154	09:28:00	08TE03	ENGL	50	121	TDR	TAFT	HO	good	0
2008-06-02	8	154	09:39:00	08TE03	ENGL	50	150	HM	TAFT	HO	good	0
2008-06-02	8	154	09:44:00	08TE03	ENGL	50	90	TDR	TAFT	HO	good	0
2008-06-02	8	154	09:55:00	08TE03	ENGL	50	149	HM	TAFT	HO	good	0
2008-06-02	8	154	10:01:00	08TE03	ENGL	50	128	TDR	TAFT	HO	good	0
2008-06-02	8	154	10:12:00	08TE03	ENGL	50	150	HM	TAFT	HO	good	0
2008-06-02	8	154	10:18:00	08TE03	ENGL	50	132	TDR	TAFT	HO	good	0
2008-06-02	8	154	10:28:00	08TE03	ENGL	50	152	HM	TAFT	HO	good	0
2008-06-02	8	154	10:33:00	08TE03	ENGL	50	124	TDR	TAFT	HO	good	0
2008-06-02	8	154	10:44:00	08TE03	ENGL	50	152	HM	TAFT	HO	good	0
2008-06-02	8	154	10:50:00	08TE03	ENGL	50	105	TDR	TAFT	HO	good	0
2008-06-02	8	154	11:02:00	08TE03	ENGL	50	153	HM	TAFT	HO	good	0
2008-06-02	8	154	11:07:00	08TE03	ENGL	50	133	TDR	TAFT	HO	good	0
2008-06-02	8	154	11:18:00	08TE03	ENGL	50	153	HM	TAFT	HO	good	0
2008-06-02	8	154	11:24:00	08TE03	ENGL	50	112	TDR	TAFT	HO	good	0
2008-06-02	8	154	11:35:00	08TE03	ENGL	50	153	HM	TAFT	HO	good	0
2008-06-02	8	154	11:40:00	08TE03	ENGL	50	138	TDR	TAFT	HO	good	0
2008-06-02	8	154	11:51:00	08TE03	ENGL	50	153	HM	TAFT	HO	good	0
2008-06-02	8	154	11:57:00	08TE03	ENGL	50	141	TDR	TAFT	HO	good	0
2008-06-02	8	154	12:09:00	08TE03	ENGL	50	153	HM	TAFT	HO	good	0
2008-06-02	8	154	12:15:00	08TE03	ENGL	50	97	TDR	TAFT	HO	good	0
2008-06-02	8	154	12:26:00	08TE03	ENGL	50	153	HM	TAFT	HO	good	0
2008-06-02	8	154	12:31:00	08TE03	ENGL	50	138	TDR	TAFT	HO	good	0
2008-06-02	8	154	12:42:00	08TE03	ENGL	50	152	HM	TAFT	HO	good	0
2008-06-02	8	154	12:48:00	08TE03	ENGL	50	137	TDR	TAFT	HO	good	0
2008-06-02	8	154	12:59:00	08TE03	ENGL	50	153	HM	TAFT	HO	good	0
2008-06-02	8	154	13:05:00	08TE03	ENGL	50	132	TDR	TAFT	HO	good	0
2008-06-02	8	154	13:16:00	08TE03	ENGL	50	152	HM	TAFT	HO	good	0
2008-06-02	8	154	13:22:00	08TE03	ENGL	50	124	TDR	TAFT	HO	good	0
2008-06-02	8	154	13:33:00	08TE03	ENGL	50	139	HM	TAFT	HO	good	0
2008-06-02	8	154	13:38:00	08TE03	ENGL	50	141	TDR	TAFT	HO	good	0
2008-06-02	8	154	13:49:00	08TE03	ENGL	50	150	HM	TAFT	HO	good	0
2008-06-02	8	154	13:54:00	08TE03	ENGL	50	83	TDR	TAFT	HO	good	0
2008-06-02	8	154	14:06:00	08TE03	ENGL	50	149	HM	TAFT	HO	good	0
2008-06-02	8	154	14:11:00	08TE03	ENGL	50	109	TDR	TAFT	HO	good	0
2008-06-02	8	154	14:22:00	08TE03	ENGL	50	149	HM	TAFT	HO	good	0
2008-06-02	8	154	14:28:00	08TE03	ENGL	50	119	TDR	TAFT	HO	good	0
2008-06-02	8	154	14:39:00	08TE03	ENGL	50	144	HM	TAFT	HO	good	0
2008-06-02	8	154	14:44:00	08TE03	ENGL	50	128	TDR	TAFT	HO	good	0
2008-06-02	8	154	14:55:00	08TE03	ENGL	50	147	HM	TAFT	HO	good	0
2008-06-02	8	154	15:01:00	08TE03	ENGL	50	121	TDR	TAFT	HO	good	0
2008-06-02	8	154	15:12:00	08TE03	ENGL	50	146	HM	TAFT	HO	good	0
2008-06-02	8	154	15:18:00	08TE03	ENGL	50	108	TDR	TAFT	HO	good	0
2008-06-02	8	154	15:29:00	08TE03	ENGL	50	145	HM	TAFT	HO	good	0
2008-06-02	8	154	15:34:00	08TE03	ENGL	50	114	TDR	TAFT	HO	good	0
2008-06-02	8	154	15:45:00	08TE03	ENGL	50	144	HM	TAFT	HO	good	0
2008-06-02	8	154	15:51:00	08TE03	ENGL	50	104	TDR	TAFT	HO	good	0
2008-06-02	8	154	16:03:00	08TE03	ENGL	50	132	HM	TAFT	HO	good	0
2008-06-02	8	154	16:08:00	08TE03	ENGL	50	119	TDR	TAFT	HO	good	0
2008-06-02	8	154	16:19:00	08TE03	ENGL	50	109	HM	TAFT	HO	good	0
2008-06-02	8	154	16:25:00	08TE03	ENGL	50	105	TDR	TAFT	HO	good	0
2008-06-02	8	154	16:36:00	08TE03	ENGL	50	145	HM	TAFT	HO	good	0
2008-06-02	8	154	16:41:00	08TE03	ENGL	50	114	TDR	TAFT	HO	good	0
2008-06-02	8	154	16:52:00	08TE03	ENGL	50	140	HM	TAFT	HO	good	0
2008-06-02	8	154	16:57:00	08TE03	ENGL	50	111	TDR	TAFT	HO	good	0
2008-06-02	8	154	17:09:00	08TE03	ENGL	50	139	HM	TAFT	HO	good	0
2008-06-02	8	154	17:15:00	08TE03	ENGL	50	112	TDR	TAFT	HO	good	0
2008-06-02	8	154	17:26:00	08TE03	ENGL	50	133	HM	TAFT	HO	good	0
2008-06-02	8	154	17:31:00	08TE03	ENGL	50	115	TDR	TAFT	HO	good	0
2008-06-02	8	154	17:42:00	08TE03	ENGL	50	150	HM	TAFT	HO	good	0
2008-06-02	8	154	17:48:00	08TE03	ENGL	50	112	TDR	TAFT	HO	good	0
2008-06-02	8	154	17:59:00	08TE03	ENGL	50	150	HM	TAFT	HO	good	0
2008-06-02	8	154	18:05:00	08TE03	ENGL	50	137	TDR	TAFT	HO	good	0
2008-06-02	8	154	18:16:00	08TE03	ENGL	50	147	HM	TAFT	HO	good	0
2008-06-02	8	154	18:21:00	08TE03	ENGL	50	126	TDR	TAFT	HO	good	0
2008-06-02	8	154	18:33:00	08TE03	ENGL	50	151	HM	TAFT	HO	good	0
2008-06-02	8	154	18:38:00	08TE03	ENGL	50	130	TDR	TAFT	HO	good	0
2008-06-02	8	154	18:49:00	08TE03	ENGL	50	151	HM	TAFT	HO	good	0
2008-06-02	8	154	18:55:00	08TE03	ENGL	50	123	TDR	TAFT	HO	good	0
2008-06-02	8	154	19:07:00	08TE03	ENGL	50	152	HM	TAFT	HO	good	0
2008-06-02	8	154	19:12:00	08TE03	ENGL	50	122	TDR	TAFT	HO	good	0
2008-06-02	8	154	19:23:00	08TE03	ENGL	50	152	HM	TAFT	HO	good	0
2008-06-02	8	154	19:28:00	08TE03	ENGL	50	131	TDR	TAFT	HO	good	0
2008-06-02	8	154	19:39:00	08TE03	ENGL	50	153	HM	TAFT	HO	good	0
2008-06-02	8	154	19:45:00	08TE03	ENGL	50	131	TDR	TAFT	HO	good	0
2008-06-02	8	154	19:56:00	08TE03	ENGL	50	153	HM	TAFT	HO	good	0
2008-06-02	8	154	20:02:00	08TE03	ENGL	50	124	TDR	TAFT	HO	good	0
2008-06-02	8	154	20:13:00	08TE03	ENGL	50	152	HM	TAFT	HO	good	0
2008-06-02	8	154	20:19:00	08TE03	ENGL	50	137	TDR	TAFT	HO	good	0
2008-06-02	8	154	20:30:00	08TE03	ENGL	50	141	HM	TAFT	HO	good	0
2008-06-02	8	154	20:35:00	08TE03	ENGL	50	122	TDR	TAFT	HO	good	0
2008-06-02	8	154	20:46:00	08TE03	ENGL	50	145	HM	TAFT	HO	good	0
2008-06-02	8	154	20:51:00	08TE03	ENGL	50	118	TDR	TAFT	HO	good	0
2008-06-02	8	154	21:04:00	08TE03	ENGL	50	147	HM	TAFT	HO	good	0
2008-06-02	8	154	21:09:00	08TE03	ENGL	50	114	TDR	TAFT	HO	good	0
2008-06-02	8	154	21:20:00	08TE03	ENGL	50	142	HM	TAFT	HO	good	0
2008-06-02	8	154	21:25:00	08TE03	ENGL	50	110	TDR	TAFT	HO	good	0
2008-06-02	8	154	21:36:00	08TE03	ENGL	50	144	HM	TAFT	HO	good	0
2008-06-02	8	154	21:42:00	08TE03	ENGL	50	110	TDR	TAFT	HO	good	0
2008-06-02	8	154	21:53:00	08TE03	ENGL	50	130	HM	TAFT	HO	good	0
2008-06-02	8	154	21:58:00	08TE03	ENGL	50	104	TDR	TAFT	HO	good	0
2008-06-02	8	154	22:10:00	08TE03	ENGL	50	136	HM	TAFT	HO	good	0
2008-06-02	8	154	22:15:00	08TE03	ENGL	50	97	TDR	TAFT	HO	good	0
2008-06-02	8	154	22:26:00	08TE03	ENGL	50	126	HM	TAFT	HO	good	0
2008-06-02	8	154	22:31:00	08TE03	ENGL	50	107	TDR	TAFT	HO	good	0
2008-06-02	8	154	22:42:00	08TE03	ENGL	50	142	HM	TAFT	HO	good	0
2008-06-02	8	154	22:47:00	08TE03	ENGL	50	111	TDR	TAFT	HO	good	0
2008-06-02	8	154	22:59:00	08TE03	ENGL	50	141	HM	TAFT	HO	good	0
2008-06-02	8	154	23:05:00	08TE03	ENGL	50	84	TDR	TAFT	HO	good	0
2008-06-02	8	154	23:16:00	08TE03	ENGL	50	130	HM	TAFT	HO	good	0
2008-06-02	8	154	23:21:00	08TE03	ENGL	50	94	TDR	TAFT	HO	good	0
2008-06-02	8	154	23:32:00	08TE03	ENGL	50	137	HM	TAFT	HO	good	0
2008-06-02	8	154	23:37:00	08TE03	ENGL	50	84	TDR	TAFT	HO	good	0
2008-06-02	8	154	23:48:00	08TE03	ENGL	50	130	HM	TAFT	HO	good	0
2008-06-03	8	155	00:11:00	08TE03	ENGL	50	103	TDR	TAFT	HO	good	0
2008-06-03	8	155	00:22:00	08TE03	ENGL	50	124	HM	TAFT	HO	good	0
2008-06-03	8	155	00:27:00	08TE03	ENGL	50	94	TDR	TAFT	HO	good	0
2008-06-03	8	155	00:55:00	08TE03	ENGL	50	129	HM	TAFT	HO	good	0
2008-06-03	8	155	01:12:00	08TE03	ENGL	50	122	HM	TAFT	HO	good	0
2008-06-03	8	155	01:17:00	08TE03	ENGL	50	78	TDR	TAFT	HO	good	0
2008-06-03	8	155	01:28:00	08TE03	ENGL	50	96	HM	TAFT	HO	good	0
2008-06-03	8	155	01:34:00	08TE03	ENGL	50	79	TDR	TAFT	HO	good	0
2008-06-03	8	155	01:50:00	08TE03	ENGL	50	80	TDR	TAFT	HO	good	0
2008-06-03	8	155	02:02:00	08TE03	ENGL	50	127	HM	TAFT	HO	good	0
2008-06-03	8	155	02:40:00	08TE03	ENGL	50	101	TDR	TAFT	HO	good	0
2008-06-03	8	155	02:51:00	08TE03	ENGL	50	122	HM	TAFT	HO	good	0
2008-06-03	8	155	03:08:00	08TE03	ENGL	50	121	HM	TAFT	HO	good	0
2008-06-03	8	155	03:13:00	08TE03	ENGL	50	105	TDR	TAFT	HO	good	0
2008-06-03	8	155	03:29:00	08TE03	ENGL	50	108	TDR	TAFT	HO	good	0
2008-06-03	8	155	03:40:00	08TE03	ENGL	50	128	HM	TAFT	HO	good	0
2008-06-03	8	155	04:18:00	08TE03	ENGL	50	112	TDR	TAFT	HO	good	0
2008-06-03	8	155	04:50:00	08TE03	ENGL	50	81	TDR	TAFT	HO	good	0
2008-06-03	8	155	05:18:00	08TE03	ENGL	50	104	HM	TAFT	HO	good	0
2008-06-03	8	155	05:39:00	08TE03	ENGL	50	79	TDR	TAFT	HO	good	0
2008-06-03	8	155	05:55:00	08TE03	ENGL	50	89	TDR	TAFT	HO	good	0
2008-06-03	8	155	06:12:00	08TE03	ENGL	50	89	TDR	TAFT	HO	good	0
2008-06-03	8	155	06:29:00	08TE03	ENGL	50	88	TDR	TAFT	HO	good	0
2008-06-03	8	155	06:45:00	08TE03	ENGL	50	94	TDR	TAFT	HO	good	0
2008-06-03	8	155	07:01:00	08TE03	ENGL	50	86	TDR	TAFT	HO	good	0
2008-06-03	8	155	07:12:00	08TE03	ENGL	50	133	HM	TAFT	HO	good	0
2008-06-03	8	155	07:28:00	08TE03	ENGL	50	132	HM	TAFT	HO	good	0
2008-06-03	8	155	07:34:00	08TE03	ENGL	50	114	TDR	TAFT	HO	good	0
2008-06-03	8	155	07:45:00	08TE03	ENGL	50	143	HM	TAFT	HO	good	0
2008-06-03	8	155	07:50:00	08TE03	ENGL	50	108	TDR	TAFT	HO	good	0
2008-06-03	8	155	08:02:00	08TE03	ENGL	50	141	HM	TAFT	HO	good	0
2008-06-03	8	155	08:06:00	08TE03	ENGL	50	115	TDR	TAFT	HO	good	0
2008-06-03	8	155	08:18:00	08TE03	ENGL	50	144	HM	TAFT	HO	good	0
2008-06-03	8	155	08:23:00	08TE03	ENGL	50	118	TDR	TAFT	HO	good	0
2008-06-03	8	155	08:34:00	08TE03	ENGL	50	141	HM	TAFT	HO	good	0
2008-06-03	8	155	08:39:00	08TE03	ENGL	50	107	TDR	TAFT	HO	good	0
2008-06-03	8	155	08:50:00	08TE03	ENGL	50	116	HM	TAFT	HO	good	0
2008-06-03	8	155	08:55:00	08TE03	ENGL	50	111	TDR	TAFT	HO	good	0
2008-06-03	8	155	09:07:00	08TE03	ENGL	50	145	HM	TAFT	HO	good	0
2008-06-03	8	155	09:12:00	08TE03	ENGL	50	107	TDR	TAFT	HO	good	0
2008-06-03	8	155	09:23:00	08TE03	ENGL	50	138	HM	TAFT	HO	good	0
2008-06-03	8	155	09:28:00	08TE03	ENGL	50	120	TDR	TAFT	HO	good	0
2008-06-03	8	155	09:39:00	08TE03	ENGL	50	147	HM	TAFT	HO	good	0
2008-06-03	8	155	09:44:00	08TE03	ENGL	50	113	TDR	TAFT	HO	good	0
2008-06-03	8	155	09:56:00	08TE03	ENGL	50	142	HM	TAFT	HO	good	0
2008-06-03	8	155	10:01:00	08TE03	ENGL	50	110	TDR	TAFT	HO	good	0
2008-06-03	8	155	10:12:00	08TE03	ENGL	50	147	HM	TAFT	HO	good	0
2008-06-03	8	155	10:17:00	08TE03	ENGL	50	113	TDR	TAFT	HO	good	0
2008-06-03	8	155	10:28:00	08TE03	ENGL	50	144	HM	TAFT	HO	good	0
2008-06-03	8	155	10:34:00	08TE03	ENGL	50	118	TDR	TAFT	HO	good	0
2008-06-03	8	155	10:45:00	08TE03	ENGL	50	141	HM	TAFT	HO	good	0
2008-06-03	8	155	10:50:00	08TE03	ENGL	50	116	TDR	TAFT	HO	good	0
2008-06-03	8	155	11:02:00	08TE03	ENGL	50	146	HM	TAFT	HO	good	0
2008-06-03	8	155	11:07:00	08TE03	ENGL	50	113	TDR	TAFT	HO	good	0
2008-06-03	8	155	11:18:00	08TE03	ENGL	50	142	HM	TAFT	HO	good	0
2008-06-03	8	155	11:23:00	08TE03	ENGL	50	114	TDR	TAFT	HO	good	0
2008-06-03	8	155	11:34:00	08TE03	ENGL	50	146	HM	TAFT	HO	good	0
2008-06-03	8	155	11:39:00	08TE03	ENGL	50	112	TDR	TAFT	HO	good	0
2008-06-03	8	155	11:50:00	08TE03	ENGL	50	142	HM	TAFT	HO	good	0
2008-06-03	8	155	12:07:00	08TE03	ENGL	50	137	HM	TAFT	HO	good	0
2008-06-03	8	155	12:12:00	08TE03	ENGL	50	104	TDR	TAFT	HO	good	0
2008-06-03	8	155	12:23:00	08TE03	ENGL	50	142	HM	TAFT	HO	good	0
2008-06-03	8	155	12:28:00	08TE03	ENGL	50	121	TDR	TAFT	HO	good	0
2008-06-03	8	155	12:39:00	08TE03	ENGL	50	129	HM	TAFT	HO	good	0
2008-06-03	8	155	12:45:00	08TE03	ENGL	50	105	TDR	TAFT	HO	good	0
2008-06-03	8	155	12:56:00	08TE03	ENGL	50	140	HM	TAFT	HO	good	0
2008-06-03	8	155	13:01:00	08TE03	ENGL	50	120	TDR	TAFT	HO	good	0
2008-06-03	8	155	13:13:00	08TE03	ENGL	50	136	HM	TAFT	HO	good	0
2008-06-03	8	155	13:18:00	08TE03	ENGL	50	119	TDR	TAFT	HO	good	0
2008-06-03	8	155	13:29:00	08TE03	ENGL	50	135	HM	TAFT	HO	good	0
2008-06-03	8	155	13:34:00	08TE03	ENGL	50	113	TDR	TAFT	HO	good	0
2008-06-03	8	155	13:45:00	08TE03	ENGL	50	130	HM	TAFT	HO	good	0
2008-06-03	8	155	13:50:00	08TE03	ENGL	50	105	TDR	TAFT	HO	good	0
2008-06-03	8	155	14:02:00	08TE03	ENGL	50	136	HM	TAFT	HO	good	0
2008-06-03	8	155	14:08:00	08TE03	ENGL	50	99	TDR	TAFT	HO	good	0
2008-06-03	8	155	14:19:00	08TE03	ENGL	50	143	HM	TAFT	HO	good	0
2008-06-03	8	155	14:24:00	08TE03	ENGL	50	111	TDR	TAFT	HO	good	0
2008-06-03	8	155	14:35:00	08TE03	ENGL	50	140	HM	TAFT	HO	good	0
2008-06-03	8	155	14:40:00	08TE03	ENGL	50	116	TDR	TAFT	HO	good	0
2008-06-03	8	155	15:29:00	08TE03	ENGL	50	88	TDR	TAFT	HO	good	0
2008-06-03	8	155	15:45:00	08TE03	ENGL	50	88	TDR	TAFT	HO	good	0
2008-06-03	8	155	16:02:00	08TE03	ENGL	50	91	TDR	TAFT	HO	good	0
2008-06-03	8	155	16:19:00	08TE03	ENGL	50	88	TDR	TAFT	HO	good	0
2008-06-03	8	155	16:46:00	08TE03	ENGL	50	119	HM	TAFT	HO	good	0
2008-06-03	8	155	16:51:00	08TE03	ENGL	50	92	TDR	TAFT	HO	good	0
2008-06-03	8	155	17:03:00	08TE03	ENGL	50	94	HM	TAFT	HO	good	0
2008-06-03	8	155	17:08:00	08TE03	ENGL	50	88	TDR	TAFT	HO	good	0
2008-06-03	8	155	17:40:00	08TE03	ENGL	50	91	TDR	TAFT	HO	good	0
2008-06-03	8	155	17:56:00	08TE03	ENGL	50	83	TDR	TAFT	HO	good	0
2008-06-03	8	155	18:29:00	08TE03	ENGL	50	85	TDR	TAFT	HO	good	0
2008-06-03	8	155	18:40:00	08TE03	ENGL	50	151	HM	TAFT	HO	good	0
2008-06-03	8	155	19:18:00	08TE03	ENGL	50	89	TDR	TAFT	HO	good	0
2008-06-03	8	155	19:29:00	08TE03	ENGL	50	123	HM	TAFT	HO	good	0
2008-06-03	8	155	19:34:00	08TE03	ENGL	50	89	TDR	TAFT	HO	good	0
2008-06-03	8	155	19:50:00	08TE03	ENGL	50	99	TDR	TAFT	HO	good	0
2008-06-03	8	155	20:23:00	08TE03	ENGL	50	94	TDR	TAFT	HO	good	0
2008-06-03	8	155	20:39:00	08TE03	ENGL	50	80	TDR	TAFT	HO	good	0
2008-06-03	8	155	22:50:00	08TE03	ENOU	50	92	HM	TAFT	HO	good	0
2008-06-06	8	158	16:24:00	08TE03	ENGL	50	86	TDR	TAFT	HO	good	0
2008-06-09	8	161	03:24:00	08TE03	ENOU	50	86	HM	TAFT	HO	good	0
2008-06-09	8	161	07:21:00	08TE03	ENGL	50	131	HM	TAFT	HO	good	0
2008-06-09	8	161	07:53:00	08TE03	ENGL	50	148	HM	TAFT	HO	good	0
2008-06-09	8	161	07:58:00	08TE03	ENGL	50	84	TDR	TAFT	HO	good	0
2008-06-09	8	161	08:09:00	08TE03	ENGL	50	145	HM	TAFT	HO	good	0
2008-06-09	8	161	08:14:00	08TE03	ENGL	50	122	TDR	TAFT	HO	good	0
2008-06-09	8	161	08:25:00	08TE03	ENGL	50	146	HM	TAFT	HO	good	0
2008-06-09	8	161	08:30:00	08TE03	ENGL	50	127	TDR	TAFT	HO	good	0
2008-06-09	8	161	08:41:00	08TE03	ENGL	50	152	HM	TAFT	HO	good	0
2008-06-09	8	161	08:46:00	08TE03	ENGL	50	127	TDR	TAFT	HO	good	0
2008-06-09	8	161	08:57:00	08TE03	ENGL	50	152	HM	TAFT	HO	good	0
2008-06-09	8	161	09:02:00	08TE03	ENGL	50	123	TDR	TAFT	HO	good	0
2008-06-09	8	161	09:13:00	08TE03	ENGL	50	153	HM	TAFT	HO	good	0
2008-06-09	8	161	09:18:00	08TE03	ENGL	50	149	TDR	TAFT	HO	good	0
2008-06-09	8	161	09:30:00	08TE03	ENGL	50	153	HM	TAFT	HO	good	0
2008-06-09	8	161	09:35:00	08TE03	ENGL	50	149	TDR	TAFT	HO	good	0
2008-06-09	8	161	09:46:00	08TE03	ENGL	50	151	HM	TAFT	HO	good	0
2008-06-09	8	161	09:51:00	08TE03	ENGL	50	136	TDR	TAFT	HO	good	0
2008-06-09	8	161	10:02:00	08TE03	ENGL	50	141	HM	TAFT	HO	good	0
2008-06-09	8	161	10:07:00	08TE03	ENGL	50	129	TDR	TAFT	HO	good	0
2008-06-09	8	161	10:18:00	08TE03	ENGL	50	145	HM	TAFT	HO	good	0
2008-06-09	8	161	10:23:00	08TE03	ENGL	50	113	TDR	TAFT	HO	good	0
2008-06-09	8	161	10:34:00	08TE03	ENGL	50	128	HM	TAFT	HO	good	0
2008-06-09	8	161	10:39:00	08TE03	ENGL	50	110	TDR	TAFT	HO	good	0
2008-06-09	8	161	10:50:00	08TE03	ENGL	50	126	HM	TAFT	HO	good	0
2008-06-09	8	161	10:55:00	08TE03	ENGL	50	103	TDR	TAFT	HO	good	0
2008-06-09	8	161	11:06:00	08TE03	ENGL	50	126	HM	TAFT	HO	good	0
2008-06-09	8	161	11:11:00	08TE03	ENGL	50	99	TDR	TAFT	HO	good	0
2008-06-09	8	161	11:23:00	08TE03	ENGL	50	125	HM	TAFT	HO	good	0
2008-06-09	8	161	11:28:00	08TE03	ENGL	50	104	TDR	TAFT	HO	good	0
2008-06-09	8	161	11:39:00	08TE03	ENGL	50	131	HM	TAFT	HO	good	0
2008-06-09	8	161	11:44:00	08TE03	ENGL	50	111	TDR	TAFT	HO	good	0
2008-06-09	8	161	11:55:00	08TE03	ENGL	50	136	HM	TAFT	HO	good	0
2008-06-09	8	161	12:00:00	08TE03	ENGL	50	133	TDR	TAFT	HO	good	0
2008-06-09	8	161	12:11:00	08TE03	ENGL	50	153	HM	TAFT	HO	good	0
2008-06-09	8	161	12:16:00	08TE03	ENGL	50	138	TDR	TAFT	HO	good	0
2008-06-09	8	161	12:27:00	08TE03	ENGL	50	153	HM	TAFT	HO	good	0
2008-06-09	8	161	12:32:00	08TE03	ENGL	50	138	TDR	TAFT	HO	good	0
2008-06-09	8	161	13:32:00	08TE03	ENGL	50	126	HM	TAFT	HO	good	0
2008-06-09	8	161	13:48:00	08TE03	ENGL	50	128	HM	TAFT	HO	good	0
2008-06-09	8	161	13:53:00	08TE03	ENGL	50	105	TDR	TAFT	HO	good	0
2008-06-09	8	161	14:04:00	08TE03	ENGL	50	124	HM	TAFT	HO	good	0
2008-06-09	8	161	14:09:00	08TE03	ENGL	50	99	TDR	TAFT	HO	good	0
2008-06-09	8	161	14:20:00	08TE03	ENGL	50	140	HM	TAFT	HO	good	0
2008-06-09	8	161	14:25:00	08TE03	ENGL	50	107	TDR	TAFT	HO	good	0
2008-06-09	8	161	14:36:00	08TE03	ENGL	50	132	HM	TAFT	HO	good	0
2008-06-09	8	161	14:53:00	08TE03	ENGL	50	134	HM	TAFT	HO	good	0
2008-06-09	8	161	14:58:00	08TE03	ENGL	50	100	TDR	TAFT	HO	good	0
2008-06-09	8	161	15:10:00	08TE03	ENGL	50	132	HM	TAFT	HO	good	0
2008-06-09	8	161	15:15:00	08TE03	ENGL	50	103	TDR	TAFT	HO	good	0
2008-06-09	8	161	15:25:00	08TE03	ENGL	50	133	HM	TAFT	HO	good	0
2008-06-09	8	161	15:30:00	08TE03	ENGL	50	104	TDR	TAFT	HO	good	0
2008-06-09	8	161	15:42:00	08TE03	ENGL	50	128	HM	TAFT	HO	good	0
2008-06-09	8	161	15:58:00	08TE03	ENGL	50	131	HM	TAFT	HO	good	0
2008-06-09	8	161	16:03:00	08TE03	ENGL	50	108	TDR	TAFT	HO	good	0
2008-06-09	8	161	16:14:00	08TE03	ENGL	50	127	HM	TAFT	HO	good	0
2008-06-09	8	161	16:20:00	08TE03	ENGL	50	84	TDR	TAFT	HO	good	0
2008-06-09	8	161	16:31:00	08TE03	ENGL	50	128	HM	TAFT	HO	good	0
2008-06-09	8	161	16:47:00	08TE03	ENGL	50	134	HM	TAFT	HO	good	0
2008-06-09	8	161	16:52:00	08TE03	ENGL	50	104	TDR	TAFT	HO	good	0
2008-06-09	8	161	17:03:00	08TE03	ENGL	50	139	HM	TAFT	HO	good	0
2008-06-09	8	161	17:08:00	08TE03	ENGL	50	96	TDR	TAFT	HO	good	0
2008-06-09	8	161	17:20:00	08TE03	ENGL	50	135	HM	TAFT	HO	good	0
2008-06-09	8	161	17:52:00	08TE03	ENGL	50	140	HM	TAFT	HO	good	0
2008-06-09	8	161	17:57:00	08TE03	ENGL	50	115	TDR	TAFT	HO	good	0
2008-06-09	8	161	18:09:00	08TE03	ENGL	50	140	HM	TAFT	HO	good	0
2008-06-09	8	161	18:14:00	08TE03	ENGL	50	87	TDR	TAFT	HO	good	0
2008-06-09	8	161	18:25:00	08TE03	ENGL	50	130	HM	TAFT	HO	good	0
2008-06-09	8	161	18:30:00	08TE03	ENGL	50	90	TDR	TAFT	HO	good	0
2008-06-09	8	161	18:41:00	08TE03	ENGL	50	126	HM	TAFT	HO	good	0
2008-06-09	8	161	18:46:00	08TE03	ENGL	50	105	TDR	TAFT	HO	good	0
2008-06-09	8	161	18:57:00	08TE03	ENGL	50	141	HM	TAFT	HO	good	0
2008-06-09	8	161	19:03:00	08TE03	ENGL	50	97	TDR	TAFT	HO	good	0
2008-06-09	8	161	19:14:00	08TE03	ENGL	50	141	HM	TAFT	HO	good	0
2008-06-09	8	161	19:19:00	08TE03	ENGL	50	112	TDR	TAFT	HO	good	0
2008-06-09	8	161	19:30:00	08TE03	ENGL	50	136	HM	TAFT	HO	good	0
2008-06-09	8	161	19:35:00	08TE03	ENGL	50	119	TDR	TAFT	HO	good	0
2008-06-09	8	161	19:46:00	08TE03	ENGL	50	136	HM	TAFT	HO	good	0
2008-06-09	8	161	19:51:00	08TE03	ENGL	50	85	TDR	TAFT	HO	good	0
2008-06-09	8	161	20:08:00	08TE03	ENGL	50	86	TDR	TAFT	HO	good	0
2008-06-09	8	161	20:35:00	08TE03	ENGL	50	131	HM	TAFT	HO	good	0
2008-06-09	8	161	20:52:00	08TE03	ENGL	50	139	HM	TAFT	HO	good	0
2008-06-09	8	161	21:14:00	08TE03	ENGL	50	79	TDR	TAFT	HO	good	0
2008-06-09	8	161	21:30:00	08TE03	ENGL	50	85	TDR	TAFT	HO	good	0
2008-06-09	8	161	21:41:00	08TE03	ENGL	50	122	HM	TAFT	HO	good	0
2008-06-09	8	161	21:46:00	08TE03	ENGL	50	85	TDR	TAFT	HO	good	0
2008-06-09	8	161	22:03:00	08TE03	ENGL	50	86	TDR	TAFT	HO	good	0
2008-06-09	8	161	22:14:00	08TE03	ENGL	50	116	HM	TAFT	HO	good	0
2008-06-09	8	161	22:19:00	08TE03	ENGL	50	103	TDR	TAFT	HO	good	0
2008-06-09	8	161	22:30:00	08TE03	ENGL	50	115	HM	TAFT	HO	good	0
2008-06-09	8	161	22:35:00	08TE03	ENGL	50	98	TDR	TAFT	HO	good	0
2008-06-09	8	161	22:46:00	08TE03	ENGL	50	122	HM	TAFT	HO	good	0
2008-06-09	8	161	22:51:00	08TE03	ENGL	50	81	TDR	TAFT	HO	good	0
2008-06-09	8	161	23:03:00	08TE03	ENGL	50	119	HM	TAFT	HO	good	0
2008-06-09	8	161	23:08:00	08TE03	ENGL	50	100	TDR	TAFT	HO	good	0
2008-06-09	8	161	23:19:00	08TE03	ENGL	50	114	HM	TAFT	HO	good	0
2008-06-09	8	161	23:25:00	08TE03	ENGL	50	102	TDR	TAFT	HO	good	0
2008-06-09	8	161	23:36:00	08TE03	ENGL	50	121	HM	TAFT	HO	good	0
2008-06-09	8	161	23:41:00	08TE03	ENGL	50	100	TDR	TAFT	HO	good	0
2008-06-09	8	161	23:52:00	08TE03	ENGL	50	117	HM	TAFT	HO	good	0
2008-06-09	8	161	23:57:00	08TE03	ENGL	50	81	TDR	TAFT	HO	good	0
2008-06-08	8	162	00:09:00	08TE03	ENGL	50	118	HM	TAFT	HO	good	0
2008-06-08	8	162	00:14:00	08TE03	ENGL	50	77	TDR	TAFT	HO	good	0
2008-06-08	8	162	00:25:00	08TE03	ENGL	50	112	HM	TAFT	HO	good	0
2008-06-08	8	162	00:30:00	08TE03	ENGL	50	100	TDR	TAFT	HO	good	0
2008-06-08	8	162	00:41:00	08TE03	ENGL	50	117	HM	TAFT	HO	good	0
2008-06-08	8	162	00:58:00	08TE03	ENGL	50	114	HM	TAFT	HO	good	0
2008-06-08	8	162	01:03:00	08TE03	ENGL	50	105	TDR	TAFT	HO	good	0
2008-06-08	8	162	01:15:00	08TE03	ENGL	50	125	HM	TAFT	HO	good	0
2008-06-08	8	162	01:47:00	08TE03	ENGL	50	132	HM	TAFT	HO	good	0
2008-06-08	8	162	02:52:00	08TE03	ENGL	50	127	HM	TAFT	HO	good	0
2008-06-08	8	162	03:41:00	08TE03	ENGL	50	129	HM	TAFT	HO	good	0
2008-06-08	8	162	07:45:00	08TE03	ENGL	50	135	HM	TAFT	HO	good	0
2008-06-08	8	162	07:50:00	08TE03	ENGL	50	109	TDR	TAFT	HO	good	0
2008-06-08	8	162	08:07:00	08TE03	ENGL	50	103	TDR	TAFT	HO	good	0
2008-06-08	8	162	08:18:00	08TE03	ENGL	50	116	HM	TAFT	HO	good	0
2008-06-08	8	162	08:23:00	08TE03	ENGL	50	112	TDR	TAFT	HO	good	0
2008-06-08	8	162	08:34:00	08TE03	ENGL	50	117	HM	TAFT	HO	good	0
2008-06-08	8	162	08:38:00	08TE03	ENGL	50	107	TDR	TAFT	HO	good	0
2008-06-08	8	162	08:50:00	08TE03	ENGL	50	131	HM	TAFT	HO	good	0
2008-06-08	8	162	08:55:00	08TE03	ENGL	50	111	TDR	TAFT	HO	good	0
2008-06-08	8	162	09:06:00	08TE03	ENGL	50	138	HM	TAFT	HO	good	0
2008-06-08	8	162	09:12:00	08TE03	ENGL	50	114	TDR	TAFT	HO	good	0
2008-06-08	8	162	09:23:00	08TE03	ENGL	50	139	HM	TAFT	HO	good	0
2008-06-08	8	162	09:28:00	08TE03	ENGL	50	109	TDR	TAFT	HO	good	0
2008-06-08	8	162	09:39:00	08TE03	ENGL	50	139	HM	TAFT	HO	good	0
2008-06-08	8	162	09:44:00	08TE03	ENGL	50	114	TDR	TAFT	HO	good	0
2008-06-08	8	162	09:55:00	08TE03	ENGL	50	145	HM	TAFT	HO	good	0
2008-06-08	8	162	10:01:00	08TE03	ENGL	50	85	TDR	TAFT	HO	good	0
2008-06-08	8	162	10:12:00	08TE03	ENGL	50	138	HM	TAFT	HO	good	0
2008-06-08	8	162	10:28:00	08TE03	ENGL	50	132	HM	TAFT	HO	good	0
2008-06-08	8	162	10:45:00	08TE03	ENGL	50	134	HM	TAFT	HO	good	0
2008-06-08	8	162	11:07:00	08TE03	ENGL	50	107	TDR	TAFT	HO	good	0
2008-06-08	8	162	11:18:00	08TE03	ENGL	50	128	HM	TAFT	HO	good	0
2008-06-08	8	162	11:23:00	08TE03	ENGL	50	101	TDR	TAFT	HO	good	0
2008-06-08	8	162	11:34:00	08TE03	ENGL	50	123	HM	TAFT	HO	good	0
2008-06-08	8	162	11:39:00	08TE03	ENGL	50	83	TDR	TAFT	HO	good	0
2008-06-08	8	162	11:56:00	08TE03	ENGL	50	103	TDR	TAFT	HO	good	0
2008-06-08	8	162	12:40:00	08TE03	ENGL	50	133	HM	TAFT	HO	good	0
2008-06-08	8	162	12:45:00	08TE03	ENGL	50	105	TDR	TAFT	HO	good	0
2008-06-08	8	162	12:56:00	08TE03	ENGL	50	138	HM	TAFT	HO	good	0
2008-06-08	8	162	13:02:00	08TE03	ENGL	50	109	TDR	TAFT	HO	good	0
2008-06-08	8	162	13:13:00	08TE03	ENGL	50	139	HM	TAFT	HO	good	0
2008-06-08	8	162	13:18:00	08TE03	ENGL	50	111	TDR	TAFT	HO	good	0
2008-06-08	8	162	13:29:00	08TE03	ENGL	50	135	HM	TAFT	HO	good	0
2008-06-08	8	162	13:34:00	08TE03	ENGL	50	108	TDR	TAFT	HO	good	0
2008-06-08	8	162	13:46:00	08TE03	ENGL	50	128	HM	TAFT	HO	good	0
2008-06-08	8	162	13:51:00	08TE03	ENGL	50	112	TDR	TAFT	HO	good	0
2008-06-08	8	162	14:03:00	08TE03	ENGL	50	116	HM	TAFT	HO	good	0
2008-06-08	8	162	14:08:00	08TE03	ENGL	50	95	TDR	TAFT	HO	good	0
2008-06-08	8	162	14:19:00	08TE03	ENGL	50	130	HM	TAFT	HO	good	0
2008-06-08	8	162	14:24:00	08TE03	ENGL	50	105	TDR	TAFT	HO	good	0
2008-06-08	8	162	14:35:00	08TE03	ENGL	50	132	HM	TAFT	HO	good	0
2008-06-08	8	162	14:41:00	08TE03	ENGL	50	114	TDR	TAFT	HO	good	0
2008-06-08	8	162	14:52:00	08TE03	ENGL	50	131	HM	TAFT	HO	good	0
2008-06-08	8	162	14:57:00	08TE03	ENGL	50	117	TDR	TAFT	HO	good	0
2008-06-08	8	162	15:08:00	08TE03	ENGL	50	144	HM	TAFT	HO	good	0
[truncated: 48,817 more rows]
[truncated: 1 more columns]

## Sheet: 2009a
Date	Year	Julian	Time	ID	Location	pulse rate	signal strength	tx type	Data source	Activity	Data type	Location Key		LOCATION (HEARD FROM)
2009-05-12	9	132	22:07:00	09TE01	ENGL	50	88	HM	TAFT	HO	good	0
2009-05-12	9	132	22:26:00	09TE01	ENGL	50	87	HM	TAFT	HO	good	0
2009-05-12	9	132	23:30:00	09TE01	ENGL	50	84	HM	TAFT	HO	good	0
2009-05-12	9	132	23:36:00	09TE01	ENGL	50	82	HM	TAFT	HO	good	0
2009-05-13	9	133	00:16:00	09TE01	ENGL	50	91	HM	TAFT	HO	good	0
2009-05-13	9	133	00:55:00	09TE01	ENGL	50	78	HM	TAFT	HO	good	0
2009-05-13	9	133	01:09:00	09TE01	ENGL	50	90	HM	TAFT	HO	good	0
2009-05-13	9	133	01:49:00	09TE01	ENGL	50	84	HM	TAFT	HO	good	0
2009-05-13	9	133	03:18:00	09TE01	ENGL	50	85	HM	TAFT	HO	good	0
2009-05-13	9	133	03:57:00	09TE01	ENGL	50	93	HM	TAFT	HO	good	0
2009-05-13	9	133	04:11:00	09TE01	ENGL	50	91	HM	TAFT	HO	good	0
2009-05-13	9	133	04:50:00	09TE01	ENGL	50	82	HM	TAFT	HO	good	0
2009-05-13	9	133	06:48:00	09TE01	ENGL	50	76	HM	TAFT	HO	good	0
2009-05-13	9	133	07:21:00	09TE01	ENGL	50	85	HM	TAFT	HO	good	0
2009-05-13	9	133	07:48:00	09TE01	ENGL	50	74	HM	TAFT	HO	good	0
2009-05-13	9	133	07:56:00	09TE01	ENGL	50	80	HM	TAFT	HO	good	0
2009-05-13	9	133	08:01:00	09TE01	ENGL	50	72	TDR	TAFT	HO	good	0
2009-05-13	9	133	08:04:00	09TE01	ENGL	50	85	HM	TAFT	HO	good	0
2009-05-13	9	133	08:08:00	09TE01	ENGL	50	81	TDR	TAFT	HO	good	0
2009-05-13	9	133	08:11:00	09TE01	ENGL	50	75	HM	TAFT	HO	good	0
2009-05-13	9	133	08:16:00	09TE01	ENGL	50	80	TDR	TAFT	HO	good	0
2009-05-13	9	133	08:23:00	09TE01	ENGL	50	75	TDR	TAFT	HO	good	0
2009-05-13	9	133	08:30:00	09TE01	ENGL	50	69	TDR	TAFT	HO	good	0
2009-05-13	9	133	08:37:00	09TE01	ENGL	50	72	TDR	TAFT	HO	good	0
2009-05-13	9	133	08:44:00	09TE01	ENGL	50	69	TDR	TAFT	HO	good	0
2009-05-13	9	133	08:47:00	09TE01	ENGL	50	67	HM	TAFT	HO	good	0
2009-05-13	9	133	08:52:00	09TE01	ENGL	50	75	TDR	TAFT	HO	good	0
2009-05-13	9	133	08:55:00	09TE01	ENGL	50	70	HM	TAFT	HO	good	0
2009-05-13	9	133	09:04:00	09TE01	ENGL	50	77	HM	TAFT	HO	good	0
2009-05-13	9	133	09:09:00	09TE01	ENGL	50	72	TDR	TAFT	HO	good	0
2009-05-13	9	133	09:12:00	09TE01	ENGL	50	66	HM	TAFT	HO	good	0
2009-05-13	9	133	09:16:00	09TE01	ENGL	50	75	TDR	TAFT	HO	good	0
2009-05-13	9	133	09:20:00	09TE01	ENGL	50	81	HM	TAFT	HO	good	0
2009-05-13	9	133	09:24:00	09TE01	ENGL	50	83	TDR	TAFT	HO	good	0
2009-05-13	9	133	09:28:00	09TE01	ENGL	50	83	HM	TAFT	HO	good	0
2009-05-13	9	133	09:33:00	09TE01	ENGL	50	78	TDR	TAFT	HO	good	0
2009-05-13	9	133	09:41:00	09TE01	ENGL	50	80	TDR	TAFT	HO	good	0
2009-05-13	9	133	09:44:00	09TE01	ENGL	50	87	HM	TAFT	HO	good	0
2009-05-13	9	133	09:49:00	09TE01	ENGL	50	85	TDR	TAFT	HO	good	0
2009-05-13	9	133	09:52:00	09TE01	ENGL	50	88	HM	TAFT	HO	good	0
2009-05-13	9	133	09:57:00	09TE01	ENGL	50	90	TDR	TAFT	HO	good	0
2009-05-13	9	133	10:02:00	09TE01	ENGL	50	96	HM	TAFT	HO	good	0
2009-05-13	9	133	10:07:00	09TE01	ENGL	50	84	TDR	TAFT	HO	good	0
2009-05-13	9	133	10:11:00	09TE01	ENGL	50	98	HM	TAFT	HO	good	0
2009-05-13	9	133	10:16:00	09TE01	ENGL	50	86	TDR	TAFT	HO	good	0
2009-05-13	9	133	10:19:00	09TE01	ENGL	50	93	HM	TAFT	HO	good	0
2009-05-13	9	133	10:24:00	09TE01	ENGL	50	84	TDR	TAFT	HO	good	0
2009-05-13	9	133	10:27:00	09TE01	ENGL	50	89	HM	TAFT	HO	good	0
2009-05-13	9	133	10:32:00	09TE01	ENGL	50	77	TDR	TAFT	HO	good	0
2009-05-13	9	133	10:35:00	09TE01	ENGL	50	82	HM	TAFT	HO	good	0
2009-05-13	9	133	10:40:00	09TE01	ENGL	50	76	TDR	TAFT	HO	good	0
2009-05-13	9	133	10:43:00	09TE01	ENGL	50	88	HM	TAFT	HO	good	0
2009-05-13	9	133	10:48:00	09TE01	ENGL	50	77	TDR	TAFT	HO	good	0
2009-05-13	9	133	10:51:00	09TE01	ENGL	50	90	HM	TAFT	HO	good	0
2009-05-13	9	133	10:56:00	09TE01	ENGL	50	72	TDR	TAFT	HO	good	0
2009-05-13	9	133	11:07:00	09TE01	ENGL	50	81	TDR	TAFT	HO	good	0
2009-05-13	9	133	11:10:00	09TE01	ENGL	50	88	HM	TAFT	HO	good	0
2009-05-13	9	133	11:15:00	09TE01	ENGL	50	75	TDR	TAFT	HO	good	0
2009-05-13	9	133	11:19:00	09TE01	ENGL	50	70	HM	TAFT	HO	good	0
2009-05-13	9	133	11:24:00	09TE01	ENGL	50	68	TDR	TAFT	HO	good	0
2009-05-13	9	133	11:33:00	09TE01	ENGL	50	76	TDR	TAFT	HO	good	0
2009-05-13	9	133	11:42:00	09TE01	ENGL	50	82	TDR	TAFT	HO	good	0
2009-05-13	9	133	11:45:00	09TE01	ENGL	50	84	HM	TAFT	HO	good	0
2009-05-13	9	133	11:51:00	09TE01	ENGL	50	77	TDR	TAFT	HO	good	0
2009-05-13	9	133	11:54:00	09TE01	ENGL	50	89	HM	TAFT	HO	good	0
2009-05-13	9	133	11:59:00	09TE01	ENGL	50	73	TDR	TAFT	HO	good	0
2009-05-13	9	133	12:05:00	09TE01	ENGL	50	85	HM	TAFT	HO	good	0
2009-05-13	9	133	12:11:00	09TE01	ENGL	50	81	TDR	TAFT	HO	good	0
2009-05-13	9	133	12:14:00	09TE01	ENGL	50	84	HM	TAFT	HO	good	0
2009-05-13	9	133	12:19:00	09TE01	ENGL	50	77	TDR	TAFT	HO	good	0
2009-05-13	9	133	12:28:00	09TE01	ENGL	50	72	TDR	TAFT	HO	good	0
2009-05-13	9	133	12:44:00	09TE01	ENGL	50	79	TDR	TAFT	HO	good	0
2009-05-13	9	133	12:48:00	09TE01	ENGL	50	81	HM	TAFT	HO	good	0
2009-05-13	9	133	12:53:00	09TE01	ENGL	50	83	TDR	TAFT	HO	good	0
2009-05-13	9	133	12:57:00	09TE01	ENGL	50	75	HM	TAFT	HO	good	0
2009-05-13	9	133	13:04:00	09TE01	ENGL	50	81	TDR	TAFT	HO	good	0
2009-05-13	9	133	13:07:00	09TE01	ENGL	50	78	HM	TAFT	HO	good	0
2009-05-13	9	133	13:16:00	09TE01	ENGL	50	87	HM	TAFT	HO	good	0
2009-05-13	9	133	13:21:00	09TE01	ENGL	50	94	TDR	TAFT	HO	good	0
2009-05-13	9	133	13:24:00	09TE01	ENGL	50	101	HM	TAFT	HO	good	0
2009-05-13	9	133	13:30:00	09TE01	ENGL	50	94	TDR	TAFT	HO	good	0
2009-05-13	9	133	13:33:00	09TE01	ENGL	50	102	HM	TAFT	HO	good	0
2009-05-13	9	133	13:38:00	09TE01	ENGL	50	101	TDR	TAFT	HO	good	0
2009-05-13	9	133	13:42:00	09TE01	ENGL	50	113	HM	TAFT	HO	good	0
2009-05-13	9	133	13:47:00	09TE01	ENGL	50	103	TDR	TAFT	HO	good	0
2009-05-13	9	133	13:51:00	09TE01	ENGL	50	104	HM	TAFT	HO	good	0
2009-05-13	9	133	13:56:00	09TE01	ENGL	50	102	TDR	TAFT	HO	good	0
2009-05-13	9	133	13:59:00	09TE01	ENGL	50	110	HM	TAFT	HO	good	0
2009-05-13	9	133	14:07:00	09TE01	ENGL	50	115	TDR	TAFT	HO	good	0
2009-05-13	9	133	14:10:00	09TE01	ENGL	50	136	HM	TAFT	HO	good	0
2009-05-13	9	133	14:15:00	09TE01	ENGL	50	121	TDR	TAFT	HO	good	0
2009-05-13	9	133	14:18:00	09TE01	ENGL	50	130	HM	TAFT	HO	good	0
2009-05-13	9	133	14:24:00	09TE01	ENGL	50	131	TDR	TAFT	HO	good	0
2009-05-13	9	133	14:27:00	09TE01	ENGL	50	117	HM	TAFT	HO	good	0
2009-05-13	9	133	14:32:00	09TE01	ENGL	50	120	TDR	TAFT	HO	good	0
2009-05-13	9	133	14:36:00	09TE01	ENGL	50	106	HM	TAFT	HO	good	0
2009-05-13	9	133	14:40:00	09TE01	ENGL	50	102	TDR	TAFT	HO	good	0
2009-05-13	9	133	14:44:00	09TE01	ENGL	50	105	HM	TAFT	HO	good	0
2009-05-13	9	133	14:49:00	09TE01	ENGL	50	110	TDR	TAFT	HO	good	0
2009-05-13	9	133	14:52:00	09TE01	ENGL	50	106	HM	TAFT	HO	good	0
2009-05-13	9	133	14:57:00	09TE01	ENGL	50	105	TDR	TAFT	HO	good	0
2009-05-13	9	133	15:03:00	09TE01	ENGL	50	118	HM	TAFT	HO	good	0
2009-05-13	9	133	15:08:00	09TE01	ENGL	50	100	TDR	TAFT	HO	good	0
2009-05-13	9	133	15:12:00	09TE01	ENGL	50	105	HM	TAFT	HO	good	0
2009-05-13	9	133	15:17:00	09TE01	ENGL	50	98	TDR	TAFT	HO	good	0
2009-05-13	9	133	15:20:00	09TE01	ENGL	50	94	HM	TAFT	HO	good	0
2009-05-13	9	133	15:25:00	09TE01	ENGL	50	94	TDR	TAFT	HO	good	0
2009-05-13	9	133	15:28:00	09TE01	ENGL	50	88	HM	TAFT	HO	good	0
2009-05-13	9	133	15:33:00	09TE01	ENGL	50	89	TDR	TAFT	HO	good	0
2009-05-13	9	133	15:37:00	09TE01	ENGL	50	113	HM	TAFT	HO	good	0
2009-05-13	9	133	15:42:00	09TE01	ENGL	50	103	TDR	TAFT	HO	good	0
2009-05-13	9	133	15:58:00	09TE01	ENGL	50	109	TDR	TAFT	HO	good	0
2009-05-13	9	133	16:04:00	09TE01	ENGL	50	104	HM	TAFT	HO	good	0
2009-05-13	9	133	16:09:00	09TE01	ENGL	50	100	TDR	TAFT	HO	good	0
2009-05-13	9	133	16:12:00	09TE01	ENGL	50	109	HM	TAFT	HO	good	0
2009-05-13	9	133	16:17:00	09TE01	ENGL	50	90	TDR	TAFT	HO	good	0
2009-05-13	9	133	16:20:00	09TE01	ENGL	50	93	HM	TAFT	HO	good	0
2009-05-13	9	133	16:25:00	09TE01	ENGL	50	102	TDR	TAFT	HO	good	0
2009-05-13	9	133	16:28:00	09TE01	ENGL	50	111	HM	TAFT	HO	good	0
2009-05-13	9	133	16:33:00	09TE01	ENGL	50	99	TDR	TAFT	HO	good	0
2009-05-13	9	133	16:36:00	09TE01	ENGL	50	109	HM	TAFT	HO	good	0
2009-05-13	9	133	16:40:00	09TE01	ENGL	50	101	TDR	TAFT	HO	good	0
2009-05-13	9	133	16:44:00	09TE01	ENGL	50	107	HM	TAFT	HO	good	0
2009-05-13	9	133	16:51:00	09TE01	ENGL	50	98	HM	TAFT	HO	good	0
2009-05-13	9	133	16:56:00	09TE01	ENGL	50	86	TDR	TAFT	HO	good	0
2009-05-13	9	133	16:59:00	09TE01	ENGL	50	94	HM	TAFT	HO	good	0
2009-05-13	9	133	17:23:00	09TE01	ENGL	50	90	HM	TAFT	HO	good	0
2009-05-13	9	133	17:56:00	09TE01	ENGL	50	68	TDR	TAFT	HO	good	0
2009-05-13	9	133	18:52:00	09TE01	ENGL	50	84	HM	TAFT	HO	good	0
2009-05-13	9	133	19:31:00	09TE01	ENGL	50	97	HM	TAFT	HO	good	0
2009-05-13	9	133	20:29:00	09TE01	ENGL	50	110	HM	TAFT	HO	good	0
2009-05-13	9	133	20:33:00	09TE01	ENGL	50	89	TDR	TAFT	HO	good	0
2009-05-13	9	133	20:48:00	09TE01	ENGL	50	110	HM	TAFT	HO	good	0
2009-05-13	9	133	21:05:00	09TE01	ENGL	50	71	TDR	TAFT	HO	good	0
2009-05-14	9	134	04:56:00	09TE01	ENGL	50	74	HM	TAFT	HO	good	0
2009-05-14	9	134	08:58:00	09TE01	ENGL	50	77	TDR	TAFT	HO	good	0
2009-05-14	9	134	11:53:00	09TE01	ENGL	50	93	TDR	TAFT	HO	good	0
2009-05-14	9	134	11:56:00	09TE01	ENGL	50	98	HM	TAFT	HO	good	0
2009-05-14	9	134	12:02:00	09TE01	ENGL	50	86	TDR	TAFT	HO	good	0
2009-05-14	9	134	12:05:00	09TE01	ENGL	50	100	HM	TAFT	HO	good	0
2009-05-14	9	134	12:10:00	09TE01	ENGL	50	93	TDR	TAFT	HO	good	0
2009-05-14	9	134	12:13:00	09TE01	ENGL	50	107	HM	TAFT	HO	good	0
2009-05-14	9	134	12:18:00	09TE01	ENGL	50	95	TDR	TAFT	HO	good	0
2009-05-14	9	134	12:21:00	09TE01	ENGL	50	99	HM	TAFT	HO	good	0
2009-05-14	9	134	12:25:00	09TE01	ENGL	50	97	TDR	TAFT	HO	good	0
2009-05-14	9	134	12:28:00	09TE01	ENGL	50	103	HM	TAFT	HO	good	0
2009-05-14	9	134	12:33:00	09TE01	ENGL	50	105	TDR	TAFT	HO	good	0
2009-05-14	9	134	12:36:00	09TE01	ENGL	50	116	HM	TAFT	HO	good	0
2009-05-14	9	134	12:41:00	09TE01	ENGL	50	98	TDR	TAFT	HO	good	0
2009-05-14	9	134	12:44:00	09TE01	ENGL	50	101	HM	TAFT	HO	good	0
2009-05-14	9	134	12:49:00	09TE01	ENGL	50	107	TDR	TAFT	HO	good	0
2009-05-14	9	134	12:52:00	09TE01	ENGL	50	120	HM	TAFT	HO	good	0
2009-05-14	9	134	12:56:00	09TE01	ENGL	50	114	TDR	TAFT	HO	good	0
2009-05-14	9	134	12:59:00	09TE01	ENGL	50	122	HM	TAFT	HO	good	0
2009-05-14	9	134	13:06:00	09TE01	ENGL	50	119	TDR	TAFT	HO	good	0
2009-05-14	9	134	13:13:00	09TE01	ENGL	50	116	TDR	TAFT	HO	good	0
2009-05-14	9	134	13:16:00	09TE01	ENGL	50	131	HM	TAFT	HO	good	0
2009-05-14	9	134	13:21:00	09TE01	ENGL	50	125	TDR	TAFT	HO	good	0
2009-05-14	9	134	13:24:00	09TE01	ENGL	50	122	HM	TAFT	HO	good	0
2009-05-14	9	134	13:28:00	09TE01	ENGL	50	118	TDR	TAFT	HO	good	0
2009-05-14	9	134	13:32:00	09TE01	ENGL	50	117	HM	TAFT	HO	good	0
2009-05-14	9	134	13:36:00	09TE01	ENGL	50	120	TDR	TAFT	HO	good	0
2009-05-14	9	134	13:39:00	09TE01	ENGL	50	123	HM	TAFT	HO	good	0
2009-05-14	9	134	13:44:00	09TE01	ENGL	50	102	TDR	TAFT	HO	good	0
2009-05-14	9	134	13:47:00	09TE01	ENGL	50	119	HM	TAFT	HO	good	0
2009-05-14	9	134	13:52:00	09TE01	ENGL	50	111	TDR	TAFT	HO	good	0
2009-05-14	9	134	13:55:00	09TE01	ENGL	50	118	HM	TAFT	HO	good	0
2009-05-14	9	134	13:59:00	09TE01	ENGL	50	109	TDR	TAFT	HO	good	0
2009-05-14	9	134	14:04:00	09TE01	ENGL	50	110	HM	TAFT	HO	good	0
2009-05-14	9	134	14:09:00	09TE01	ENGL	50	117	TDR	TAFT	HO	good	0
2009-05-14	9	134	14:12:00	09TE01	ENGL	50	128	HM	TAFT	HO	good	0
2009-05-14	9	134	14:17:00	09TE01	ENGL	50	121	TDR	TAFT	HO	good	0
2009-05-14	9	134	14:20:00	09TE01	ENGL	50	127	HM	TAFT	HO	good	0
2009-05-14	9	134	14:25:00	09TE01	ENGL	50	104	TDR	TAFT	HO	good	0
2009-05-14	9	134	14:28:00	09TE01	ENGL	50	116	HM	TAFT	HO	good	0
2009-05-14	9	134	14:32:00	09TE01	ENGL	50	105	TDR	TAFT	HO	good	0
2009-05-14	9	134	14:36:00	09TE01	ENGL	50	120	HM	TAFT	HO	good	0
2009-05-14	9	134	14:40:00	09TE01	ENGL	50	107	TDR	TAFT	HO	good	0
2009-05-14	9	134	14:44:00	09TE01	ENGL	50	119	HM	TAFT	HO	good	0
2009-05-14	9	134	14:48:00	09TE01	ENGL	50	107	TDR	TAFT	HO	good	0
2009-05-14	9	134	14:52:00	09TE01	ENGL	50	119	HM	TAFT	HO	good	0
2009-05-14	9	134	14:56:00	09TE01	ENGL	50	106	TDR	TAFT	HO	good	0
2009-05-14	9	134	14:59:00	09TE01	ENGL	50	122	HM	TAFT	HO	good	0
2009-05-14	9	134	15:06:00	09TE01	ENGL	50	106	TDR	TAFT	HO	good	0
2009-05-14	9	134	15:09:00	09TE01	ENGL	50	122	HM	TAFT	HO	good	0
2009-05-14	9	134	15:14:00	09TE01	ENGL	50	109	TDR	TAFT	HO	good	0
2009-05-14	9	134	15:17:00	09TE01	ENGL	50	122	HM	TAFT	HO	good	0
2009-05-14	9	134	15:22:00	09TE01	ENGL	50	111	TDR	TAFT	HO	good	0
2009-05-14	9	134	15:25:00	09TE01	ENGL	50	122	HM	TAFT	HO	good	0
2009-05-14	9	134	15:30:00	09TE01	ENGL	50	106	TDR	TAFT	HO	good	0
2009-05-14	9	134	15:33:00	09TE01	ENGL	50	118	HM	TAFT	HO	good	0
2009-05-14	9	134	15:38:00	09TE01	ENGL	50	107	TDR	TAFT	HO	good	0
2009-05-14	9	134	15:41:00	09TE01	ENGL	50	112	HM	TAFT	HO	good	0
2009-05-14	9	134	15:46:00	09TE01	ENGL	50	105	TDR	TAFT	HO	good	0
2009-05-14	9	134	15:49:00	09TE01	ENGL	50	115	HM	TAFT	HO	good	0
2009-05-14	9	134	15:53:00	09TE01	ENGL	50	103	TDR	TAFT	HO	good	0
2009-05-14	9	134	15:56:00	09TE01	ENGL	50	105	HM	TAFT	HO	good	0
2009-05-14	9	134	16:03:00	09TE01	ENGL	50	101	TDR	TAFT	HO	good	0
2009-05-14	9	134	16:06:00	09TE01	ENGL	50	100	HM	TAFT	HO	good	0
2009-05-14	9	134	16:11:00	09TE01	ENGL	50	105	TDR	TAFT	HO	good	0
2009-05-14	9	134	16:14:00	09TE01	ENGL	50	107	HM	TAFT	HO	good	0
2009-05-14	9	134	16:18:00	09TE01	ENGL	50	102	TDR	TAFT	HO	good	0
2009-05-14	9	134	16:21:00	09TE01	ENGL	50	107	HM	TAFT	HO	good	0
2009-05-14	9	134	16:26:00	09TE01	ENGL	50	100	TDR	TAFT	HO	good	0
2009-05-14	9	134	16:29:00	09TE01	ENGL	50	96	HM	TAFT	HO	good	0
2009-05-14	9	134	16:34:00	09TE01	ENGL	50	101	TDR	TAFT	HO	good	0
2009-05-14	9	134	16:37:00	09TE01	ENGL	50	109	HM	TAFT	HO	good	0
2009-05-14	9	134	16:41:00	09TE01	ENGL	50	95	TDR	TAFT	HO	good	0
2009-05-14	9	134	16:44:00	09TE01	ENGL	50	100	HM	TAFT	HO	good	0
2009-05-14	9	134	16:49:00	09TE01	ENGL	50	101	TDR	TAFT	HO	good	0
2009-05-14	9	134	16:52:00	09TE01	ENGL	50	113	HM	TAFT	HO	good	0
2009-05-14	9	134	16:56:00	09TE01	ENGL	50	103	TDR	TAFT	HO	good	0
2009-05-14	9	134	16:59:00	09TE01	ENGL	50	111	HM	TAFT	HO	good	0
2009-05-14	9	134	17:06:00	09TE01	ENGL	50	103	TDR	TAFT	HO	good	0
2009-05-14	9	134	17:09:00	09TE01	ENGL	50	103	HM	TAFT	HO	good	0
2009-05-14	9	134	17:13:00	09TE01	ENGL	50	99	TDR	TAFT	HO	good	0
2009-05-14	9	134	17:17:00	09TE01	ENGL	50	113	HM	TAFT	HO	good	0
2009-05-14	9	134	17:21:00	09TE01	ENGL	50	102	TDR	TAFT	HO	good	0
2009-05-14	9	134	17:25:00	09TE01	ENGL	50	109	HM	TAFT	HO	good	0
2009-05-14	9	134	17:29:00	09TE01	ENGL	50	98	TDR	TAFT	HO	good	0
2009-05-14	9	134	17:32:00	09TE01	ENGL	50	112	HM	TAFT	HO	good	0
2009-05-14	9	134	17:36:00	09TE01	ENGL	50	100	TDR	TAFT	HO	good	0
2009-05-14	9	134	17:39:00	09TE01	ENGL	50	105	HM	TAFT	HO	good	0
2009-05-14	9	134	17:44:00	09TE01	ENGL	50	98	TDR	TAFT	HO	good	0
2009-05-14	9	134	17:47:00	09TE01	ENGL	50	107	HM	TAFT	HO	good	0
2009-05-14	9	134	17:51:00	09TE01	ENGL	50	100	TDR	TAFT	HO	good	0
2009-05-14	9	134	17:54:00	09TE01	ENGL	50	110	HM	TAFT	HO	good	0
2009-05-14	9	134	17:59:00	09TE01	ENGL	50	92	TDR	TAFT	HO	good	0
2009-05-14	9	134	18:04:00	09TE01	ENGL	50	101	HM	TAFT	HO	good	0
2009-05-14	9	134	18:08:00	09TE01	ENGL	50	103	TDR	TAFT	HO	good	0
2009-05-14	9	134	18:11:00	09TE01	ENGL	50	103	HM	TAFT	HO	good	0
2009-05-14	9	134	18:15:00	09TE01	ENGL	50	103	TDR	TAFT	HO	good	0
2009-05-14	9	134	18:18:00	09TE01	ENGL	50	111	HM	TAFT	HO	good	0
2009-05-14	9	134	18:23:00	09TE01	ENGL	50	107	TDR	TAFT	HO	good	0
2009-05-14	9	134	18:26:00	09TE01	ENGL	50	102	HM	TAFT	HO	good	0
2009-05-14	9	134	18:30:00	09TE01	ENGL	50	103	TDR	TAFT	HO	good	0
2009-05-14	9	134	18:33:00	09TE01	ENGL	50	102	HM	TAFT	HO	good	0
2009-05-14	9	134	18:37:00	09TE01	ENGL	50	103	TDR	TAFT	HO	good	0
2009-05-14	9	134	18:40:00	09TE01	ENGL	50	100	HM	TAFT	HO	good	0
2009-05-14	9	134	18:45:00	09TE01	ENGL	50	102	TDR	TAFT	HO	good	0
2009-05-14	9	134	18:48:00	09TE01	ENGL	50	104	HM	TAFT	HO	good	0
2009-05-14	9	134	18:52:00	09TE01	ENGL	50	106	TDR	TAFT	HO	good	0
2009-05-14	9	134	18:55:00	09TE01	ENGL	50	100	HM	TAFT	HO	good	0
2009-05-14	9	134	18:59:00	09TE01	ENGL	50	110	TDR	TAFT	HO	good	0
2009-05-14	9	134	19:04:00	09TE01	ENGL	50	111	HM	TAFT	HO	good	0
2009-05-14	9	134	19:08:00	09TE01	ENGL	50	108	TDR	TAFT	HO	good	0
2009-05-14	9	134	19:30:00	09TE01	ENGL	50	90	TDR	TAFT	HO	good	0
2009-05-14	9	134	20:56:00	09TE01	ENGL	50	101	HM	TAFT	HO	good	0
2009-05-14	9	134	22:19:00	09TE01	ENGL	50	106	HM	TAFT	HO	good	0
2009-05-14	9	134	22:20:00	09TE01	ENOU	50	72	HM	TAFT	HO	good	0
2009-05-14	9	134	22:27:00	09TE01	ENGL	50	110	HM	TAFT	HO	good	0
2009-05-14	9	134	22:34:00	09TE01	ENGL	50	100	HM	TAFT	HO	good	0
2009-05-14	9	134	22:41:00	09TE01	ENGL	50	100	HM	TAFT	HO	good	0
2009-05-14	9	134	22:59:00	09TE01	ENGL	50	72	TDR	TAFT	HO	good	0
2009-05-15	9	135	00:37:00	09TE01	ENGL	50	96	HM	TAFT	HO	good	0
2009-05-15	9	135	01:11:00	09TE01	ENGL	50	104	TDR	TAFT	HO	good	0
2009-05-15	9	135	01:14:00	09TE01	ENGL	50	124	HM	TAFT	HO	good	0
2009-05-15	9	135	01:36:00	09TE01	ENGL	50	96	HM	TAFT	HO	good	0
2009-05-15	9	135	02:21:00	09TE01	ENOU	50	71	HM	TAFT	HO	good	0
2009-05-15	9	135	02:40:00	09TE01	ENGL	50	73	HM	TAFT	HO	good	0
2009-05-15	9	135	04:56:00	09TE01	ENGL	50	77	HM	TAFT	HO	good	0
2009-05-15	9	135	05:48:00	09TE01	ENGL	50	81	HM	TAFT	HO	good	0
2009-05-15	9	135	08:41:00	09TE01	ENGL	50	78	HM	TAFT	HO	good	0
2009-05-15	9	135	08:49:00	09TE01	ENGL	50	69	HM	TAFT	HO	good	0
2009-05-15	9	135	08:54:00	09TE01	ENGL	50	69	TDR	TAFT	HO	good	0
2009-05-15	9	135	09:03:00	09TE01	ENGL	50	87	TDR	TAFT	HO	good	0
2009-05-15	9	135	09:06:00	09TE01	ENGL	50	83	HM	TAFT	HO	good	0
2009-05-15	9	135	09:11:00	09TE01	ENGL	50	83	TDR	TAFT	HO	good	0
2009-05-15	9	135	09:14:00	09TE01	ENGL	50	80	HM	TAFT	HO	good	0
2009-05-15	9	135	09:19:00	09TE01	ENGL	50	82	TDR	TAFT	HO	good	0
2009-05-15	9	135	09:23:00	09TE01	ENGL	50	79	HM	TAFT	HO	good	0
2009-05-15	9	135	09:27:00	09TE01	ENGL	50	86	TDR	TAFT	HO	good	0
2009-05-15	9	135	09:35:00	09TE01	ENGL	50	91	TDR	TAFT	HO	good	0
2009-05-15	9	135	09:39:00	09TE01	ENGL	50	92	HM	TAFT	HO	good	0
2009-05-15	9	135	09:43:00	09TE01	ENGL	50	77	TDR	TAFT	HO	good	0
2009-05-15	9	135	09:46:00	09TE01	ENGL	50	75	HM	TAFT	HO	good	0
2009-05-15	9	135	09:51:00	09TE01	ENGL	50	84	TDR	TAFT	HO	good	0
2009-05-15	9	135	09:55:00	09TE01	ENGL	50	90	HM	TAFT	HO	good	0
2009-05-15	9	135	10:05:00	09TE01	ENGL	50	87	HM	TAFT	HO	good	0
2009-05-15	9	135	10:10:00	09TE01	ENGL	50	73	TDR	TAFT	HO	good	0
2009-05-15	9	135	10:13:00	09TE01	ENGL	50	92	HM	TAFT	HO	good	0
2009-05-15	9	135	10:18:00	09TE01	ENGL	50	80	TDR	TAFT	HO	good	0
2009-05-15	9	135	10:21:00	09TE01	ENGL	50	89	HM	TAFT	HO	good	0
2009-05-15	9	135	10:30:00	09TE01	ENGL	50	90	HM	TAFT	HO	good	0
2009-05-15	9	135	10:35:00	09TE01	ENGL	50	78	TDR	TAFT	HO	good	0
2009-05-15	9	135	10:38:00	09TE01	ENGL	50	93	HM	TAFT	HO	good	0
2009-05-15	9	135	10:43:00	09TE01	ENGL	50	71	TDR	TAFT	HO	good	0
2009-05-15	9	135	10:47:00	09TE01	ENGL	50	91	HM	TAFT	HO	good	0
2009-05-15	9	135	10:52:00	09TE01	ENGL	50	68	TDR	TAFT	HO	good	0
2009-05-15	9	135	10:55:00	09TE01	ENGL	50	87	HM	TAFT	HO	good	0
2009-05-15	9	135	11:02:00	09TE01	ENGL	50	79	TDR	TAFT	HO	good	0
2009-05-15	9	135	11:06:00	09TE01	ENGL	50	87	HM	TAFT	HO	good	0
2009-05-15	9	135	11:11:00	09TE01	ENGL	50	68	TDR	TAFT	HO	good	0
2009-05-15	9	135	11:14:00	09TE01	ENGL	50	90	HM	TAFT	HO	good	0
2009-05-15	9	135	11:23:00	09TE01	ENGL	50	89	HM	TAFT	HO	good	0
2009-05-15	9	135	11:32:00	09TE01	ENGL	50	87	HM	TAFT	HO	good	0
2009-05-15	9	135	11:38:00	09TE01	ENGL	50	74	TDR	TAFT	HO	good	0
2009-05-15	9	135	11:41:00	09TE01	ENGL	50	87	HM	TAFT	HO	good	0
2009-05-15	9	135	11:47:00	09TE01	ENGL	50	70	TDR	TAFT	HO	good	0
2009-05-15	9	135	11:51:00	09TE01	ENGL	50	96	HM	TAFT	HO	good	0
2009-05-15	9	135	11:56:00	09TE01	ENGL	50	79	TDR	TAFT	HO	good	0
2009-05-15	9	135	12:07:00	09TE01	ENGL	50	83	TDR	TAFT	HO	good	0
2009-05-15	9	135	12:20:00	09TE01	ENGL	50	91	HM	TAFT	HO	good	0
2009-05-15	9	135	12:25:00	09TE01	ENGL	50	82	TDR	TAFT	HO	good	0
2009-05-15	9	135	12:29:00	09TE01	ENGL	50	83	HM	TAFT	HO	good	0
2009-05-15	9	135	12:34:00	09TE01	ENGL	50	80	TDR	TAFT	HO	good	0
2009-05-15	9	135	12:43:00	09TE01	ENGL	50	86	TDR	TAFT	HO	good	0
2009-05-15	9	135	12:47:00	09TE01	ENGL	50	74	HM	TAFT	HO	good	0
2009-05-15	9	135	12:53:00	09TE01	ENGL	50	82	TDR	TAFT	HO	good	0
2009-05-15	9	135	12:56:00	09TE01	ENGL	50	92	HM	TAFT	HO	good	0
2009-05-15	9	135	13:03:00	09TE01	ENGL	50	93	TDR	TAFT	HO	good	0
2009-05-15	9	135	13:07:00	09TE01	ENGL	50	91	HM	TAFT	HO	good	0
2009-05-15	9	135	13:12:00	09TE01	ENGL	50	85	TDR	TAFT	HO	good	0
2009-05-15	9	135	13:16:00	09TE01	ENGL	50	99	HM	TAFT	HO	good	0
2009-05-15	9	135	13:21:00	09TE01	ENGL	50	79	TDR	TAFT	HO	good	0
2009-05-15	9	135	13:25:00	09TE01	ENGL	50	84	HM	TAFT	HO	good	0
2009-05-15	9	135	13:31:00	09TE01	ENGL	50	89	TDR	TAFT	HO	good	0
2009-05-15	9	135	13:34:00	09TE01	ENGL	50	92	HM	TAFT	HO	good	0
2009-05-15	9	135	13:39:00	09TE01	ENGL	50	99	TDR	TAFT	HO	good	0
2009-05-15	9	135	13:43:00	09TE01	ENGL	50	84	HM	TAFT	HO	good	0
2009-05-15	9	135	13:49:00	09TE01	ENGL	50	96	TDR	TAFT	HO	good	0
2009-05-15	9	135	13:53:00	09TE01	ENGL	50	80	HM	TAFT	HO	good	0
2009-05-15	9	135	13:58:00	09TE01	ENGL	50	97	TDR	TAFT	HO	good	0
2009-05-15	9	135	14:04:00	09TE01	ENGL	50	84	HM	TAFT	HO	good	0
2009-05-15	9	135	14:09:00	09TE01	ENGL	50	102	TDR	TAFT	HO	good	0
2009-05-15	9	135	14:13:00	09TE01	ENGL	50	86	HM	TAFT	HO	good	0
2009-05-15	9	135	14:18:00	09TE01	ENGL	50	100	TDR	TAFT	HO	good	0
2009-05-15	9	135	14:22:00	09TE01	ENGL	50	86	HM	TAFT	HO	good	0
2009-05-15	9	135	14:27:00	09TE01	ENGL	50	100	TDR	TAFT	HO	good	0
2009-05-15	9	135	14:31:00	09TE01	ENGL	50	85	HM	TAFT	HO	good	0
2009-05-15	9	135	14:36:00	09TE01	ENGL	50	99	TDR	TAFT	HO	good	0
2009-05-15	9	135	14:39:00	09TE01	ENGL	50	81	HM	TAFT	HO	good	0
2009-05-15	9	135	14:45:00	09TE01	ENGL	50	95	TDR	TAFT	HO	good	0
2009-05-15	9	135	14:48:00	09TE01	ENGL	50	85	HM	TAFT	HO	good	0
2009-05-15	9	135	14:53:00	09TE01	ENGL	50	99	TDR	TAFT	HO	good	0
2009-05-15	9	135	14:57:00	09TE01	ENGL	50	76	HM	TAFT	HO	good	0
2009-05-15	9	135	15:04:00	09TE01	ENGL	50	85	TDR	TAFT	HO	good	0
2009-05-15	9	135	15:13:00	09TE01	ENGL	50	87	TDR	TAFT	HO	good	0
2009-05-15	9	135	15:17:00	09TE01	ENGL	50	78	HM	TAFT	HO	good	0
2009-05-15	9	135	15:22:00	09TE01	ENGL	50	94	TDR	TAFT	HO	good	0
2009-05-15	9	135	15:26:00	09TE01	ENGL	50	71	HM	TAFT	HO	good	0
2009-05-15	9	135	15:31:00	09TE01	ENGL	50	82	TDR	TAFT	HO	good	0
2009-05-15	9	135	15:34:00	09TE01	ENGL	50	79	HM	TAFT	HO	good	0
2009-05-15	9	135	15:39:00	09TE01	ENGL	50	87	TDR	TAFT	HO	good	0
2009-05-15	9	135	15:43:00	09TE01	ENGL	50	77	HM	TAFT	HO	good	0
2009-05-15	9	135	15:48:00	09TE01	ENGL	50	92	TDR	TAFT	HO	good	0
2009-05-15	9	135	15:51:00	09TE01	ENGL	50	75	HM	TAFT	HO	good	0
2009-05-15	9	135	15:57:00	09TE01	ENGL	50	100	TDR	TAFT	HO	good	0
2009-05-15	9	135	16:02:00	09TE01	ENGL	50	78	HM	TAFT	HO	good	0
2009-05-15	9	135	16:07:00	09TE01	ENGL	50	93	TDR	TAFT	HO	good	0
2009-05-15	9	135	16:11:00	09TE01	ENGL	50	85	HM	TAFT	HO	good	0
2009-05-15	9	135	16:16:00	09TE01	ENGL	50	93	TDR	TAFT	HO	good	0
2009-05-15	9	135	16:19:00	09TE01	ENGL	50	89	HM	TAFT	HO	good	0
2009-05-15	9	135	16:24:00	09TE01	ENGL	50	87	TDR	TAFT	HO	good	0
2009-05-15	9	135	16:28:00	09TE01	ENGL	50	99	HM	TAFT	HO	good	0
2009-05-15	9	135	16:33:00	09TE01	ENGL	50	96	TDR	TAFT	HO	good	0
2009-05-15	9	135	16:37:00	09TE01	ENGL	50	92	HM	TAFT	HO	good	0
2009-05-15	9	135	16:42:00	09TE01	ENGL	50	93	TDR	TAFT	HO	good	0
2009-05-15	9	135	16:45:00	09TE01	ENGL	50	92	HM	TAFT	HO	good	0
2009-05-15	9	135	16:50:00	09TE01	ENGL	50	97	TDR	TAFT	HO	good	0
2009-05-15	9	135	16:54:00	09TE01	ENGL	50	89	HM	TAFT	HO	good	0
2009-05-15	9	135	16:59:00	09TE01	ENGL	50	92	TDR	TAFT	HO	good	0
2009-05-15	9	135	17:04:00	09TE01	ENGL	50	83	HM	TAFT	HO	good	0
2009-05-15	9	135	17:09:00	09TE01	ENGL	50	92	TDR	TAFT	HO	good	0
2009-05-15	9	135	17:13:00	09TE01	ENGL	50	84	HM	TAFT	HO	good	0
2009-05-15	9	135	17:18:00	09TE01	ENGL	50	87	TDR	TAFT	HO	good	0
2009-05-15	9	135	17:21:00	09TE01	ENGL	50	83	HM	TAFT	HO	good	0
2009-05-15	9	135	17:26:00	09TE01	ENGL	50	85	TDR	TAFT	HO	good	0
2009-05-15	9	135	17:30:00	09TE01	ENGL	50	91	HM	TAFT	HO	good	0
2009-05-15	9	135	17:35:00	09TE01	ENGL	50	85	TDR	TAFT	HO	good	0
2009-05-15	9	135	17:38:00	09TE01	ENGL	50	94	HM	TAFT	HO	good	0
2009-05-15	9	135	18:21:00	09TE01	ENGL	50	112	HM	TAFT	HO	good	0
2009-05-15	9	135	18:53:00	09TE01	ENGL	50	119	HM	TAFT	HO	good	0
2009-05-15	9	135	19:11:00	09TE01	ENGL	50	75	TDR	TAFT	HO	good	0
2009-05-15	9	135	19:52:00	09TE01	ENGL	50	123	HM	TAFT	HO	good	0
2009-05-15	9	135	20:11:00	09TE01	ENGL	50	116	HM	TAFT	HO	good	0
2009-05-15	9	135	20:43:00	09TE01	ENGL	50	95	HM	TAFT	HO	good	0
2009-05-15	9	135	20:55:00	09TE01	ENGL	50	97	HM	TAFT	HO	good	0
2009-05-15	9	135	21:08:00	09TE01	ENGL	50	102	HM	TAFT	HO	good	0
2009-05-16	9	136	00:20:00	09TE01	ENOU	50	88	HM	TAFT	HO	good	0
2009-05-16	9	136	10:39:00	09TE01	ENGL	50	112	HM	TAFT	HO	good	0
2009-05-16	9	136	10:47:00	09TE01	ENGL	50	105	HM	TAFT	HO	good	0
2009-05-16	9	136	10:55:00	09TE01	ENGL	50	99	HM	TAFT	HO	good	0
2009-05-16	9	136	11:05:00	09TE01	ENGL	50	81	HM	TAFT	HO	good	0
2009-05-16	9	136	11:13:00	09TE01	ENGL	50	83	HM	TAFT	HO	good	0
2009-05-16	9	136	11:18:00	09TE01	ENGL	50	70	TDR	TAFT	HO	good	0
2009-05-16	9	136	11:21:00	09TE01	ENGL	50	69	HM	TAFT	HO	good	0
2009-05-16	9	136	11:29:00	09TE01	ENGL	50	74	HM	TAFT	HO	good	0
2009-05-16	9	136	11:37:00	09TE01	ENGL	50	79	HM	TAFT	HO	good	0
2009-05-16	9	136	11:45:00	09TE01	ENGL	50	67	HM	TAFT	HO	good	0
2009-05-16	9	136	11:50:00	09TE01	ENGL	50	79	TDR	TAFT	HO	good	0
2009-05-16	9	136	11:53:00	09TE01	ENGL	50	87	HM	TAFT	HO	good	0
2009-05-16	9	136	11:58:00	09TE01	ENGL	50	72	TDR	TAFT	HO	good	0
2009-05-16	9	136	12:04:00	09TE01	ENGL	50	75	HM	TAFT	HO	good	0
2009-05-16	9	136	12:20:00	09TE01	ENGL	50	81	HM	TAFT	HO	good	0
2009-05-16	9	136	12:28:00	09TE01	ENGL	50	75	HM	TAFT	HO	good	0
2009-05-16	9	136	12:33:00	09TE01	ENGL	50	84	TDR	TAFT	HO	good	0
2009-05-16	9	136	12:36:00	09TE01	ENGL	50	78	HM	TAFT	HO	good	0
2009-05-16	9	136	12:41:00	09TE01	ENGL	50	83	TDR	TAFT	HO	good	0
2009-05-16	9	136	12:45:00	09TE01	ENGL	50	83	HM	TAFT	HO	good	0
2009-05-16	9	136	12:49:00	09TE01	ENGL	50	81	TDR	TAFT	HO	good	0
2009-05-16	9	136	12:53:00	09TE01	ENGL	50	80	HM	TAFT	HO	good	0
2009-05-16	9	136	12:57:00	09TE01	ENGL	50	85	TDR	TAFT	HO	good	0
2009-05-16	9	136	13:03:00	09TE01	ENGL	50	76	HM	TAFT	HO	good	0
2009-05-16	9	136	13:08:00	09TE01	ENGL	50	79	TDR	TAFT	HO	good	0
2009-05-16	9	136	13:11:00	09TE01	ENGL	50	86	HM	TAFT	HO	good	0
2009-05-16	9	136	13:16:00	09TE01	ENGL	50	83	TDR	TAFT	HO	good	0
2009-05-16	9	136	13:19:00	09TE01	ENGL	50	94	HM	TAFT	HO	good	0
2009-05-16	9	136	13:24:00	09TE01	ENGL	50	75	TDR	TAFT	HO	good	0
2009-05-16	9	136	13:27:00	09TE01	ENGL	50	90	HM	TAFT	HO	good	0
2009-05-16	9	136	13:32:00	09TE01	ENGL	50	85	TDR	TAFT	HO	good	0
2009-05-16	9	136	13:36:00	09TE01	ENGL	50	87	HM	TAFT	HO	good	0
2009-05-16	9	136	13:41:00	09TE01	ENGL	50	79	TDR	TAFT	HO	good	0
2009-05-16	9	136	13:44:00	09TE01	ENGL	50	92	HM	TAFT	HO	good	0
2009-05-16	9	136	13:49:00	09TE01	ENGL	50	81	TDR	TAFT	HO	good	0
2009-05-16	9	136	13:53:00	09TE01	ENGL	50	86	HM	TAFT	HO	good	0
2009-05-16	9	136	13:58:00	09TE01	ENGL	50	83	TDR	TAFT	HO	good	0
2009-05-16	9	136	14:03:00	09TE01	ENGL	50	93	HM	TAFT	HO	good	0
2009-05-16	9	136	14:11:00	09TE01	ENGL	50	88	HM	TAFT	HO	good	0
2009-05-16	9	136	14:17:00	09TE01	ENGL	50	82	TDR	TAFT	HO	good	0
2009-05-16	9	136	14:25:00	09TE01	ENGL	50	82	TDR	TAFT	HO	good	0
2009-05-16	9	136	14:29:00	09TE01	ENGL	50	90	HM	TAFT	HO	good	0
2009-05-16	9	136	14:34:00	09TE01	ENGL	50	87	TDR	TAFT	HO	good	0
2009-05-16	9	136	14:37:00	09TE01	ENGL	50	88	HM	TAFT	HO	good	0
2009-05-16	9	136	14:42:00	09TE01	ENGL	50	85	TDR	TAFT	HO	good	0
2009-05-16	9	136	14:46:00	09TE01	ENGL	50	98	HM	TAFT	HO	good	0
2009-05-16	9	136	14:51:00	09TE01	ENGL	50	82	TDR	TAFT	HO	good	0
2009-05-16	9	136	14:54:00	09TE01	ENGL	50	96	HM	TAFT	HO	good	0
2009-05-16	9	136	14:59:00	09TE01	ENGL	50	85	TDR	TAFT	HO	good	0
2009-05-16	9	136	15:05:00	09TE01	ENGL	50	93	HM	TAFT	HO	good	0
2009-05-16	9	136	15:10:00	09TE01	ENGL	50	88	TDR	TAFT	HO	good	0
2009-05-16	9	136	15:14:00	09TE01	ENGL	50	95	HM	TAFT	HO	good	0
2009-05-16	9	136	15:19:00	09TE01	ENGL	50	79	TDR	TAFT	HO	good	0
2009-05-16	9	136	15:23:00	09TE01	ENGL	50	94	HM	TAFT	HO	good	0
2009-05-16	9	136	15:28:00	09TE01	ENGL	50	75	TDR	TAFT	HO	good	0
2009-05-16	9	136	15:31:00	09TE01	ENGL	50	95	HM	TAFT	HO	good	0
2009-05-16	9	136	15:36:00	09TE01	ENGL	50	90	TDR	TAFT	HO	good	0
2009-05-16	9	136	15:40:00	09TE01	ENGL	50	99	HM	TAFT	HO	good	0
2009-05-16	9	136	15:45:00	09TE01	ENGL	50	81	TDR	TAFT	HO	good	0
2009-05-16	9	136	15:49:00	09TE01	ENGL	50	108	HM	TAFT	HO	good	0
2009-05-16	9	136	15:54:00	09TE01	ENGL	50	92	TDR	TAFT	HO	good	0
2009-05-16	9	136	16:17:00	09TE01	ENGL	50	74	HM	TAFT	HO	good	0
2009-05-16	9	136	16:22:00	09TE01	ENGL	50	64	TDR	TAFT	HO	good	0
2009-05-16	9	136	16:25:00	09TE01	ENGL	50	77	HM	TAFT	HO	good	0
2009-05-16	9	136	16:43:00	09TE01	ENGL	50	68	HM	TAFT	HO	good	0
2009-05-16	9	136	16:51:00	09TE01	ENGL	50	73	HM	TAFT	HO	good	0
2009-05-16	9	136	17:02:00	09TE01	ENGL	50	77	HM	TAFT	HO	good	0
2009-05-16	9	136	17:11:00	09TE01	ENGL	50	77	HM	TAFT	HO	good	0
2009-05-16	9	136	17:20:00	09TE01	ENGL	50	70	HM	TAFT	HO	good	0
2009-05-16	9	136	17:29:00	09TE01	ENGL	50	69	HM	TAFT	HO	good	0
2009-05-16	9	136	17:37:00	09TE01	ENGL	50	75	HM	TAFT	HO	good	0
2009-05-16	9	136	17:46:00	09TE01	ENGL	50	80	HM	TAFT	HO	good	0
2009-05-16	9	136	17:51:00	09TE01	ENGL	50	72	TDR	TAFT	HO	good	0
2009-05-16	9	136	17:54:00	09TE01	ENGL	50	77	HM	TAFT	HO	good	0
2009-05-16	9	136	18:05:00	09TE01	ENGL	50	80	HM	TAFT	HO	good	0
2009-05-16	9	136	18:13:00	09TE01	ENGL	50	75	HM	TAFT	HO	good	0
2009-05-16	9	136	18:18:00	09TE01	ENGL	50	76	TDR	TAFT	HO	good	0
2009-05-16	9	136	18:26:00	09TE01	ENGL	50	78	TDR	TAFT	HO	good	0
2009-05-16	9	136	18:30:00	09TE01	ENGL	50	88	HM	TAFT	HO	good	0
2009-05-16	9	136	18:35:00	09TE01	ENGL	50	76	TDR	TAFT	HO	good	0
2009-05-16	9	136	18:39:00	09TE01	ENGL	50	71	HM	TAFT	HO	good	0
2009-05-16	9	136	18:43:00	09TE01	ENGL	50	76	TDR	TAFT	HO	good	0
2009-05-16	9	136	18:47:00	09TE01	ENGL	50	72	HM	TAFT	HO	good	0
2009-05-16	9	136	18:52:00	09TE01	ENGL	50	78	TDR	TAFT	HO	good	0
2009-05-16	9	136	19:05:00	09TE01	ENGL	50	75	HM	TAFT	HO	good	0
2009-05-16	9	136	19:10:00	09TE01	ENGL	50	74	TDR	TAFT	HO	good	0
2009-05-16	9	136	19:13:00	09TE01	ENGL	50	89	HM	TAFT	HO	good	0
2009-05-16	9	136	19:17:00	09TE01	ENGL	50	69	TDR	TAFT	HO	good	0
2009-05-16	9	136	19:21:00	09TE01	ENGL	50	90	HM	TAFT	HO	good	0
2009-05-16	9	136	19:28:00	09TE01	ENGL	50	86	HM	TAFT	HO	good	0
2009-05-16	9	136	20:43:00	09TE01	ENGL	50	136	HM	TAFT	HO	good	0
2009-05-17	9	137	14:04:00	09TE01	ENGL	50	119	HM	TAFT	HO	good	0
2009-05-17	9	137	14:12:00	09TE01	ENGL	50	96	HM	TAFT	HO	good	0
2009-05-17	9	137	14:20:00	09TE01	ENGL	50	97	HM	TAFT	HO	good	0
2009-05-17	9	137	14:44:00	09TE01	ENGL	50	75	HM	TAFT	HO	good	0
2009-05-17	9	137	14:52:00	09TE01	ENGL	50	76	HM	TAFT	HO	good	0
2009-05-17	9	137	15:06:00	09TE01	ENGL	50	75	TDR	TAFT	HO	good	0
2009-05-17	9	137	15:09:00	09TE01	ENGL	50	90	HM	TAFT	HO	good	0
2009-05-17	9	137	15:14:00	09TE01	ENGL	50	81	TDR	TAFT	HO	good	0
2009-05-17	9	137	15:22:00	09TE01	ENGL	50	78	TDR	TAFT	HO	good	0
2009-05-17	9	137	15:26:00	09TE01	ENGL	50	86	HM	TAFT	HO	good	0
2009-05-17	9	137	15:30:00	09TE01	ENGL	50	75	TDR	TAFT	HO	good	0
2009-05-17	9	137	15:34:00	09TE01	ENGL	50	88	HM	TAFT	HO	good	0
2009-05-17	9	137	15:42:00	09TE01	ENGL	50	77	HM	TAFT	HO	good	0
2009-05-17	9	137	15:54:00	09TE01	ENGL	50	69	TDR	TAFT	HO	good	0
2009-05-17	9	137	15:57:00	09TE01	ENGL	50	80	HM	TAFT	HO	good	0
2009-05-17	9	137	16:07:00	09TE01	ENGL	50	80	HM	TAFT	HO	good	0
2009-05-17	9	137	16:12:00	09TE01	ENGL	50	73	TDR	TAFT	HO	good	0
2009-05-17	9	137	16:15:00	09TE01	ENGL	50	69	HM	TAFT	HO	good	0
2009-05-17	9	137	16:20:00	09TE01	ENGL	50	75	TDR	TAFT	HO	good	0
2009-05-17	9	137	16:24:00	09TE01	ENGL	50	80	HM	TAFT	HO	good	0
2009-05-17	9	137	16:28:00	09TE01	ENGL	50	78	TDR	TAFT	HO	good	0
2009-05-17	9	137	16:36:00	09TE01	ENGL	50	83	TDR	TAFT	HO	good	0
2009-05-17	9	137	16:44:00	09TE01	ENGL	50	76	TDR	TAFT	HO	good	0
2009-05-17	9	137	16:47:00	09TE01	ENGL	50	78	HM	TAFT	HO	good	0
2009-05-17	9	137	16:52:00	09TE01	ENGL	50	77	TDR	TAFT	HO	good	0
2009-05-17	9	137	16:55:00	09TE01	ENGL	50	81	HM	TAFT	HO	good	0
2009-05-17	9	137	16:59:00	09TE01	ENGL	50	85	TDR	TAFT	HO	good	0
2009-05-17	9	137	17:04:00	09TE01	ENGL	50	77	HM	TAFT	HO	good	0
2009-05-17	9	137	17:09:00	09TE01	ENGL	50	83	TDR	TAFT	HO	good	0
2009-05-17	9	137	17:12:00	09TE01	ENGL	50	81	HM	TAFT	HO	good	0
2009-05-17	9	137	17:17:00	09TE01	ENGL	50	76	TDR	TAFT	HO	good	0
2009-05-17	9	137	17:20:00	09TE01	ENGL	50	83	HM	TAFT	HO	good	0
2009-05-17	9	137	17:25:00	09TE01	ENGL	50	84	TDR	TAFT	HO	good	0
2009-05-17	9	137	17:28:00	09TE01	ENGL	50	79	HM	TAFT	HO	good	0
2009-05-17	9	137	17:32:00	09TE01	ENGL	50	80	TDR	TAFT	HO	good	0
2009-05-17	9	137	17:36:00	09TE01	ENGL	50	83	HM	TAFT	HO	good	0
2009-05-17	9	137	17:40:00	09TE01	ENGL	50	76	TDR	TAFT	HO	good	0
2009-05-17	9	137	17:43:00	09TE01	ENGL	50	84	HM	TAFT	HO	good	0
2009-05-17	9	137	17:48:00	09TE01	ENGL	50	83	TDR	TAFT	HO	good	0
2009-05-17	9	137	17:51:00	09TE01	ENGL	50	82	HM	TAFT	HO	good	0
2009-05-17	9	137	17:55:00	09TE01	ENGL	50	80	TDR	TAFT	HO	good	0
2009-05-17	9	137	18:07:00	09TE01	ENGL	50	68	HM	TAFT	HO	good	0
2009-05-17	9	137	18:11:00	09TE01	ENGL	50	75	TDR	TAFT	HO	good	0
2009-05-17	9	137	18:14:00	09TE01	ENGL	50	87	HM	TAFT	HO	good	0
2009-05-17	9	137	18:18:00	09TE01	ENGL	50	67	TDR	TAFT	HO	good	0
2009-05-17	9	137	18:22:00	09TE01	ENGL	50	91	HM	TAFT	HO	good	0
2009-05-17	9	137	18:26:00	09TE01	ENGL	50	79	TDR	TAFT	HO	good	0
2009-05-17	9	137	18:36:00	09TE01	ENGL	50	80	HM	TAFT	HO	good	0
2009-05-17	9	137	19:19:00	09TE01	ENGL	50	99	HM	TAFT	HO	good	0
2009-05-17	9	137	20:18:00	09TE01	ENGL	50	80	TDR	TAFT	HO	good	0
2009-05-17	9	137	20:27:00	09TE01	ENGL	50	100	HM	TAFT	HO	good	0
2009-05-17	9	137	21:13:00	09TE01	ENGL	50	77	HM	TAFT	HO	good	0
2009-05-19	9	139	08:38:00	09TE01	ENGL	50	79	HM	TAFT	HO	good	0
2009-05-19	9	139	08:45:00	09TE01	ENGL	50	83	HM	TAFT	HO	good	0
2009-05-19	9	139	08:52:00	09TE01	ENGL	50	81	HM	TAFT	HO	good	0
2009-05-19	9	139	08:59:00	09TE01	ENGL	50	80	HM	TAFT	HO	good	0
2009-05-19	9	139	09:04:00	09TE01	ENGL	50	81	TDR	TAFT	HO	good	0
2009-05-19	9	139	09:07:00	09TE01	ENGL	50	76	HM	TAFT	HO	good	0
2009-05-19	9	139	09:12:00	09TE01	ENGL	50	80	TDR	TAFT	HO	good	0
2009-05-19	9	139	09:15:00	09TE01	ENGL	50	77	HM	TAFT	HO	good	0
2009-05-19	9	139	09:19:00	09TE01	ENGL	50	70	TDR	TAFT	HO	good	0
2009-05-19	9	139	09:23:00	09TE01	ENGL	50	81	HM	TAFT	HO	good	0
2009-05-19	9	139	09:27:00	09TE01	ENGL	50	81	TDR	TAFT	HO	good	0
2009-05-19	9	139	09:30:00	09TE01	ENGL	50	83	HM	TAFT	HO	good	0
2009-05-19	9	139	09:35:00	09TE01	ENGL	50	81	TDR	TAFT	HO	good	0
2009-05-19	9	139	09:38:00	09TE01	ENGL	50	77	HM	TAFT	HO	good	0
2009-05-19	9	139	09:46:00	09TE01	ENGL	50	74	HM	TAFT	HO	good	0
2009-05-19	9	139	09:51:00	09TE01	ENGL	50	73	TDR	TAFT	HO	good	0
2009-05-19	9	139	09:54:00	09TE01	ENGL	50	72	HM	TAFT	HO	good	0
2009-05-19	9	139	09:59:00	09TE01	ENGL	50	79	TDR	TAFT	HO	good	0
2009-05-19	9	139	10:04:00	09TE01	ENGL	50	80	HM	TAFT	HO	good	0
2009-05-19	9	139	10:08:00	09TE01	ENGL	50	77	TDR	TAFT	HO	good	0
2009-05-19	9	139	10:12:00	09TE01	ENGL	50	72	HM	TAFT	HO	good	0
2009-05-19	9	139	10:20:00	09TE01	ENGL	50	77	HM	TAFT	HO	good	0
2009-05-19	9	139	10:24:00	09TE01	ENGL	50	75	TDR	TAFT	HO	good	0
2009-05-19	9	139	10:27:00	09TE01	ENGL	50	74	HM	TAFT	HO	good	0
2009-05-19	9	139	10:32:00	09TE01	ENGL	50	72	TDR	TAFT	HO	good	0
2009-05-19	9	139	10:40:00	09TE01	ENGL	50	71	TDR	TAFT	HO	good	0
2009-05-19	9	139	10:48:00	09TE01	ENGL	50	73	TDR	TAFT	HO	good	0
2009-05-19	9	139	10:51:00	09TE01	ENGL	50	76	HM	TAFT	HO	good	0
2009-05-19	9	139	10:56:00	09TE01	ENGL	50	71	TDR	TAFT	HO	good	0
2009-05-19	9	139	10:59:00	09TE01	ENGL	50	70	HM	TAFT	HO	good	0
2009-05-19	9	139	11:16:00	09TE01	ENGL	50	83	HM	TAFT	HO	good	0
2009-05-19	9	139	11:20:00	09TE01	ENGL	50	66	TDR	TAFT	HO	good	0
2009-05-19	9	139	11:24:00	09TE01	ENGL	50	84	HM	TAFT	HO	good	0
2009-05-19	9	139	11:32:00	09TE01	ENGL	50	79	HM	TAFT	HO	good	0
2009-05-19	9	139	11:40:00	09TE01	ENGL	50	77	HM	TAFT	HO	good	0
2009-05-19	9	139	11:53:00	09TE01	ENGL	50	65	TDR	TAFT	HO	good	0
2009-05-19	9	139	12:02:00	09TE01	ENGL	50	65	TDR	TAFT	HO	good	0
2009-05-19	9	139	12:06:00	09TE01	ENGL	50	67	HM	TAFT	HO	good	0
2009-05-19	9	139	12:11:00	09TE01	ENGL	50	66	TDR	TAFT	HO	good	0
2009-05-19	9	139	12:19:00	09TE01	ENGL	50	65	TDR	TAFT	HO	good	0
2009-05-19	9	139	12:22:00	09TE01	ENGL	50	68	HM	TAFT	HO	good	0
2009-05-19	9	139	12:38:00	09TE01	ENGL	50	88	HM	TAFT	HO	good	0
2009-05-19	9	139	12:43:00	09TE01	ENGL	50	69	TDR	TAFT	HO	good	0
2009-05-19	9	139	12:47:00	09TE01	ENGL	50	76	HM	TAFT	HO	good	0
2009-05-19	9	139	12:51:00	09TE01	ENGL	50	72	TDR	TAFT	HO	good	0
2009-05-19	9	139	12:55:00	09TE01	ENGL	50	80	HM	TAFT	HO	good	0
2009-05-19	9	139	12:59:00	09TE01	ENGL	50	75	TDR	TAFT	HO	good	0
2009-05-19	9	139	13:05:00	09TE01	ENGL	50	76	HM	TAFT	HO	good	0
2009-05-19	9	139	13:09:00	09TE01	ENGL	50	74	TDR	TAFT	HO	good	0
2009-05-19	9	139	13:13:00	09TE01	ENGL	50	74	HM	TAFT	HO	good	0
2009-05-19	9	139	13:17:00	09TE01	ENGL	50	71	TDR	TAFT	HO	good	0
2009-05-19	9	139	13:21:00	09TE01	ENGL	50	69	HM	TAFT	HO	good	0
2009-05-19	9	139	13:29:00	09TE01	ENGL	50	77	HM	TAFT	HO	good	0
2009-05-19	9	139	13:36:00	09TE01	ENGL	50	69	HM	TAFT	HO	good	0
2009-05-19	9	139	13:41:00	09TE01	ENGL	50	70	TDR	TAFT	HO	good	0
2009-05-19	9	139	13:44:00	09TE01	ENGL	50	81	HM	TAFT	HO	good	0
2009-05-19	9	139	14:26:00	09TE01	ENGL	50	67	TDR	TAFT	HO	good	0
2009-05-19	9	139	14:33:00	09TE01	ENGL	50	66	TDR	TAFT	HO	good	0
2009-05-19	9	139	14:42:00	09TE01	ENGL	50	74	HM	TAFT	HO	good	0
2009-05-19	9	139	15:07:00	09TE01	ENGL	50	70	TDR	TAFT	HO	good	0
2009-05-19	9	139	15:14:00	09TE01	ENGL	50	66	TDR	TAFT	HO	good	0
2009-05-19	9	139	15:21:00	09TE01	ENGL	50	69	TDR	TAFT	HO	good	0
2009-05-19	9	139	15:34:00	09TE01	ENGL	50	68	TDR	TAFT	HO	good	0
2009-05-20	9	140	08:51:00	09TE01	ENGL	50	80	HM	TAFT	HO	good	0
2009-05-20	9	140	09:23:00	09TE01	ENGL	50	102	HM	TAFT	HO	good	0
2009-05-20	9	140	09:48:00	09TE01	ENGL	50	87	TDR	TAFT	HO	good	0
2009-05-20	9	140	10:34:00	09TE01	ENGL	50	83	HM	TAFT	HO	good	0
2009-05-20	9	140	10:39:00	09TE01	ENGL	50	77	TDR	TAFT	HO	good	0
2009-05-20	9	140	10:46:00	09TE01	ENGL	50	67	TDR	TAFT	HO	good	0
2009-05-20	9	140	10:49:00	09TE01	ENGL	50	84	HM	TAFT	HO	good	0
2009-05-20	9	140	10:54:00	09TE01	ENGL	50	85	TDR	TAFT	HO	good	0
2009-05-20	9	140	10:57:00	09TE01	ENGL	50	84	HM	TAFT	HO	good	0
2009-05-20	9	140	11:05:00	09TE01	ENGL	50	85	HM	TAFT	HO	good	0
2009-05-20	9	140	11:09:00	09TE01	ENGL	50	87	TDR	TAFT	HO	good	0
2009-05-20	9	140	11:12:00	09TE01	ENGL	50	87	HM	TAFT	HO	good	0
2009-05-20	9	140	11:16:00	09TE01	ENGL	50	88	TDR	TAFT	HO	good	0
2009-05-20	9	140	11:19:00	09TE01	ENGL	50	86	HM	TAFT	HO	good	0
2009-05-20	9	140	11:40:00	09TE01	ENGL	50	92	HM	TAFT	HO	good	0
2009-05-20	9	140	11:47:00	09TE01	ENGL	50	95	HM	TAFT	HO	good	0
2009-05-20	9	140	12:02:00	09TE01	ENGL	50	96	HM	TAFT	HO	good	0
2009-05-20	9	140	12:37:00	09TE01	ENGL	50	66	HM	TAFT	HO	good	0
2009-05-20	9	140	12:42:00	09TE01	ENGL	50	67	TDR	TAFT	HO	good	0
2009-05-20	9	140	12:45:00	09TE01	ENGL	50	72	HM	TAFT	HO	good	0
2009-05-20	9	140	12:56:00	09TE01	ENGL	50	68	TDR	TAFT	HO	good	0
2009-05-20	9	140	12:59:00	09TE01	ENGL	50	79	HM	TAFT	HO	good	0
2009-05-20	9	140	13:05:00	09TE01	ENGL	50	72	TDR	TAFT	HO	good	0
2009-05-20	9	140	13:08:00	09TE01	ENGL	50	79	HM	TAFT	HO	good	0
2009-05-20	9	140	13:12:00	09TE01	ENGL	50	73	TDR	TAFT	HO	good	0
2009-05-20	9	140	13:15:00	09TE01	ENGL	50	87	HM	TAFT	HO	good	0
2009-05-20	9	140	13:19:00	09TE01	ENGL	50	75	TDR	TAFT	HO	good	0
2009-05-20	9	140	13:22:00	09TE01	ENGL	50	76	HM	TAFT	HO	good	0
2009-05-20	9	140	13:27:00	09TE01	ENGL	50	79	TDR	TAFT	HO	good	0
2009-05-20	9	140	13:29:00	09TE01	ENGL	50	81	HM	TAFT	HO	good	0
2009-05-20	9	140	13:34:00	09TE01	ENGL	50	72	TDR	TAFT	HO	good	0
2009-05-20	9	140	13:37:00	09TE01	ENGL	50	78	HM	TAFT	HO	good	0
2009-05-20	9	140	13:41:00	09TE01	ENGL	50	75	TDR	TAFT	HO	good	0
2009-05-20	9	140	13:44:00	09TE01	ENGL	50	86	HM	TAFT	HO	good	0
2009-05-20	9	140	13:48:00	09TE01	ENGL	50	73	TDR	TAFT	HO	good	0
2009-05-20	9	140	13:51:00	09TE01	ENGL	50	77	HM	TAFT	HO	good	0
2009-05-20	9	140	13:58:00	09TE01	ENGL	50	79	HM	TAFT	HO	good	0
2009-05-20	9	140	14:04:00	09TE01	ENGL	50	75	TDR	TAFT	HO	good	0
2009-05-20	9	140	14:07:00	09TE01	ENGL	50	92	HM	TAFT	HO	good	0
2009-05-20	9	140	14:11:00	09TE01	ENGL	50	74	TDR	TAFT	HO	good	0
2009-05-20	9	140	14:14:00	09TE01	ENGL	50	72	HM	TAFT	HO	good	0
2009-05-20	9	140	14:18:00	09TE01	ENGL	50	68	TDR	TAFT	HO	good	0
2009-05-20	9	140	14:21:00	09TE01	ENGL	50	77	HM	TAFT	HO	good	0
2009-05-20	9	140	14:26:00	09TE01	ENGL	50	80	TDR	TAFT	HO	good	0
2009-05-20	9	140	14:29:00	09TE01	ENGL	50	70	HM	TAFT	HO	good	0
2009-05-20	9	140	14:33:00	09TE01	ENGL	50	81	TDR	TAFT	HO	good	0
2009-05-20	9	140	14:36:00	09TE01	ENGL	50	78	HM	TAFT	HO	good	0
2009-05-20	9	140	14:40:00	09TE01	ENGL	50	88	TDR	TAFT	HO	good	0
2009-05-20	9	140	14:44:00	09TE01	ENGL	50	76	HM	TAFT	HO	good	0
2009-05-20	9	140	14:48:00	09TE01	ENGL	50	75	TDR	TAFT	HO	good	0
2009-05-20	9	140	14:51:00	09TE01	ENGL	50	98	HM	TAFT	HO	good	0
2009-05-20	9	140	14:55:00	09TE01	ENGL	50	80	TDR	TAFT	HO	good	0
2009-05-20	9	140	14:58:00	09TE01	ENGL	50	96	HM	TAFT	HO	good	0
2009-05-20	9	140	15:04:00	09TE01	ENGL	50	83	TDR	TAFT	HO	good	0
2009-05-20	9	140	15:07:00	09TE01	ENGL	50	100	HM	TAFT	HO	good	0
2009-05-20	9	140	15:11:00	09TE01	ENGL	50	90	TDR	TAFT	HO	good	0
2009-05-20	9	140	15:15:00	09TE01	ENGL	50	88	HM	TAFT	HO	good	0
2009-05-20	9	140	15:19:00	09TE01	ENGL	50	84	TDR	TAFT	HO	good	0
2009-05-20	9	140	15:22:00	09TE01	ENGL	50	101	HM	TAFT	HO	good	0
2009-05-20	9	140	15:26:00	09TE01	ENGL	50	80	TDR	TAFT	HO	good	0
2009-05-20	9	140	15:29:00	09TE01	ENGL	50	81	HM	TAFT	HO	good	0
2009-05-20	9	140	15:33:00	09TE01	ENGL	50	77	TDR	TAFT	HO	good	0
2009-05-20	9	140	15:36:00	09TE01	ENGL	50	83	HM	TAFT	HO	good	0
2009-05-20	9	140	15:41:00	09TE01	ENGL	50	83	TDR	TAFT	HO	good	0
2009-05-20	9	140	15:44:00	09TE01	ENGL	50	81	HM	TAFT	HO	good	0
2009-05-20	9	140	15:48:00	09TE01	ENGL	50	86	TDR	TAFT	HO	good	0
2009-05-20	9	140	15:51:00	09TE01	ENGL	50	106	HM	TAFT	HO	good	0
2009-05-20	9	140	15:55:00	09TE01	ENGL	50	86	TDR	TAFT	HO	good	0
2009-05-20	9	140	15:58:00	09TE01	ENGL	50	92	HM	TAFT	HO	good	0
2009-05-20	9	140	16:04:00	09TE01	ENGL	50	96	TDR	TAFT	HO	good	0
2009-05-20	9	140	16:07:00	09TE01	ENGL	50	109	HM	TAFT	HO	good	0
2009-05-20	9	140	16:11:00	09TE01	ENGL	50	80	TDR	TAFT	HO	good	0
2009-05-20	9	140	16:14:00	09TE01	ENGL	50	115	HM	TAFT	HO	good	0
2009-05-20	9	140	16:18:00	09TE01	ENGL	50	101	TDR	TAFT	HO	good	0
2009-05-20	9	140	16:21:00	09TE01	ENGL	50	110	HM	TAFT	HO	good	0
2009-05-20	9	140	16:26:00	09TE01	ENGL	50	87	TDR	TAFT	HO	good	0
2009-05-20	9	140	16:29:00	09TE01	ENGL	50	111	HM	TAFT	HO	good	0
2009-05-20	9	140	16:33:00	09TE01	ENGL	50	95	TDR	TAFT	HO	good	0
2009-05-20	9	140	16:36:00	09TE01	ENGL	50	110	HM	TAFT	HO	good	0
2009-05-20	9	140	16:40:00	09TE01	ENGL	50	92	TDR	TAFT	HO	good	0
2009-05-20	9	140	16:43:00	09TE01	ENGL	50	107	HM	TAFT	HO	good	0
2009-05-20	9	140	16:47:00	09TE01	ENGL	50	102	TDR	TAFT	HO	good	0
2009-05-20	9	140	16:50:00	09TE01	ENGL	50	116	HM	TAFT	HO	good	0
2009-05-20	9	140	16:54:00	09TE01	ENGL	50	101	TDR	TAFT	HO	good	0
2009-05-20	9	140	16:57:00	09TE01	ENGL	50	106	HM	TAFT	HO	good	0
2009-05-20	9	140	17:02:00	09TE01	ENGL	50	87	TDR	TAFT	HO	good	0
2009-05-20	9	140	17:06:00	09TE01	ENGL	50	99	HM	TAFT	HO	good	0
2009-05-20	9	140	17:10:00	09TE01	ENGL	50	107	TDR	TAFT	HO	good	0
2009-05-20	9	140	17:13:00	09TE01	ENGL	50	108	HM	TAFT	HO	good	0
2009-05-20	9	140	17:17:00	09TE01	ENGL	50	96	TDR	TAFT	HO	good	0
2009-05-20	9	140	17:20:00	09TE01	ENGL	50	121	HM	TAFT	HO	good	0
2009-05-20	9	140	17:39:00	09TE01	ENGL	50	112	HM	TAFT	HO	good	0
2009-05-20	9	140	17:52:00	09TE01	ENGL	50	96	HM	TAFT	HO	good	0
2009-05-20	9	140	19:09:00	09TE01	ENGL	50	74	HM	TAFT	HO	good	0
2009-05-21	9	141	08:29:00	09TE01	ENGL	50	109	HM	TAFT	HO	good	0
2009-05-21	9	141	09:16:00	09TE01	ENGL	50	94	HM	TAFT	HO	good	0
2009-05-21	9	141	09:23:00	09TE01	ENGL	50	79	HM	TAFT	HO	good	0
2009-05-21	9	141	09:27:00	09TE01	ENGL	50	79	TDR	TAFT	HO	good	0
2009-05-21	9	141	09:31:00	09TE01	ENGL	50	71	HM	TAFT	HO	good	0
2009-05-21	9	141	09:35:00	09TE01	ENGL	50	81	TDR	TAFT	HO	good	0
2009-05-21	9	141	09:38:00	09TE01	ENGL	50	74	HM	TAFT	HO	good	0
2009-05-21	9	141	09:43:00	09TE01	ENGL	50	85	TDR	TAFT	HO	good	0
2009-05-21	9	141	09:46:00	09TE01	ENGL	50	75	HM	TAFT	HO	good	0
2009-05-21	9	141	09:50:00	09TE01	ENGL	50	84	TDR	TAFT	HO	good	0
2009-05-21	9	141	09:54:00	09TE01	ENGL	50	78	HM	TAFT	HO	good	0
2009-05-21	9	141	09:58:00	09TE01	ENGL	50	86	TDR	TAFT	HO	good	0
2009-05-21	9	141	10:03:00	09TE01	ENGL	50	85	HM	TAFT	HO	good	0
2009-05-21	9	141	10:07:00	09TE01	ENGL	50	85	TDR	TAFT	HO	good	0
2009-05-21	9	141	10:11:00	09TE01	ENGL	50	69	HM	TAFT	HO	good	0
2009-05-21	9	141	10:15:00	09TE01	ENGL	50	86	TDR	TAFT	HO	good	0
2009-05-21	9	141	10:23:00	09TE01	ENGL	50	81	TDR	TAFT	HO	good	0
2009-05-21	9	141	10:26:00	09TE01	ENGL	50	86	HM	TAFT	HO	good	0
2009-05-21	9	141	10:30:00	09TE01	ENGL	50	86	TDR	TAFT	HO	good	0
2009-05-21	9	141	10:33:00	09TE01	ENGL	50	77	HM	TAFT	HO	good	0
2009-05-21	9	141	10:38:00	09TE01	ENGL	50	86	TDR	TAFT	HO	good	0
2009-05-21	9	141	10:41:00	09TE01	ENGL	50	73	HM	TAFT	HO	good	0
2009-05-21	9	141	10:45:00	09TE01	ENGL	50	83	TDR	TAFT	HO	good	0
2009-05-21	9	141	10:49:00	09TE01	ENGL	50	69	HM	TAFT	HO	good	0
2009-05-21	9	141	10:53:00	09TE01	ENGL	50	86	TDR	TAFT	HO	good	0
2009-05-21	9	141	10:57:00	09TE01	ENGL	50	77	HM	TAFT	HO	good	0
2009-05-21	9	141	11:03:00	09TE01	ENGL	50	90	TDR	TAFT	HO	good	0
2009-05-21	9	141	11:10:00	09TE01	ENGL	50	86	TDR	TAFT	HO	good	0
2009-05-21	9	141	11:14:00	09TE01	ENGL	50	73	HM	TAFT	HO	good	0
2009-05-21	9	141	11:18:00	09TE01	ENGL	50	87	TDR	TAFT	HO	good	0
2009-05-21	9	141	11:22:00	09TE01	ENGL	50	72	HM	TAFT	HO	good	0
2009-05-21	9	141	11:26:00	09TE01	ENGL	50	83	TDR	TAFT	HO	good	0
2009-05-21	9	141	11:34:00	09TE01	ENGL	50	76	TDR	TAFT	HO	good	0
2009-05-21	9	141	11:38:00	09TE01	ENGL	50	69	HM	TAFT	HO	good	0
2009-05-21	9	141	11:42:00	09TE01	ENGL	50	87	TDR	TAFT	HO	good	0
2009-05-21	9	141	11:45:00	09TE01	ENGL	50	76	HM	TAFT	HO	good	0
2009-05-21	9	141	11:50:00	09TE01	ENGL	50	89	TDR	TAFT	HO	good	0
2009-05-21	9	141	11:53:00	09TE01	ENGL	50	77	HM	TAFT	HO	good	0
2009-05-21	9	141	11:58:00	09TE01	ENGL	50	87	TDR	TAFT	HO	good	0
2009-05-21	9	141	12:03:00	09TE01	ENGL	50	76	HM	TAFT	HO	good	0
2009-05-21	9	141	12:07:00	09TE01	ENGL	50	88	TDR	TAFT	HO	good	0
2009-05-21	9	141	12:11:00	09TE01	ENGL	50	74	HM	TAFT	HO	good	0
2009-05-21	9	141	12:15:00	09TE01	ENGL	50	96	TDR	TAFT	HO	good	0
2009-05-21	9	141	12:19:00	09TE01	ENGL	50	71	HM	TAFT	HO	good	0
2009-05-21	9	141	12:23:00	09TE01	ENGL	50	98	TDR	TAFT	HO	good	0
2009-05-21	9	141	12:27:00	09TE01	ENGL	50	94	HM	TAFT	HO	good	0
2009-05-21	9	141	12:31:00	09TE01	ENGL	50	87	TDR	TAFT	HO	good	0
2009-05-21	9	141	12:35:00	09TE01	ENGL	50	96	HM	TAFT	HO	good	0
2009-05-21	9	141	12:39:00	09TE01	ENGL	50	99	TDR	TAFT	HO	good	0
2009-05-21	9	141	12:43:00	09TE01	ENGL	50	89	HM	TAFT	HO	good	0
2009-05-21	9	141	12:47:00	09TE01	ENGL	50	94	TDR	TAFT	HO	good	0
2009-05-21	9	141	12:51:00	09TE01	ENGL	50	86	HM	TAFT	HO	good	0
2009-05-21	9	141	12:55:00	09TE01	ENGL	50	81	TDR	TAFT	HO	good	0
2009-05-21	9	141	12:58:00	09TE01	ENGL	50	80	HM	TAFT	HO	good	0
2009-05-21	9	141	13:05:00	09TE01	ENGL	50	95	TDR	TAFT	HO	good	0
2009-05-21	9	141	13:13:00	09TE01	ENGL	50	98	TDR	TAFT	HO	good	0
2009-05-21	9	141	13:21:00	09TE01	ENGL	50	88	TDR	TAFT	HO	good	0
2009-05-21	9	141	13:29:00	09TE01	ENGL	50	104	TDR	TAFT	HO	good	0
2009-05-21	9	141	13:32:00	09TE01	ENGL	50	93	HM	TAFT	HO	good	0
2009-05-21	9	141	13:37:00	09TE01	ENGL	50	101	TDR	TAFT	HO	good	0
2009-05-21	9	141	13:40:00	09TE01	ENGL	50	79	HM	TAFT	HO	good	0
2009-05-21	9	141	13:45:00	09TE01	ENGL	50	89	TDR	TAFT	HO	good	0
2009-05-21	9	141	13:48:00	09TE01	ENGL	50	84	HM	TAFT	HO	good	0
2009-05-21	9	141	13:53:00	09TE01	ENGL	50	96	TDR	TAFT	HO	good	0
2009-05-21	9	141	13:56:00	09TE01	ENGL	50	80	HM	TAFT	HO	good	0
2009-05-21	9	141	14:02:00	09TE01	ENGL	50	97	TDR	TAFT	HO	good	0
2009-05-21	9	141	14:06:00	09TE01	ENGL	50	104	HM	TAFT	HO	good	0
2009-05-21	9	141	14:10:00	09TE01	ENGL	50	94	TDR	TAFT	HO	good	0
2009-05-21	9	141	14:14:00	09TE01	ENGL	50	85	HM	TAFT	HO	good	0
2009-05-21	9	141	14:18:00	09TE01	ENGL	50	104	TDR	TAFT	HO	good	0
2009-05-21	9	141	14:22:00	09TE01	ENGL	50	94	HM	TAFT	HO	good	0
2009-05-21	9	141	14:26:00	09TE01	ENGL	50	89	TDR	TAFT	HO	good	0
2009-05-21	9	141	14:30:00	09TE01	ENGL	50	81	HM	TAFT	HO	good	0
2009-05-21	9	141	14:35:00	09TE01	ENGL	50	94	TDR	TAFT	HO	good	0
2009-05-21	9	141	14:38:00	09TE01	ENGL	50	101	HM	TAFT	HO	good	0
2009-05-21	9	141	14:43:00	09TE01	ENGL	50	97	TDR	TAFT	HO	good	0
2009-05-21	9	141	14:46:00	09TE01	ENGL	50	108	HM	TAFT	HO	good	0
2009-05-21	9	141	14:51:00	09TE01	ENGL	50	100	TDR	TAFT	HO	good	0
2009-05-21	9	141	14:54:00	09TE01	ENGL	50	109	HM	TAFT	HO	good	0
2009-05-21	9	141	14:59:00	09TE01	ENGL	50	96	TDR	TAFT	HO	good	0
2009-05-21	9	141	15:04:00	09TE01	ENGL	50	102	HM	TAFT	HO	good	0
2009-05-21	9	141	15:09:00	09TE01	ENGL	50	108	TDR	TAFT	HO	good	0
2009-05-21	9	141	15:12:00	09TE01	ENGL	50	123	HM	TAFT	HO	good	0
2009-05-21	9	141	15:17:00	09TE01	ENGL	50	111	TDR	TAFT	HO	good	0
2009-05-21	9	141	15:21:00	09TE01	ENGL	50	128	HM	TAFT	HO	good	0
2009-05-21	9	141	15:25:00	09TE01	ENGL	50	118	TDR	TAFT	HO	good	0
2009-05-21	9	141	15:29:00	09TE01	ENGL	50	130	HM	TAFT	HO	good	0
2009-05-21	9	141	15:33:00	09TE01	ENGL	50	130	TDR	TAFT	HO	good	0
2009-05-21	9	141	15:37:00	09TE01	ENGL	50	127	HM	TAFT	HO	good	0
2009-05-21	9	141	15:41:00	09TE01	ENGL	50	133	TDR	TAFT	HO	good	0
2009-05-21	9	141	15:45:00	09TE01	ENGL	50	128	HM	TAFT	HO	good	0
2009-05-21	9	141	15:49:00	09TE01	ENGL	50	123	TDR	TAFT	HO	good	0
2009-05-21	9	141	15:53:00	09TE01	ENGL	50	130	HM	TAFT	HO	good	0
2009-05-21	9	141	15:57:00	09TE01	ENGL	50	125	TDR	TAFT	HO	good	0
2009-05-21	9	141	16:23:00	09TE01	ENGL	50	96	TDR	TAFT	HO	good	0
2009-05-21	9	141	16:27:00	09TE01	ENGL	50	137	HM	TAFT	HO	good	0
2009-05-21	9	141	16:42:00	09TE01	ENGL	50	131	HM	TAFT	HO	good	0
2009-05-21	9	141	16:47:00	09TE01	ENGL	50	118	TDR	TAFT	HO	good	0
2009-05-21	9	141	16:58:00	09TE01	ENGL	50	128	HM	TAFT	HO	good	0
2009-05-21	9	141	17:04:00	09TE01	ENGL	50	122	TDR	TAFT	HO	good	0
2009-05-21	9	141	17:07:00	09TE01	ENGL	50	131	HM	TAFT	HO	good	0
2009-05-21	9	141	17:11:00	09TE01	ENGL	50	98	TDR	TAFT	HO	good	0
2009-05-21	9	141	17:26:00	09TE01	ENGL	50	96	TDR	TAFT	HO	good	0
2009-05-21	9	141	17:37:00	09TE01	ENGL	50	96	HM	TAFT	HO	good	0
2009-05-21	9	141	18:07:00	09TE01	ENGL	50	75	HM	TAFT	HO	good	0
2009-05-22	9	142	08:37:00	09TE01	ENGL	50	98	HM	TAFT	HO	good	0
2009-05-22	9	142	08:45:00	09TE01	ENGL	50	95	HM	TAFT	HO	good	0
2009-05-22	9	142	08:52:00	09TE01	ENGL	50	92	HM	TAFT	HO	good	0
2009-05-22	9	142	08:56:00	09TE01	ENGL	50	86	TDR	TAFT	HO	good	0
2009-05-22	9	142	08:59:00	09TE01	ENGL	50	96	HM	TAFT	HO	good	0
2009-05-22	9	142	09:05:00	09TE01	ENGL	50	74	TDR	TAFT	HO	good	0
2009-05-22	9	142	09:09:00	09TE01	ENGL	50	86	HM	TAFT	HO	good	0
2009-05-22	9	142	09:13:00	09TE01	ENGL	50	76	TDR	TAFT	HO	good	0
2009-05-22	9	142	09:20:00	09TE01	ENGL	50	83	TDR	TAFT	HO	good	0
2009-05-22	9	142	09:24:00	09TE01	ENGL	50	98	HM	TAFT	HO	good	0
2009-05-22	9	142	09:28:00	09TE01	ENGL	50	77	TDR	TAFT	HO	good	0
2009-05-22	9	142	09:31:00	09TE01	ENGL	50	93	HM	TAFT	HO	good	0
2009-05-22	9	142	09:36:00	09TE01	ENGL	50	81	TDR	TAFT	HO	good	0
2009-05-22	9	142	09:39:00	09TE01	ENGL	50	77	HM	TAFT	HO	good	0
2009-05-22	9	142	09:43:00	09TE01	ENGL	50	83	TDR	TAFT	HO	good	0
2009-05-22	9	142	09:46:00	09TE01	ENGL	50	88	HM	TAFT	HO	good	0
2009-05-22	9	142	09:51:00	09TE01	ENGL	50	86	TDR	TAFT	HO	good	0
2009-05-22	9	142	09:54:00	09TE01	ENGL	50	78	HM	TAFT	HO	good	0
2009-05-22	9	142	09:59:00	09TE01	ENGL	50	81	TDR	TAFT	HO	good	0
2009-05-22	9	142	10:04:00	09TE01	ENGL	50	82	HM	TAFT	HO	good	0
2009-05-22	9	142	10:08:00	09TE01	ENGL	50	78	TDR	TAFT	HO	good	0
2009-05-22	9	142	10:12:00	09TE01	ENGL	50	85	HM	TAFT	HO	good	0
2009-05-22	9	142	10:16:00	09TE01	ENGL	50	88	TDR	TAFT	HO	good	0
2009-05-22	9	142	10:20:00	09TE01	ENGL	50	96	HM	TAFT	HO	good	0
2009-05-22	9	142	10:24:00	09TE01	ENGL	50	88	TDR	TAFT	HO	good	0
2009-05-22	9	142	10:28:00	09TE01	ENGL	50	97	HM	TAFT	HO	good	0
2009-05-22	9	142	10:32:00	09TE01	ENGL	50	87	TDR	TAFT	HO	good	0
2009-05-22	9	142	10:35:00	09TE01	ENGL	50	93	HM	TAFT	HO	good	0
2009-05-22	9	142	10:40:00	09TE01	ENGL	50	89	TDR	TAFT	HO	good	0
2009-05-22	9	142	10:44:00	09TE01	ENGL	50	86	HM	TAFT	HO	good	0
2009-05-22	9	142	10:48:00	09TE01	ENGL	50	81	TDR	TAFT	HO	good	0
2009-05-22	9	142	10:51:00	09TE01	ENGL	50	77	HM	TAFT	HO	good	0
2009-05-22	9	142	10:56:00	09TE01	ENGL	50	82	TDR	TAFT	HO	good	0
2009-05-22	9	142	11:06:00	09TE01	ENGL	50	84	TDR	TAFT	HO	good	0
2009-05-22	9	142	11:10:00	09TE01	ENGL	50	84	HM	TAFT	HO	good	0
2009-05-22	9	142	11:18:00	09TE01	ENGL	50	85	HM	TAFT	HO	good	0
2009-05-22	9	142	11:22:00	09TE01	ENGL	50	83	TDR	TAFT	HO	good	0
2009-05-22	9	142	11:26:00	09TE01	ENGL	50	93	HM	TAFT	HO	good	0
2009-05-22	9	142	11:31:00	09TE01	ENGL	50	80	TDR	TAFT	HO	good	0
2009-05-22	9	142	11:35:00	09TE01	ENGL	50	83	HM	TAFT	HO	good	0
2009-05-22	9	142	11:39:00	09TE01	ENGL	50	93	TDR	TAFT	HO	good	0
2009-05-22	9	142	11:43:00	09TE01	ENGL	50	87	HM	TAFT	HO	good	0
2009-05-22	9	142	11:47:00	09TE01	ENGL	50	95	TDR	TAFT	HO	good	0
2009-05-22	9	142	11:51:00	09TE01	ENGL	50	94	HM	TAFT	HO	good	0
2009-05-22	9	142	11:55:00	09TE01	ENGL	50	100	TDR	TAFT	HO	good	0
2009-05-22	9	142	11:59:00	09TE01	ENGL	50	97	HM	TAFT	HO	good	0
2009-05-22	9	142	12:05:00	09TE01	ENGL	50	98	TDR	TAFT	HO	good	0
2009-05-22	9	142	12:09:00	09TE01	ENGL	50	92	HM	TAFT	HO	good	0
2009-05-22	9	142	12:14:00	09TE01	ENGL	50	82	TDR	TAFT	HO	good	0
2009-05-22	9	142	12:17:00	09TE01	ENGL	50	85	HM	TAFT	HO	good	0
2009-05-22	9	142	12:22:00	09TE01	ENGL	50	97	TDR	TAFT	HO	good	0
2009-05-22	9	142	12:30:00	09TE01	ENGL	50	99	TDR	TAFT	HO	good	0
2009-05-22	9	142	12:34:00	09TE01	ENGL	50	92	HM	TAFT	HO	good	0
2009-05-22	9	142	12:38:00	09TE01	ENGL	50	97	TDR	TAFT	HO	good	0
2009-05-22	9	142	12:42:00	09TE01	ENGL	50	89	HM	TAFT	HO	good	0
2009-05-22	9	142	12:47:00	09TE01	ENGL	50	103	TDR	TAFT	HO	good	0
2009-05-22	9	142	12:50:00	09TE01	ENGL	50	95	HM	TAFT	HO	good	0
2009-05-22	9	142	12:55:00	09TE01	ENGL	50	102	TDR	TAFT	HO	good	0
2009-05-22	9	142	12:59:00	09TE01	ENGL	50	96	HM	TAFT	HO	good	0
2009-05-22	9	142	13:05:00	09TE01	ENGL	50	87	TDR	TAFT	HO	good	0
2009-05-22	9	142	13:09:00	09TE01	ENGL	50	107	HM	TAFT	HO	good	0
2009-05-22	9	142	13:13:00	09TE01	ENGL	50	90	TDR	TAFT	HO	good	0
2009-05-22	9	142	13:17:00	09TE01	ENGL	50	104	HM	TAFT	HO	good	0
2009-05-22	9	142	13:21:00	09TE01	ENGL	50	93	TDR	TAFT	HO	good	0
2009-05-22	9	142	13:25:00	09TE01	ENGL	50	103	HM	TAFT	HO	good	0
2009-05-22	9	142	13:29:00	09TE01	ENGL	50	95	TDR	TAFT	HO	good	0
2009-05-22	9	142	13:33:00	09TE01	ENGL	50	107	HM	TAFT	HO	good	0
2009-05-22	9	142	13:38:00	09TE01	ENGL	50	96	TDR	TAFT	HO	good	0
2009-05-22	9	142	13:41:00	09TE01	ENGL	50	109	HM	TAFT	HO	good	0
2009-05-22	9	142	13:46:00	09TE01	ENGL	50	92	TDR	TAFT	HO	good	0
2009-05-22	9	142	13:50:00	09TE01	ENGL	50	111	HM	TAFT	HO	good	0
2009-05-22	9	142	13:54:00	09TE01	ENGL	50	111	TDR	TAFT	HO	good	0
2009-05-22	9	142	13:58:00	09TE01	ENGL	50	112	HM	TAFT	HO	good	0
2009-05-22	9	142	14:04:00	09TE01	ENGL	50	99	TDR	TAFT	HO	good	0
2009-05-22	9	142	14:08:00	09TE01	ENGL	50	110	HM	TAFT	HO	good	0
2009-05-22	9	142	14:16:00	09TE01	ENGL	50	95	HM	TAFT	HO	good	0
2009-05-22	9	142	14:20:00	09TE01	ENGL	50	104	TDR	TAFT	HO	good	0
2009-05-22	9	142	14:24:00	09TE01	ENGL	50	103	HM	TAFT	HO	good	0
2009-05-22	9	142	14:28:00	09TE01	ENGL	50	113	TDR	TAFT	HO	good	0
2009-05-22	9	142	14:32:00	09TE01	ENGL	50	110	HM	TAFT	HO	good	0
2009-05-22	9	142	14:36:00	09TE01	ENGL	50	117	TDR	TAFT	HO	good	0
2009-05-22	9	142	14:40:00	09TE01	ENGL	50	121	HM	TAFT	HO	good	0
2009-05-22	9	142	14:44:00	09TE01	ENGL	50	118	TDR	TAFT	HO	good	0
2009-05-22	9	142	14:48:00	09TE01	ENGL	50	116	HM	TAFT	HO	good	0
2009-05-22	9	142	14:52:00	09TE01	ENGL	50	123	TDR	TAFT	HO	good	0
2009-05-22	9	142	14:56:00	09TE01	ENGL	50	115	HM	TAFT	HO	good	0
2009-05-22	9	142	15:02:00	09TE01	ENGL	50	121	TDR	TAFT	HO	good	0
2009-05-22	9	142	15:05:00	09TE01	ENGL	50	129	HM	TAFT	HO	good	0
2009-05-22	9	142	15:10:00	09TE01	ENGL	50	122	TDR	TAFT	HO	good	0
2009-05-22	9	142	15:14:00	09TE01	ENGL	50	108	HM	TAFT	HO	good	0
2009-05-22	9	142	15:18:00	09TE01	ENGL	50	123	TDR	TAFT	HO	good	0
2009-05-22	9	142	15:22:00	09TE01	ENGL	50	116	HM	TAFT	HO	good	0
2009-05-22	9	142	15:26:00	09TE01	ENGL	50	110	TDR	TAFT	HO	good	0
2009-05-22	9	142	15:30:00	09TE01	ENGL	50	118	HM	TAFT	HO	good	0
2009-05-22	9	142	15:34:00	09TE01	ENGL	50	112	TDR	TAFT	HO	good	0
2009-05-22	9	142	15:38:00	09TE01	ENGL	50	121	HM	TAFT	HO	good	0
2009-05-22	9	142	15:43:00	09TE01	ENGL	50	123	TDR	TAFT	HO	good	0
2009-05-22	9	142	15:46:00	09TE01	ENGL	50	127	HM	TAFT	HO	good	0
2009-05-22	9	142	15:50:00	09TE01	ENGL	50	115	TDR	TAFT	HO	good	0
2009-05-22	9	142	15:54:00	09TE01	ENGL	50	122	HM	TAFT	HO	good	0
2009-05-22	9	142	15:58:00	09TE01	ENGL	50	114	TDR	TAFT	HO	good	0
2009-05-22	9	142	16:03:00	09TE01	ENGL	50	122	HM	TAFT	HO	good	0
2009-05-22	9	142	16:08:00	09TE01	ENGL	50	128	TDR	TAFT	HO	good	0
2009-05-22	9	142	16:11:00	09TE01	ENGL	50	120	HM	TAFT	HO	good	0
2009-05-22	9	142	16:15:00	09TE01	ENGL	50	122	TDR	TAFT	HO	good	0
2009-05-22	9	142	16:19:00	09TE01	ENGL	50	122	HM	TAFT	HO	good	0
2009-05-22	9	142	16:23:00	09TE01	ENGL	50	126	TDR	TAFT	HO	good	0
2009-05-22	9	142	16:26:00	09TE01	ENGL	50	120	HM	TAFT	HO	good	0
2009-05-22	9	142	16:31:00	09TE01	ENGL	50	116	TDR	TAFT	HO	good	0
2009-05-22	9	142	16:34:00	09TE01	ENGL	50	121	HM	TAFT	HO	good	0
2009-05-22	9	142	16:39:00	09TE01	ENGL	50	123	TDR	TAFT	HO	good	0
2009-05-22	9	142	16:42:00	09TE01	ENGL	50	106	HM	TAFT	HO	good	0
2009-05-22	9	142	16:46:00	09TE01	ENGL	50	113	TDR	TAFT	HO	good	0
2009-05-22	9	142	16:50:00	09TE01	ENGL	50	118	HM	TAFT	HO	good	0
2009-05-22	9	142	16:54:00	09TE01	ENGL	50	109	TDR	TAFT	HO	good	0
2009-05-22	9	142	16:58:00	09TE01	ENGL	50	113	HM	TAFT	HO	good	0
2009-05-22	9	142	17:04:00	09TE01	ENGL	50	119	TDR	TAFT	HO	good	0
2009-05-22	9	142	17:07:00	09TE01	ENGL	50	120	HM	TAFT	HO	good	0
2009-05-22	9	142	17:12:00	09TE01	ENGL	50	103	TDR	TAFT	HO	good	0
2009-05-22	9	142	17:15:00	09TE01	ENGL	50	120	HM	TAFT	HO	good	0
2009-05-22	9	142	17:19:00	09TE01	ENGL	50	117	TDR	TAFT	HO	good	0
2009-05-22	9	142	17:23:00	09TE01	ENGL	50	99	HM	TAFT	HO	good	0
2009-05-22	9	142	17:27:00	09TE01	ENGL	50	124	TDR	TAFT	HO	good	0
2009-05-23	9	143	05:28:00	09TE01	ENGL	50	127	HM	TAFT	HO	good	0
2009-05-23	9	143	05:44:00	09TE01	ENGL	50	109	TDR	TAFT	HO	good	0
2009-05-23	9	143	05:46:00	09TE01	ENGL	50	124	HM	TAFT	HO	good	0
2009-05-23	9	143	06:12:00	09TE01	ENGL	50	107	HM	TAFT	HO	good	0
2009-05-23	9	143	06:18:00	09TE01	ENGL	50	115	HM	TAFT	HO	good	0
2009-05-23	9	143	06:25:00	09TE01	ENGL	50	102	HM	TAFT	HO	good	0
2009-05-23	9	143	06:29:00	09TE01	ENGL	50	93	TDR	TAFT	HO	good	0
2009-05-23	9	143	06:31:00	09TE01	ENGL	50	107	HM	TAFT	HO	good	0
2009-05-23	9	143	06:42:00	09TE01	ENGL	50	100	TDR	TAFT	HO	good	0
2009-05-23	9	143	06:44:00	09TE01	ENGL	50	107	HM	TAFT	HO	good	0
2009-05-23	9	143	06:48:00	09TE01	ENGL	50	98	TDR	TAFT	HO	good	0
2009-05-23	9	143	06:51:00	09TE01	ENGL	50	112	HM	TAFT	HO	good	0
2009-05-23	9	143	06:55:00	09TE01	ENGL	50	98	TDR	TAFT	HO	good	0
2009-05-23	9	143	06:58:00	09TE01	ENGL	50	109	HM	TAFT	HO	good	0
2009-05-23	9	143	07:05:00	09TE01	ENGL	50	109	HM	TAFT	HO	good	0
2009-05-23	9	143	07:09:00	09TE01	ENGL	50	105	TDR	TAFT	HO	good	0
2009-05-23	9	143	07:12:00	09TE01	ENGL	50	101	HM	TAFT	HO	good	0
2009-05-23	9	143	07:16:00	09TE01	ENGL	50	88	TDR	TAFT	HO	good	0
2009-05-23	9	143	07:19:00	09TE01	ENGL	50	103	HM	TAFT	HO	good	0
2009-05-23	9	143	07:32:00	09TE01	ENGL	50	97	HM	TAFT	HO	good	0
2009-05-23	9	143	07:39:00	09TE01	ENGL	50	102	HM	TAFT	HO	good	0
2009-05-23	9	143	07:49:00	09TE01	ENGL	50	98	TDR	TAFT	HO	good	0
2009-05-23	9	143	07:52:00	09TE01	ENGL	50	106	HM	TAFT	HO	good	0
2009-05-23	9	143	07:56:00	09TE01	ENGL	50	94	TDR	TAFT	HO	good	0
2009-05-23	9	143	07:59:00	09TE01	ENGL	50	101	HM	TAFT	HO	good	0
2009-05-23	9	143	08:04:00	09TE01	ENGL	50	98	TDR	TAFT	HO	good	0
2009-05-23	9	143	08:07:00	09TE01	ENGL	50	87	HM	TAFT	HO	good	0
2009-05-23	9	143	08:11:00	09TE01	ENGL	50	99	TDR	TAFT	HO	good	0
2009-05-23	9	143	08:13:00	09TE01	ENGL	50	101	HM	TAFT	HO	good	0
2009-05-23	9	143	08:18:00	09TE01	ENGL	50	92	TDR	TAFT	HO	good	0
2009-05-23	9	143	08:20:00	09TE01	ENGL	50	101	HM	TAFT	HO	good	0
2009-05-23	9	143	08:24:00	09TE01	ENGL	50	94	TDR	TAFT	HO	good	0
2009-05-23	9	143	08:27:00	09TE01	ENGL	50	100	HM	TAFT	HO	good	0
2009-05-23	9	143	08:31:00	09TE01	ENGL	50	87	TDR	TAFT	HO	good	0
2009-05-23	9	143	08:34:00	09TE01	ENGL	50	100	HM	TAFT	HO	good	0
2009-05-23	9	143	08:38:00	09TE01	ENGL	50	99	TDR	TAFT	HO	good	0
2009-05-23	9	143	08:41:00	09TE01	ENGL	50	98	HM	TAFT	HO	good	0
2009-05-23	9	143	08:45:00	09TE01	ENGL	50	90	TDR	TAFT	HO	good	0
2009-05-23	9	143	08:47:00	09TE01	ENGL	50	97	HM	TAFT	HO	good	0
2009-05-23	9	143	08:51:00	09TE01	ENGL	50	91	TDR	TAFT	HO	good	0
2009-05-23	9	143	08:54:00	09TE01	ENGL	50	112	HM	TAFT	HO	good	0
2009-05-23	9	143	08:58:00	09TE01	ENGL	50	98	TDR	TAFT	HO	good	0
2009-05-23	9	143	09:02:00	09TE01	ENGL	50	96	HM	TAFT	HO	good	0
2009-05-23	9	143	09:06:00	09TE01	ENGL	50	94	TDR	TAFT	HO	good	0
2009-05-23	9	143	09:09:00	09TE01	ENGL	50	87	HM	TAFT	HO	good	0
2009-05-23	9	143	09:13:00	09TE01	ENGL	50	98	TDR	TAFT	HO	good	0
2009-05-23	9	143	09:16:00	09TE01	ENGL	50	80	HM	TAFT	HO	good	0
2009-05-23	9	143	09:21:00	09TE01	ENGL	50	100	TDR	TAFT	HO	good	0
2009-05-23	9	143	09:23:00	09TE01	ENGL	50	112	HM	TAFT	HO	good	0
2009-05-23	9	143	09:27:00	09TE01	ENGL	50	77	TDR	TAFT	HO	good	0
2009-05-23	9	143	09:30:00	09TE01	ENGL	50	90	HM	TAFT	HO	good	0
2009-05-23	9	143	09:35:00	09TE01	ENGL	50	94	TDR	TAFT	HO	good	0
2009-05-23	9	143	09:38:00	09TE01	ENGL	50	94	HM	TAFT	HO	good	0
2009-05-23	9	143	09:42:00	09TE01	ENGL	50	93	TDR	TAFT	HO	good	0
2009-05-23	9	143	09:45:00	09TE01	ENGL	50	109	HM	TAFT	HO	good	0
2009-05-23	9	143	09:50:00	09TE01	ENGL	50	102	TDR	TAFT	HO	good	0
2009-05-23	9	143	09:53:00	09TE01	ENGL	50	112	HM	TAFT	HO	good	0
2009-05-23	9	143	09:57:00	09TE01	ENGL	50	101	TDR	TAFT	HO	good	0
2009-05-23	9	143	10:01:00	09TE01	ENGL	50	107	HM	TAFT	HO	good	0
2009-05-23	9	143	10:06:00	09TE01	ENGL	50	94	TDR	TAFT	HO	good	0
2009-05-23	9	143	10:09:00	09TE01	ENGL	50	95	HM	TAFT	HO	good	0
2009-05-23	9	143	10:13:00	09TE01	ENGL	50	98	TDR	TAFT	HO	good	0
2009-05-23	9	143	10:16:00	09TE01	ENGL	50	102	HM	TAFT	HO	good	0
2009-05-23	9	143	10:21:00	09TE01	ENGL	50	94	TDR	TAFT	HO	good	0
2009-05-23	9	143	10:24:00	09TE01	ENGL	50	94	HM	TAFT	HO	good	0
2009-05-23	9	143	10:28:00	09TE01	ENGL	50	99	TDR	TAFT	HO	good	0
2009-05-23	9	143	10:32:00	09TE01	ENGL	50	92	HM	TAFT	HO	good	0
2009-05-23	9	143	10:36:00	09TE01	ENGL	50	103	TDR	TAFT	HO	good	0
2009-05-23	9	143	10:39:00	09TE01	ENGL	50	88	HM	TAFT	HO	good	0
2009-05-23	9	143	10:43:00	09TE01	ENGL	50	99	TDR	TAFT	HO	good	0
2009-05-23	9	143	10:47:00	09TE01	ENGL	50	110	HM	TAFT	HO	good	0
2009-05-23	9	143	10:51:00	09TE01	ENGL	50	105	TDR	TAFT	HO	good	0
2009-05-23	9	143	10:54:00	09TE01	ENGL	50	89	HM	TAFT	HO	good	0
2009-05-23	9	143	10:58:00	09TE01	ENGL	50	98	TDR	TAFT	HO	good	0
2009-05-23	9	143	11:03:00	09TE01	ENGL	50	74	HM	TAFT	HO	good	0
2009-05-23	9	143	11:07:00	09TE01	ENGL	50	97	TDR	TAFT	HO	good	0
2009-05-23	9	143	11:11:00	09TE01	ENGL	50	92	HM	TAFT	HO	good	0
2009-05-23	9	143	11:15:00	09TE01	ENGL	50	96	TDR	TAFT	HO	good	0
2009-05-23	9	143	11:18:00	09TE01	ENGL	50	86	HM	TAFT	HO	good	0
2009-05-23	9	143	11:22:00	09TE01	ENGL	50	107	TDR	TAFT	HO	good	0
2009-05-23	9	143	11:26:00	09TE01	ENGL	50	115	HM	TAFT	HO	good	0
2009-05-23	9	143	11:30:00	09TE01	ENGL	50	96	TDR	TAFT	HO	good	0
2009-05-23	9	143	11:33:00	09TE01	ENGL	50	118	HM	TAFT	HO	good	0
2009-05-23	9	143	11:37:00	09TE01	ENGL	50	97	TDR	TAFT	HO	good	0
2009-05-23	9	143	11:41:00	09TE01	ENGL	50	111	HM	TAFT	HO	good	0
2009-05-23	9	143	11:45:00	09TE01	ENGL	50	97	TDR	TAFT	HO	good	0
2009-05-23	9	143	11:49:00	09TE01	ENGL	50	107	HM	TAFT	HO	good	0
2009-05-23	9	143	11:53:00	09TE01	ENGL	50	98	TDR	TAFT	HO	good	0
2009-05-23	9	143	11:57:00	09TE01	ENGL	50	101	HM	TAFT	HO	good	0
2009-05-23	9	143	12:03:00	09TE01	ENGL	50	96	TDR	TAFT	HO	good	0
2009-05-23	9	143	12:06:00	09TE01	ENGL	50	98	HM	TAFT	HO	good	0
2009-05-23	9	143	12:10:00	09TE01	ENGL	50	98	TDR	TAFT	HO	good	0
2009-05-23	9	143	12:14:00	09TE01	ENGL	50	102	HM	TAFT	HO	good	0
2009-05-23	9	143	12:18:00	09TE01	ENGL	50	101	TDR	TAFT	HO	good	0
2009-05-23	9	143	12:22:00	09TE01	ENGL	50	96	HM	TAFT	HO	good	0
2009-05-23	9	143	12:26:00	09TE01	ENGL	50	94	TDR	TAFT	HO	good	0
2009-05-23	9	143	12:29:00	09TE01	ENGL	50	99	HM	TAFT	HO	good	0
2009-05-23	9	143	12:34:00	09TE01	ENGL	50	101	TDR	TAFT	HO	good	0
2009-05-23	9	143	12:37:00	09TE01	ENGL	50	97	HM	TAFT	HO	good	0
2009-05-23	9	143	12:42:00	09TE01	ENGL	50	95	TDR	TAFT	HO	good	0
2009-05-23	9	143	12:45:00	09TE01	ENGL	50	100	HM	TAFT	HO	good	0
2009-05-23	9	143	12:50:00	09TE01	ENGL	50	100	TDR	TAFT	HO	good	0
2009-05-23	9	143	12:53:00	09TE01	ENGL	50	105	HM	TAFT	HO	good	0
2009-05-23	9	143	12:57:00	09TE01	ENGL	50	93	TDR	TAFT	HO	good	0
2009-05-23	9	143	13:02:00	09TE01	ENGL	50	99	HM	TAFT	HO	good	0
2009-05-23	9	143	13:07:00	09TE01	ENGL	50	96	TDR	TAFT	HO	good	0
2009-05-23	9	143	13:10:00	09TE01	ENGL	50	110	HM	TAFT	HO	good	0
2009-05-23	9	143	13:15:00	09TE01	ENGL	50	106	TDR	TAFT	HO	good	0
2009-05-23	9	143	13:18:00	09TE01	ENGL	50	109	HM	TAFT	HO	good	0
2009-05-23	9	143	13:23:00	09TE01	ENGL	50	102	TDR	TAFT	HO	good	0
2009-05-23	9	143	13:27:00	09TE01	ENGL	50	96	HM	TAFT	HO	good	0
2009-05-23	9	143	13:31:00	09TE01	ENGL	50	93	TDR	TAFT	HO	good	0
2009-05-23	9	143	13:34:00	09TE01	ENGL	50	96	HM	TAFT	HO	good	0
2009-05-23	9	143	13:39:00	09TE01	ENGL	50	95	TDR	TAFT	HO	good	0
2009-05-23	9	143	13:43:00	09TE01	ENGL	50	97	HM	TAFT	HO	good	0
2009-05-23	9	143	13:47:00	09TE01	ENGL	50	102	TDR	TAFT	HO	good	0
2009-05-23	9	143	13:50:00	09TE01	ENGL	50	101	HM	TAFT	HO	good	0
2009-05-23	9	143	13:55:00	09TE01	ENGL	50	96	TDR	TAFT	HO	good	0
2009-05-23	9	143	13:58:00	09TE01	ENGL	50	114	HM	TAFT	HO	good	0
2009-05-23	9	143	14:05:00	09TE01	ENGL	50	104	TDR	TAFT	HO	good	0
2009-05-23	9	143	14:08:00	09TE01	ENGL	50	114	HM	TAFT	HO	good	0
2009-05-23	9	143	14:13:00	09TE01	ENGL	50	107	TDR	TAFT	HO	good	0
2009-05-23	9	143	14:16:00	09TE01	ENGL	50	102	HM	TAFT	HO	good	0
2009-05-23	9	143	14:21:00	09TE01	ENGL	50	104	TDR	TAFT	HO	good	0
2009-05-23	9	143	14:24:00	09TE01	ENGL	50	106	HM	TAFT	HO	good	0
2009-05-23	9	143	14:29:00	09TE01	ENGL	50	107	TDR	TAFT	HO	good	0
2009-05-23	9	143	14:32:00	09TE01	ENGL	50	109	HM	TAFT	HO	good	0
2009-05-23	9	143	14:37:00	09TE01	ENGL	50	107	TDR	TAFT	HO	good	0
2009-05-23	9	143	14:40:00	09TE01	ENGL	50	117	HM	TAFT	HO	good	0
2009-05-23	9	143	14:45:00	09TE01	ENGL	50	104	TDR	TAFT	HO	good	0
2009-05-23	9	143	14:48:00	09TE01	ENGL	50	117	HM	TAFT	HO	good	0
2009-05-23	9	143	14:53:00	09TE01	ENGL	50	105	TDR	TAFT	HO	good	0
2009-05-23	9	143	14:56:00	09TE01	ENGL	50	118	HM	TAFT	HO	good	0
2009-05-23	9	143	15:02:00	09TE01	ENGL	50	96	TDR	TAFT	HO	good	0
2009-05-23	9	143	15:06:00	09TE01	ENGL	50	102	HM	TAFT	HO	good	0
2009-05-23	9	143	15:11:00	09TE01	ENGL	50	96	TDR	TAFT	HO	good	0
2009-05-23	9	143	15:14:00	09TE01	ENGL	50	114	HM	TAFT	HO	good	0
2009-05-23	9	143	15:19:00	09TE01	ENGL	50	94	TDR	TAFT	HO	good	0
2009-05-23	9	143	15:22:00	09TE01	ENGL	50	116	HM	TAFT	HO	good	0
2009-05-23	9	143	15:26:00	09TE01	ENGL	50	78	TDR	TAFT	HO	good	0
2009-05-23	9	143	15:30:00	09TE01	ENGL	50	110	HM	TAFT	HO	good	0
2009-05-23	9	143	16:26:00	09TE01	ENGL	50	109	HM	TAFT	HO	good	0
2009-05-23	9	143	17:15:00	09TE01	ENGL	50	96	HM	TAFT	HO	good	0
2009-05-23	9	143	18:49:00	09TE01	ENGL	50	116	HM	TAFT	HO	good	0
2009-05-23	9	143	19:32:00	09TE01	ENGL	50	70	TDR	TAFT	HO	good	0
2009-05-24	9	144	07:05:00	09TE01	ENGL	50	73	HM	TAFT	HO	good	0
2009-05-24	9	144	07:33:00	09TE01	ENGL	50	94	HM	TAFT	HO	good	0
2009-05-24	9	144	08:02:00	09TE01	ENGL	50	125	HM	TAFT	HO	good	0
2009-05-24	9	144	08:06:00	09TE01	ENGL	50	94	TDR	TAFT	HO	good	0
2009-05-24	9	144	08:13:00	09TE01	ENGL	50	99	TDR	TAFT	HO	good	0
2009-05-24	9	144	08:31:00	09TE01	ENGL	50	97	HM	TAFT	HO	good	0
2009-05-24	9	144	08:35:00	09TE01	ENGL	50	93	TDR	TAFT	HO	good	0
2009-05-24	9	144	08:38:00	09TE01	ENGL	50	105	HM	TAFT	HO	good	0
2009-05-24	9	144	08:43:00	09TE01	ENGL	50	96	TDR	TAFT	HO	good	0
2009-05-24	9	144	08:46:00	09TE01	ENGL	50	109	HM	TAFT	HO	good	0
2009-05-24	9	144	08:50:00	09TE01	ENGL	50	98	TDR	TAFT	HO	good	0
2009-05-24	9	144	08:54:00	09TE01	ENGL	50	106	HM	TAFT	HO	good	0
2009-05-24	9	144	08:58:00	09TE01	ENGL	50	102	TDR	TAFT	HO	good	0
2009-05-24	9	144	09:03:00	09TE01	ENGL	50	110	HM	TAFT	HO	good	0
2009-05-24	9	144	09:07:00	09TE01	ENGL	50	104	TDR	TAFT	HO	good	0
2009-05-24	9	144	09:11:00	09TE01	ENGL	50	108	HM	TAFT	HO	good	0
2009-05-24	9	144	09:19:00	09TE01	ENGL	50	98	HM	TAFT	HO	good	0
2009-05-24	9	144	09:23:00	09TE01	ENGL	50	94	TDR	TAFT	HO	good	0
2009-05-24	9	144	09:26:00	09TE01	ENGL	50	93	HM	TAFT	HO	good	0
2009-05-24	9	144	09:31:00	09TE01	ENGL	50	96	TDR	TAFT	HO	good	0
2009-05-24	9	144	09:34:00	09TE01	ENGL	50	87	HM	TAFT	HO	good	0
2009-05-24	9	144	09:39:00	09TE01	ENGL	50	96	TDR	TAFT	HO	good	0
2009-05-24	9	144	09:42:00	09TE01	ENGL	50	100	HM	TAFT	HO	good	0
2009-05-24	9	144	09:47:00	09TE01	ENGL	50	99	TDR	TAFT	HO	good	0
2009-05-24	9	144	09:50:00	09TE01	ENGL	50	90	HM	TAFT	HO	good	0
2009-05-24	9	144	09:55:00	09TE01	ENGL	50	93	TDR	TAFT	HO	good	0
2009-05-24	9	144	09:58:00	09TE01	ENGL	50	90	HM	TAFT	HO	good	0
2009-05-24	9	144	10:04:00	09TE01	ENGL	50	90	TDR	TAFT	HO	good	0
2009-05-24	9	144	10:08:00	09TE01	ENGL	50	101	HM	TAFT	HO	good	0
2009-05-24	9	144	10:12:00	09TE01	ENGL	50	88	TDR	TAFT	HO	good	0
2009-05-24	9	144	10:15:00	09TE01	ENGL	50	83	HM	TAFT	HO	good	0
2009-05-24	9	144	10:20:00	09TE01	ENGL	50	97	TDR	TAFT	HO	good	0
2009-05-24	9	144	10:23:00	09TE01	ENGL	50	95	HM	TAFT	HO	good	0
2009-05-24	9	144	10:28:00	09TE01	ENGL	50	95	TDR	TAFT	HO	good	0
2009-05-24	9	144	10:31:00	09TE01	ENGL	50	93	HM	TAFT	HO	good	0
2009-05-24	9	144	10:35:00	09TE01	ENGL	50	96	TDR	TAFT	HO	good	0
2009-05-24	9	144	10:39:00	09TE01	ENGL	50	87	HM	TAFT	HO	good	0
2009-05-24	9	144	10:43:00	09TE01	ENGL	50	80	TDR	TAFT	HO	good	0
2009-05-24	9	144	10:46:00	09TE01	ENGL	50	91	HM	TAFT	HO	good	0
2009-05-24	9	144	10:51:00	09TE01	ENGL	50	86	TDR	TAFT	HO	good	0
2009-05-24	9	144	10:59:00	09TE01	ENGL	50	87	TDR	TAFT	HO	good	0
2009-05-24	9	144	11:04:00	09TE01	ENGL	50	101	HM	TAFT	HO	good	0
2009-05-24	9	144	11:08:00	09TE01	ENGL	50	92	TDR	TAFT	HO	good	0
2009-05-24	9	144	11:11:00	09TE01	ENGL	50	97	HM	TAFT	HO	good	0
2009-05-24	9	144	11:16:00	09TE01	ENGL	50	96	TDR	TAFT	HO	good	0
2009-05-24	9	144	11:19:00	09TE01	ENGL	50	100	HM	TAFT	HO	good	0
2009-05-24	9	144	11:24:00	09TE01	ENGL	50	92	TDR	TAFT	HO	good	0
2009-05-24	9	144	11:27:00	09TE01	ENGL	50	91	HM	TAFT	HO	good	0
2009-05-24	9	144	11:31:00	09TE01	ENGL	50	88	TDR	TAFT	HO	good	0
2009-05-24	9	144	11:35:00	09TE01	ENGL	50	99	HM	TAFT	HO	good	0
2009-05-24	9	144	11:39:00	09TE01	ENGL	50	93	TDR	TAFT	HO	good	0
2009-05-24	9	144	11:43:00	09TE01	ENGL	50	93	HM	TAFT	HO	good	0
2009-05-24	9	144	11:47:00	09TE01	ENGL	50	93	TDR	TAFT	HO	good	0
2009-05-24	9	144	11:50:00	09TE01	ENGL	50	101	HM	TAFT	HO	good	0
2009-05-24	9	144	11:55:00	09TE01	ENGL	50	85	TDR	TAFT	HO	good	0
2009-05-24	9	144	11:58:00	09TE01	ENGL	50	98	HM	TAFT	HO	good	0
2009-05-24	9	144	12:05:00	09TE01	ENGL	50	97	TDR	TAFT	HO	good	0
2009-05-24	9	144	12:08:00	09TE01	ENGL	50	95	HM	TAFT	HO	good	0
2009-05-24	9	144	12:13:00	09TE01	ENGL	50	97	TDR	TAFT	HO	good	0
2009-05-24	9	144	12:16:00	09TE01	ENGL	50	96	HM	TAFT	HO	good	0
2009-05-24	9	144	12:20:00	09TE01	ENGL	50	97	TDR	TAFT	HO	good	0
2009-05-24	9	144	12:24:00	09TE01	ENGL	50	96	HM	TAFT	HO	good	0
2009-05-24	9	144	12:28:00	09TE01	ENGL	50	95	TDR	TAFT	HO	good	0
2009-05-24	9	144	12:32:00	09TE01	ENGL	50	93	HM	TAFT	HO	good	0
2009-05-24	9	144	12:36:00	09TE01	ENGL	50	93	TDR	TAFT	HO	good	0
2009-05-24	9	144	12:39:00	09TE01	ENGL	50	97	HM	TAFT	HO	good	0
2009-05-24	9	144	12:44:00	09TE01	ENGL	50	85	TDR	TAFT	HO	good	0
2009-05-24	9	144	12:47:00	09TE01	ENGL	50	96	HM	TAFT	HO	good	0
2009-05-24	9	144	12:52:00	09TE01	ENGL	50	84	TDR	TAFT	HO	good	0
2009-05-24	9	144	12:55:00	09TE01	ENGL	50	99	HM	TAFT	HO	good	0
2009-05-24	9	144	13:05:00	09TE01	ENGL	50	98	HM	TAFT	HO	good	0
2009-05-24	9	144	13:09:00	09TE01	ENGL	50	87	TDR	TAFT	HO	good	0
2009-05-24	9	144	13:13:00	09TE01	ENGL	50	89	HM	TAFT	HO	good	0
2009-05-24	9	144	13:17:00	09TE01	ENGL	50	96	TDR	TAFT	HO	good	0
2009-05-24	9	144	13:21:00	09TE01	ENGL	50	96	HM	TAFT	HO	good	0
2009-05-24	9	144	13:25:00	09TE01	ENGL	50	94	TDR	TAFT	HO	good	0
2009-05-24	9	144	13:29:00	09TE01	ENGL	50	95	HM	TAFT	HO	good	0
2009-05-24	9	144	13:33:00	09TE01	ENGL	50	90	TDR	TAFT	HO	good	0
2009-05-24	9	144	13:36:00	09TE01	ENGL	50	109	HM	TAFT	HO	good	0
2009-05-24	9	144	13:41:00	09TE01	ENGL	50	92	TDR	TAFT	HO	good	0
2009-05-24	9	144	13:44:00	09TE01	ENGL	50	91	HM	TAFT	HO	good	0
2009-05-24	9	144	13:49:00	09TE01	ENGL	50	81	TDR	TAFT	HO	good	0
2009-05-24	9	144	13:52:00	09TE01	ENGL	50	89	HM	TAFT	HO	good	0
2009-05-24	9	144	13:56:00	09TE01	ENGL	50	92	TDR	TAFT	HO	good	0
2009-05-24	9	144	14:06:00	09TE01	ENGL	50	96	TDR	TAFT	HO	good	0
2009-05-24	9	144	14:09:00	09TE01	ENGL	50	103	HM	TAFT	HO	good	0
2009-05-24	9	144	14:14:00	09TE01	ENGL	50	104	TDR	TAFT	HO	good	0
2009-05-24	9	144	14:17:00	09TE01	ENGL	50	112	HM	TAFT	HO	good	0
2009-05-24	9	144	14:21:00	09TE01	ENGL	50	119	TDR	TAFT	HO	good	0
2009-05-24	9	144	14:25:00	09TE01	ENGL	50	112	HM	TAFT	HO	good	0
2009-05-24	9	144	14:29:00	09TE01	ENGL	50	107	TDR	TAFT	HO	good	0
2009-05-24	9	144	14:33:00	09TE01	ENGL	50	125	HM	TAFT	HO	good	0
2009-05-24	9	144	14:37:00	09TE01	ENGL	50	123	TDR	TAFT	HO	good	0
2009-05-24	9	144	14:41:00	09TE01	ENGL	50	114	HM	TAFT	HO	good	0
2009-05-24	9	144	14:45:00	09TE01	ENGL	50	111	TDR	TAFT	HO	good	0
2009-05-24	9	144	14:49:00	09TE01	ENGL	50	131	HM	TAFT	HO	good	0
2009-05-24	9	144	14:53:00	09TE01	ENGL	50	111	TDR	TAFT	HO	good	0
2009-05-24	9	144	14:57:00	09TE01	ENGL	50	122	HM	TAFT	HO	good	0
2009-05-24	9	144	15:03:00	09TE01	ENGL	50	106	TDR	TAFT	HO	good	0
2009-05-24	9	144	15:06:00	09TE01	ENGL	50	118	HM	TAFT	HO	good	0
2009-05-24	9	144	15:11:00	09TE01	ENGL	50	100	TDR	TAFT	HO	good	0
2009-05-24	9	144	15:14:00	09TE01	ENGL	50	113	HM	TAFT	HO	good	0
2009-05-24	9	144	15:19:00	09TE01	ENGL	50	99	TDR	TAFT	HO	good	0
2009-05-24	9	144	15:22:00	09TE01	ENGL	50	112	HM	TAFT	HO	good	0
2009-05-24	9	144	15:27:00	09TE01	ENGL	50	94	TDR	TAFT	HO	good	0
2009-05-24	9	144	15:30:00	09TE01	ENGL	50	110	HM	TAFT	HO	good	0
2009-05-24	9	144	15:34:00	09TE01	ENGL	50	94	TDR	TAFT	HO	good	0
2009-05-24	9	144	15:38:00	09TE01	ENGL	50	109	HM	TAFT	HO	good	0
2009-05-24	9	144	15:42:00	09TE01	ENGL	50	99	TDR	TAFT	HO	good	0
2009-05-24	9	144	16:17:00	09TE01	ENGL	50	69	HM	TAFT	HO	good	0
2009-05-24	9	144	20:03:00	09TE01	ENOU	50	127	HM	TAFT	HO	good	0
2009-05-24	9	144	20:47:00	09TE01	ENOU	50	112	HM	TAFT	HO	good	0
2009-05-24	9	144	21:18:00	09TE01	ENOU	50	107	HM	TAFT	HO	good	0
2009-05-25	9	145	22:57:00	09TE01	ENGL	50	88	HM	TAFT	HO	good	0
2009-05-25	9	145	23:16:00	09TE01	ENGL	50	104	HM	TAFT	HO	good	0
2009-05-25	9	145	23:41:00	09TE01	ENGL	50	102	HM	TAFT	HO	good	0
2009-05-25	9	145	23:53:00	09TE01	ENGL	50	111	HM	TAFT	HO	good	0
2009-05-26	9	146	00:06:00	09TE01	ENGL	50	104	HM	TAFT	HO	good	0
2009-05-26	9	146	00:36:00	09TE01	ENGL	50	88	HM	TAFT	HO	good	0
2009-05-26	9	146	01:32:00	09TE01	ENGL	50	79	HM	TAFT	HO	good	0
2009-05-26	9	146	01:56:00	09TE01	ENGL	50	89	HM	TAFT	HO	good	0
2009-05-26	9	146	02:51:00	09TE01	ENGL	50	95	HM	TAFT	HO	good	0
2009-05-26	9	146	03:28:00	09TE01	ENGL	50	100	HM	TAFT	HO	good	0
2009-05-26	9	146	03:40:00	09TE01	ENGL	50	105	HM	TAFT	HO	good	0
2009-05-26	9	146	03:52:00	09TE01	ENGL	50	101	HM	TAFT	HO	good	0
2009-05-26	9	146	03:56:00	09TE01	ENGL	50	98	TDR	TAFT	HO	good	0
2009-05-26	9	146	04:05:00	09TE01	ENGL	50	104	HM	TAFT	HO	good	0
2009-05-26	9	146	04:11:00	09TE01	ENGL	50	96	HM	TAFT	HO	good	0
2009-05-26	9	146	04:42:00	09TE01	ENGL	50	77	HM	TAFT	HO	good	0
2009-05-26	9	146	04:48:00	09TE01	ENGL	50	93	HM	TAFT	HO	good	0
2009-05-26	9	146	06:56:00	09TE01	ENGL	50	94	HM	TAFT	HO	good	0
2009-05-26	9	146	07:03:00	09TE01	ENGL	50	77	HM	TAFT	HO	good	0
2009-05-26	9	146	07:06:00	09TE01	ENGL	50	84	TDR	TAFT	HO	good	0
2009-05-26	9	146	07:09:00	09TE01	ENGL	50	93	HM	TAFT	HO	good	0
2009-05-26	9	146	07:13:00	09TE01	ENGL	50	69	TDR	TAFT	HO	good	0
2009-05-26	9	146	07:16:00	09TE01	ENGL	50	93	HM	TAFT	HO	good	0
2009-05-26	9	146	07:19:00	09TE01	ENGL	50	93	TDR	TAFT	HO	good	0
2009-05-26	9	146	07:22:00	09TE01	ENGL	50	92	HM	TAFT	HO	good	0
2009-05-26	9	146	07:26:00	09TE01	ENGL	50	89	TDR	TAFT	HO	good	0
2009-05-26	9	146	07:28:00	09TE01	ENGL	50	87	HM	TAFT	HO	good	0
2009-05-26	9	146	07:32:00	09TE01	ENGL	50	73	TDR	TAFT	HO	good	0
2009-05-26	9	146	07:35:00	09TE01	ENGL	50	84	HM	TAFT	HO	good	0
2009-05-26	9	146	07:39:00	09TE01	ENGL	50	87	TDR	TAFT	HO	good	0
2009-05-26	9	146	07:41:00	09TE01	ENGL	50	72	HM	TAFT	HO	good	0
2009-05-26	9	146	07:45:00	09TE01	ENGL	50	88	TDR	TAFT	HO	good	0
2009-05-26	9	146	07:48:00	09TE01	ENGL	50	79	HM	TAFT	HO	good	0
2009-05-26	9	146	07:51:00	09TE01	ENGL	50	81	TDR	TAFT	HO	good	0
2009-05-26	9	146	07:54:00	09TE01	ENGL	50	87	HM	TAFT	HO	good	0
2009-05-26	9	146	07:58:00	09TE01	ENGL	50	83	TDR	TAFT	HO	good	0
2009-05-26	9	146	08:01:00	09TE01	ENGL	50	84	HM	TAFT	HO	good	0
2009-05-26	9	146	08:05:00	09TE01	ENGL	50	79	TDR	TAFT	HO	good	0
2009-05-26	9	146	08:08:00	09TE01	ENGL	50	91	HM	TAFT	HO	good	0
2009-05-26	9	146	08:11:00	09TE01	ENGL	50	83	TDR	TAFT	HO	good	0
2009-05-26	9	146	08:14:00	09TE01	ENGL	50	87	HM	TAFT	HO	good	0
2009-05-26	9	146	08:18:00	09TE01	ENGL	50	73	TDR	TAFT	HO	good	0
2009-05-26	9	146	08:20:00	09TE01	ENGL	50	85	HM	TAFT	HO	good	0
2009-05-26	9	146	08:24:00	09TE01	ENGL	50	83	TDR	TAFT	HO	good	0
2009-05-26	9	146	08:27:00	09TE01	ENGL	50	91	HM	TAFT	HO	good	0
2009-05-26	9	146	08:30:00	09TE01	ENGL	50	82	TDR	TAFT	HO	good	0
2009-05-26	9	146	08:33:00	09TE01	ENGL	50	83	HM	TAFT	HO	good	0
2009-05-26	9	146	08:37:00	09TE01	ENGL	50	84	TDR	TAFT	HO	good	0
2009-05-26	9	146	08:40:00	09TE01	ENGL	50	82	HM	TAFT	HO	good	0
2009-05-26	9	146	08:43:00	09TE01	ENGL	50	83	TDR	TAFT	HO	good	0
2009-05-26	9	146	08:50:00	09TE01	ENGL	50	85	TDR	TAFT	HO	good	0
2009-05-26	9	146	08:53:00	09TE01	ENGL	50	81	HM	TAFT	HO	good	0
2009-05-26	9	146	08:56:00	09TE01	ENGL	50	93	TDR	TAFT	HO	good	0
2009-05-26	9	146	08:59:00	09TE01	ENGL	50	81	HM	TAFT	HO	good	0
2009-05-26	9	146	09:03:00	09TE01	ENGL	50	81	TDR	TAFT	HO	good	0
2009-05-26	9	146	09:06:00	09TE01	ENGL	50	81	HM	TAFT	HO	good	0
2009-05-26	9	146	09:09:00	09TE01	ENGL	50	80	TDR	TAFT	HO	good	0
2009-05-26	9	146	09:16:00	09TE01	ENGL	50	78	TDR	TAFT	HO	good	0
2009-05-26	9	146	09:19:00	09TE01	ENGL	50	81	HM	TAFT	HO	good	0
2009-05-26	9	146	09:22:00	09TE01	ENGL	50	82	TDR	TAFT	HO	good	0
2009-05-26	9	146	09:25:00	09TE01	ENGL	50	87	HM	TAFT	HO	good	0
2009-05-26	9	146	09:29:00	09TE01	ENGL	50	86	TDR	TAFT	HO	good	0
2009-05-26	9	146	09:32:00	09TE01	ENGL	50	84	HM	TAFT	HO	good	0
2009-05-26	9	146	09:36:00	09TE01	ENGL	50	89	TDR	TAFT	HO	good	0
2009-05-26	9	146	09:38:00	09TE01	ENGL	50	81	HM	TAFT	HO	good	0
2009-05-26	9	146	09:42:00	09TE01	ENGL	50	84	TDR	TAFT	HO	good	0
2009-05-26	9	146	09:45:00	09TE01	ENGL	50	92	HM	TAFT	HO	good	0
2009-05-26	9	146	09:51:00	09TE01	ENGL	50	99	HM	TAFT	HO	good	0
2009-05-26	9	146	09:55:00	09TE01	ENGL	50	87	TDR	TAFT	HO	good	0
2009-05-26	9	146	09:58:00	09TE01	ENGL	50	92	HM	TAFT	HO	good	0
2009-05-26	9	146	10:02:00	09TE01	ENGL	50	75	TDR	TAFT	HO	good	0
2009-05-26	9	146	10:05:00	09TE01	ENGL	50	82	HM	TAFT	HO	good	0
2009-05-26	9	146	10:09:00	09TE01	ENGL	50	78	TDR	TAFT	HO	good	0
2009-05-26	9	146	10:12:00	09TE01	ENGL	50	83	HM	TAFT	HO	good	0
2009-05-26	9	146	10:16:00	09TE01	ENGL	50	72	TDR	TAFT	HO	good	0
2009-05-26	9	146	10:18:00	09TE01	ENGL	50	78	HM	TAFT	HO	good	0
2009-05-26	9	146	10:22:00	09TE01	ENGL	50	76	TDR	TAFT	HO	good	0
2009-05-26	9	146	10:25:00	09TE01	ENGL	50	94	HM	TAFT	HO	good	0
2009-05-26	9	146	10:31:00	09TE01	ENGL	50	96	HM	TAFT	HO	good	0
2009-05-26	9	146	10:38:00	09TE01	ENGL	50	96	HM	TAFT	HO	good	0
2009-05-26	9	146	10:45:00	09TE01	ENGL	50	96	HM	TAFT	HO	good	0
2009-05-26	9	146	11:04:00	09TE01	ENGL	50	90	HM	TAFT	HO	good	0
2009-05-26	9	146	11:24:00	09TE01	ENGL	50	88	HM	TAFT	HO	good	0
2009-05-26	9	146	11:56:00	09TE01	ENGL	50	84	HM	TAFT	HO	good	0
2009-05-26	9	146	12:17:00	09TE01	ENGL	50	87	HM	TAFT	HO	good	0
2009-05-26	9	146	12:23:00	09TE01	ENGL	50	84	HM	TAFT	HO	good	0
2009-05-26	9	146	12:30:00	09TE01	ENGL	50	83	HM	TAFT	HO	good	0
2009-05-26	9	146	12:36:00	09TE01	ENGL	50	88	HM	TAFT	HO	good	0
2009-05-26	9	146	12:40:00	09TE01	ENGL	50	82	TDR	TAFT	HO	good	0
2009-05-26	9	146	12:42:00	09TE01	ENGL	50	93	HM	TAFT	HO	good	0
2009-05-26	9	146	12:46:00	09TE01	ENGL	50	80	TDR	TAFT	HO	good	0
2009-05-26	9	146	12:49:00	09TE01	ENGL	50	88	HM	TAFT	HO	good	0
2009-05-26	9	146	12:53:00	09TE01	ENGL	50	90	TDR	TAFT	HO	good	0
2009-05-26	9	146	13:08:00	09TE01	ENGL	50	95	HM	TAFT	HO	good	0
2009-05-26	9	146	13:14:00	09TE01	ENGL	50	86	HM	TAFT	HO	good	0
2009-05-26	9	146	13:20:00	09TE01	ENGL	50	82	HM	TAFT	HO	good	0
2009-05-26	9	146	13:30:00	09TE01	ENGL	50	80	TDR	TAFT	HO	good	0
2009-05-26	9	146	13:37:00	09TE01	ENGL	50	87	TDR	TAFT	HO	good	0
2009-05-26	9	146	13:40:00	09TE01	ENGL	50	88	HM	TAFT	HO	good	0
2009-05-26	9	146	13:43:00	09TE01	ENGL	50	70	TDR	TAFT	HO	good	0
2009-05-26	9	146	13:46:00	09TE01	ENGL	50	96	HM	TAFT	HO	good	0
2009-05-26	9	146	13:56:00	09TE01	ENGL	50	87	TDR	TAFT	HO	good	0
2009-05-26	9	146	13:59:00	09TE01	ENGL	50	95	HM	TAFT	HO	good	0
2009-05-26	9	146	14:03:00	09TE01	ENGL	50	89	TDR	TAFT	HO	good	0
2009-05-26	9	146	14:06:00	09TE01	ENGL	50	94	HM	TAFT	HO	good	0
2009-05-26	9	146	14:13:00	09TE01	ENGL	50	86	HM	TAFT	HO	good	0
2009-05-26	9	146	14:19:00	09TE01	ENGL	50	84	HM	TAFT	HO	good	0
2009-05-26	9	146	14:23:00	09TE01	ENGL	50	91	TDR	TAFT	HO	good	0
2009-05-26	9	146	14:26:00	09TE01	ENGL	50	96	HM	TAFT	HO	good	0
2009-05-26	9	146	14:44:00	09TE01	ENGL	50	92	HM	TAFT	HO	good	0
2009-05-26	9	146	16:06:00	09TE01	ENGL	50	90	HM	TAFT	HO	good	0
2009-05-26	9	146	17:02:00	09TE01	ENGL	50	86	HM	TAFT	HO	good	0
2009-05-26	9	146	23:41:00	09TE01	ENOU	50	122	HM	TAFT	HO	good	0
2009-05-28	9	148	01:17:00	09TE01	ENGL	50	66	HM	TAFT	HO	good	0
2009-05-28	9	148	14:51:00	09TE01	ENGL	50	66	HM	TAFT	HO	good	0
2009-05-28	9	148	15:32:00	09TE01	ENGL	50	77	HM	TAFT	HO	good	0
2009-05-28	9	148	15:39:00	09TE01	ENGL	50	74	HM	TAFT	HO	good	0
2009-05-29	9	149	04:11:00	09TE01	ENGL	50	73	HM	TAFT	HO	good	0
2009-05-30	9	150	22:06:00	09TE01	ENOU	50	117	HM	TAFT	HO	good	0
2009-05-30	9	150	22:24:00	09TE01	ENOU	50	108	HM	TAFT	HO	good	0
2009-05-30	9	150	22:43:00	09TE01	ENOU	50	104	HM	TAFT	HO	good	0
2009-05-31	9	151	06:52:00	09TE01	ENGL	50	64	HM	TAFT	HO	good	0
2009-05-31	9	151	07:05:00	09TE01	ENGL	50	73	HM	TAFT	HO	good	0
2009-05-31	9	151	07:12:00	09TE01	ENGL	50	74	HM	TAFT	HO	good	0
2009-05-31	9	151	07:51:00	09TE01	ENGL	50	91	HM	TAFT	HO	good	0
2009-05-31	9	151	07:57:00	09TE01	ENGL	50	81	HM	TAFT	HO	good	0
2009-05-31	9	151	08:02:00	09TE01	ENGL	50	75	TDR	TAFT	HO	good	0
2009-05-31	9	151	08:05:00	09TE01	ENGL	50	82	HM	TAFT	HO	good	0
2009-05-31	9	151	08:11:00	09TE01	ENGL	50	80	HM	TAFT	HO	good	0
2009-05-31	9	151	08:18:00	09TE01	ENGL	50	82	HM	TAFT	HO	good	0
2009-05-31	9	151	08:21:00	09TE01	ENGL	50	78	TDR	TAFT	HO	good	0
2009-05-31	9	151	08:24:00	09TE01	ENGL	50	81	HM	TAFT	HO	good	0
2009-05-31	9	151	08:28:00	09TE01	ENGL	50	74	TDR	TAFT	HO	good	0
2009-05-31	9	151	08:31:00	09TE01	ENGL	50	87	HM	TAFT	HO	good	0
2009-05-31	9	151	08:34:00	09TE01	ENGL	50	79	TDR	TAFT	HO	good	0
2009-05-31	9	151	08:41:00	09TE01	ENGL	50	80	TDR	TAFT	HO	good	0
2009-05-31	9	151	08:43:00	09TE01	ENGL	50	80	HM	TAFT	HO	good	0
2009-05-31	9	151	08:47:00	09TE01	ENGL	50	82	TDR	TAFT	HO	good	0
2009-05-31	9	151	08:50:00	09TE01	ENGL	50	68	HM	TAFT	HO	good	0
2009-05-31	9	151	08:54:00	09TE01	ENGL	50	80	TDR	TAFT	HO	good	0
2009-05-31	9	151	08:57:00	09TE01	ENGL	50	67	HM	TAFT	HO	good	0
2009-05-31	9	151	09:04:00	09TE01	ENGL	50	89	HM	TAFT	HO	good	0
2009-05-31	9	151	09:11:00	09TE01	ENGL	50	78	HM	TAFT	HO	good	0
2009-05-31	9	151	09:14:00	09TE01	ENGL	50	84	TDR	TAFT	HO	good	0
2009-05-31	9	151	09:18:00	09TE01	ENGL	50	72	HM	TAFT	HO	good	0
2009-05-31	9	151	09:21:00	09TE01	ENGL	50	76	TDR	TAFT	HO	good	0
2009-05-31	9	151	09:28:00	09TE01	ENGL	50	80	TDR	TAFT	HO	good	0
2009-05-31	9	151	09:31:00	09TE01	ENGL	50	89	HM	TAFT	HO	good	0
2009-05-31	9	151	09:35:00	09TE01	ENGL	50	83	TDR	TAFT	HO	good	0
2009-05-31	9	151	09:41:00	09TE01	ENGL	50	78	TDR	TAFT	HO	good	0
2009-05-31	9	151	09:48:00	09TE01	ENGL	50	79	TDR	TAFT	HO	good	0
2009-05-31	9	151	09:51:00	09TE01	ENGL	50	74	HM	TAFT	HO	good	0
2009-05-31	9	151	09:54:00	09TE01	ENGL	50	70	TDR	TAFT	HO	good	0
2009-05-31	9	151	09:58:00	09TE01	ENGL	50	75	HM	TAFT	HO	good	0
2009-05-31	9	151	10:05:00	09TE01	ENGL	50	81	HM	TAFT	HO	good	0
2009-05-31	9	151	10:09:00	09TE01	ENGL	50	72	TDR	TAFT	HO	good	0
2009-05-31	9	151	10:12:00	09TE01	ENGL	50	70	HM	TAFT	HO	good	0
2009-05-31	9	151	10:16:00	09TE01	ENGL	50	75	TDR	TAFT	HO	good	0
2009-05-31	9	151	10:19:00	09TE01	ENGL	50	67	HM	TAFT	HO	good	0
2009-05-31	9	151	10:22:00	09TE01	ENGL	50	78	TDR	TAFT	HO	good	0
2009-05-31	9	151	10:26:00	09TE01	ENGL	50	83	HM	TAFT	HO	good	0
2009-05-31	9	151	10:33:00	09TE01	ENGL	50	69	HM	TAFT	HO	good	0
2009-05-31	9	151	10:37:00	09TE01	ENGL	50	69	TDR	TAFT	HO	good	0
2009-05-31	9	151	10:40:00	09TE01	ENGL	50	92	HM	TAFT	HO	good	0
2009-05-31	9	151	10:43:00	09TE01	ENGL	50	80	TDR	TAFT	HO	good	0
2009-05-31	9	151	10:47:00	09TE01	ENGL	50	84	HM	TAFT	HO	good	0
2009-05-31	9	151	10:50:00	09TE01	ENGL	50	75	TDR	TAFT	HO	good	0
2009-05-31	9	151	10:53:00	09TE01	ENGL	50	73	HM	TAFT	HO	good	0
2009-05-31	9	151	10:57:00	09TE01	ENGL	50	77	TDR	TAFT	HO	good	0
2009-05-31	9	151	11:01:00	09TE01	ENGL	50	92	HM	TAFT	HO	good	0
2009-05-31	9	151	11:05:00	09TE01	ENGL	50	82	TDR	TAFT	HO	good	0
2009-05-31	9	151	11:08:00	09TE01	ENGL	50	94	HM	TAFT	HO	good	0
2009-05-31	9	151	11:11:00	09TE01	ENGL	50	72	TDR	TAFT	HO	good	0
2009-05-31	9	151	11:21:00	09TE01	ENGL	50	87	HM	TAFT	HO	good	0
2009-05-31	9	151	11:47:00	09TE01	ENGL	50	98	HM	TAFT	HO	good	0
2009-05-31	9	151	12:32:00	09TE01	ENGL	50	116	HM	TAFT	HO	good	0
2009-05-31	9	151	13:35:00	09TE01	ENGL	50	87	HM	TAFT	HO	good	0
2009-05-31	9	151	13:41:00	09TE01	ENGL	50	93	HM	TAFT	HO	good	0
2009-05-31	9	151	14:01:00	09TE01	ENGL	50	72	HM	TAFT	HO	good	0
2009-05-31	9	151	14:26:00	09TE01	ENGL	50	85	HM	TAFT	HO	good	0
2009-05-31	9	151	15:44:00	09TE01	ENGL	50	88	HM	TAFT	HO	good	0
2009-05-31	9	151	15:57:00	09TE01	ENGL	50	91	HM	TAFT	HO	good	0
2009-05-31	9	151	19:07:00	09TE01	ENGL	50	104	HM	TAFT	HO	good	0
2009-05-31	9	151	19:13:00	09TE01	ENGL	50	107	HM	TAFT	HO	good	0
2009-05-31	9	151	19:57:00	09TE01	ENGL	50	106	HM	TAFT	HO	good	0
2009-05-31	9	151	21:23:00	09TE01	ENGL	50	77	HM	TAFT	HO	good	0
2009-06-01	9	152	02:23:00	09TE01	ENOU	50	112	HM	TAFT	HO	good	0
2009-06-01	9	152	03:20:00	09TE01	ENOU	50	101	HM	TAFT	HO	good	0
2009-06-01	9	152	03:58:00	09TE01	ENOU	50	94	HM	TAFT	HO	good	0
2009-06-01	9	152	11:42:00	09TE01	ENOU	50	107	HM	TAFT	HO	good	0
2009-06-01	9	152	11:48:00	09TE01	ENOU	50	101	HM	TAFT	HO	good	0
2009-06-01	9	152	12:00:00	09TE01	ENOU	50	111	HM	TAFT	HO	good	0
2009-06-01	9	152	14:03:00	09TE01	ENOU	50	119	HM	TAFT	HO	good	0
2009-06-01	9	152	14:21:00	09TE01	ENOU	50	105	HM	TAFT	HO	good	0
2009-06-01	9	152	17:02:00	09TE01	ENGL	50	69	HM	TAFT	HO	good	0
2009-06-01	9	152	17:15:00	09TE01	ENGL	50	72	HM	TAFT	HO	good	0
2009-06-01	9	152	17:22:00	09TE01	ENGL	50	73	HM	TAFT	HO	good	0
2009-06-01	9	152	17:28:00	09TE01	ENGL	50	76	HM	TAFT	HO	good	0
2009-06-01	9	152	17:35:00	09TE01	ENGL	50	72	HM	TAFT	HO	good	0
2009-06-01	9	152	20:11:00	09TE01	ENGL	50	68	HM	TAFT	HO	good	0
2009-06-01	9	152	22:27:00	09TE01	ENOU	50	110	HM	TAFT	HO	good	0
2009-06-01	9	152	23:17:00	09TE01	ENOU	50	108	HM	TAFT	HO	good	0
2009-06-04	9	155	10:43:00	09TE01	ENOU	50	115	HM	TAFT	HO	good	0
2009-06-04	9	155	11:09:00	09TE01	ENOU	50	108	HM	TAFT	HO	good	0
2009-06-04	9	155	12:49:00	09TE01	ENOU	50	122	HM	TAFT	HO	good	0
2009-06-04	9	155	15:11:00	09TE01	ENGL	50	66	HM	TAFT	HO	good	0
2009-06-04	9	155	15:59:00	09TE01	ENOU	50	96	HM	TAFT	HO	good	0
2009-06-04	9	155	17:09:00	09TE01	ENOU	50	105	HM	TAFT	HO	good	0
2009-06-04	9	155	21:59:00	09TE01	ENGL	50	109	HM	TAFT	HO	good	0
2009-06-04	9	155	23:06:00	09TE01	ENGL	50	93	HM	TAFT	HO	good	0
2009-06-04	9	155	23:37:00	09TE01	ENGL	50	137	HM	TAFT	HO	good	0
2009-06-04	9	155	23:43:00	09TE01	ENGL	50	123	HM	TAFT	HO	good	0
2009-06-05	9	156	02:32:00	09TE01	ENOU	50	110	HM	TAFT	HO	good	0
2009-06-05	9	156	02:50:00	09TE01	ENOU	50	118	HM	TAFT	HO	good	0
2009-06-05	9	156	05:45:00	09TE01	ENOU	50	96	HM	TAFT	HO	good	0
2009-06-05	9	156	11:21:00	09TE01	ENOU	50	97	HM	TAFT	HO	good	0
2009-06-05	9	156	12:05:00	09TE01	ENOU	50	107	HM	TAFT	HO	good	0
2009-06-05	9	156	12:24:00	09TE01	ENOU	50	105	HM	TAFT	HO	good	0
2009-06-05	9	156	13:21:00	09TE01	ENOU	50	127	HM	TAFT	HO	good	0
2009-06-05	9	156	13:46:00	09TE01	ENOU	50	114	HM	TAFT	HO	good	0
2009-06-05	9	156	19:40:00	09TE01	ENOU	50	109	HM	TAFT	HO	good	0
2009-06-05	9	156	21:14:00	09TE01	ENOU	50	98	HM	TAFT	HO	good	0
2009-06-09	9	161	11:15:00	09TE01	ENOU	50	119	HM	TAFT	HO	good	0
2009-06-09	9	161	11:34:00	09TE01	ENOU	50	121	HM	TAFT	HO	good	0
2009-06-09	9	161	11:41:00	09TE01	ENOU	50	127	HM	TAFT	HO	good	0
2009-06-09	9	161	12:21:00	09TE01	ENOU	50	101	HM	TAFT	HO	good	0
2009-06-09	9	161	13:01:00	09TE01	ENOU	50	101	HM	TAFT	HO	good	0
2009-06-09	9	161	13:08:00	09TE01	ENOU	50	103	HM	TAFT	HO	good	0
2009-06-09	9	161	13:15:00	09TE01	ENOU	50	96	HM	TAFT	HO	good	0
2009-06-09	9	161	13:34:00	09TE01	ENOU	50	104	HM	TAFT	HO	good	0
2009-06-09	9	161	13:41:00	09TE01	ENOU	50	103	HM	TAFT	HO	good	0
2009-06-09	9	161	13:47:00	09TE01	ENOU	50	103	HM	TAFT	HO	good	0
2009-06-09	9	161	14:13:00	09TE01	ENOU	50	97	HM	TAFT	HO	good	0
2009-06-09	9	161	14:39:00	09TE01	ENOU	50	98	HM	TAFT	HO	good	0
2009-06-09	9	161	14:46:00	09TE01	ENOU	50	95	HM	TAFT	HO	good	0
2009-06-09	9	161	15:05:00	09TE01	ENOU	50	95	HM	TAFT	HO	good	0
2009-06-09	9	161	15:09:00	09TE01	ENOU	50	112	TDR	TAFT	HO	good	0
2009-06-09	9	161	15:15:00	09TE01	ENOU	50	99	TDR	TAFT	HO	good	0
2009-06-09	9	161	15:18:00	09TE01	ENOU	50	108	HM	TAFT	HO	good	0
2009-06-09	9	161	15:22:00	09TE01	ENOU	50	104	TDR	TAFT	HO	good	0
2009-06-09	9	161	15:25:00	09TE01	ENOU	50	96	HM	TAFT	HO	good	0
2009-06-09	9	161	15:28:00	09TE01	ENOU	50	103	TDR	TAFT	HO	good	0
2009-06-09	9	161	15:35:00	09TE01	ENOU	50	103	TDR	TAFT	HO	good	0
2009-06-09	9	161	15:38:00	09TE01	ENOU	50	103	HM	TAFT	HO	good	0
2009-06-09	9	161	15:41:00	09TE01	ENOU	50	105	TDR	TAFT	HO	good	0
2009-06-09	9	161	15:44:00	09TE01	ENOU	50	103	HM	TAFT	HO	good	0
2009-06-09	9	161	15:51:00	09TE01	ENOU	50	101	HM	TAFT	HO	good	0
2009-06-09	9	161	15:54:00	09TE01	ENOU	50	104	TDR	TAFT	HO	good	0
2009-06-09	9	161	15:57:00	09TE01	ENOU	50	105	HM	TAFT	HO	good	0
2009-06-09	9	161	16:08:00	09TE01	ENOU	50	104	TDR	TAFT	HO	good	0
2009-06-09	9	161	16:11:00	09TE01	ENOU	50	102	HM	TAFT	HO	good	0
2009-06-09	9	161	16:14:00	09TE01	ENOU	50	98	TDR	TAFT	HO	good	0
2009-06-09	9	161	16:17:00	09TE01	ENOU	50	106	HM	TAFT	HO	good	0
2009-06-09	9	161	16:21:00	09TE01	ENOU	50	105	TDR	TAFT	HO	good	0
2009-06-09	9	161	16:24:00	09TE01	ENOU	50	97	HM	TAFT	HO	good	0
2009-06-09	9	161	16:28:00	09TE01	ENOU	50	105	TDR	TAFT	HO	good	0
2009-06-09	9	161	16:34:00	09TE01	ENOU	50	104	TDR	TAFT	HO	good	0
2009-06-09	9	161	16:37:00	09TE01	ENOU	50	101	HM	TAFT	HO	good	0
2009-06-09	9	161	16:44:00	09TE01	ENOU	50	98	HM	TAFT	HO	good	0
2009-06-09	9	161	16:50:00	09TE01	ENOU	50	103	HM	TAFT	HO	good	0
2009-06-09	9	161	16:57:00	09TE01	ENOU	50	102	HM	TAFT	HO	good	0
2009-06-09	9	161	17:04:00	09TE01	ENOU	50	106	HM	TAFT	HO	good	0
2009-06-09	9	161	17:08:00	09TE01	ENOU	50	104	TDR	TAFT	HO	good	0
2009-06-09	9	161	17:11:00	09TE01	ENOU	50	108	HM	TAFT	HO	good	0
2009-06-09	9	161	17:17:00	09TE01	ENOU	50	104	HM	TAFT	HO	good	0
2009-06-09	9	161	17:24:00	09TE01	ENOU	50	103	HM	TAFT	HO	good	0
2009-06-09	9	161	17:30:00	09TE01	ENOU	50	109	HM	TAFT	HO	good	0
2009-06-09	9	161	17:37:00	09TE01	ENOU	50	106	HM	TAFT	HO	good	0
2009-06-09	9	161	17:43:00	09TE01	ENOU	50	101	HM	TAFT	HO	good	0
2009-06-09	9	161	17:47:00	09TE01	ENOU	50	106	TDR	TAFT	HO	good	0
2009-06-09	9	161	17:50:00	09TE01	ENOU	50	108	HM	TAFT	HO	good	0
2009-06-09	9	161	17:53:00	09TE01	ENOU	50	100	TDR	TAFT	HO	good	0
2009-06-09	9	161	17:56:00	09TE01	ENOU	50	106	HM	TAFT	HO	good	0
2009-06-09	9	161	18:03:00	09TE01	ENOU	50	108	HM	TAFT	HO	good	0
2009-06-09	9	161	18:06:00	09TE01	ENOU	50	109	TDR	TAFT	HO	good	0
2009-06-09	9	161	18:09:00	09TE01	ENOU	50	108	HM	TAFT	HO	good	0
2009-06-09	9	161	18:13:00	09TE01	ENOU	50	107	TDR	TAFT	HO	good	0
2009-06-09	9	161	18:16:00	09TE01	ENOU	50	117	HM	TAFT	HO	good	0
2009-06-09	9	161	18:22:00	09TE01	ENOU	50	112	HM	TAFT	HO	good	0
2009-06-09	9	161	18:26:00	09TE01	ENOU	50	103	TDR	TAFT	HO	good	0
2009-06-09	9	161	18:32:00	09TE01	ENOU	50	112	TDR	TAFT	HO	good	0
2009-06-09	9	161	18:35:00	09TE01	ENOU	50	103	HM	TAFT	HO	good	0
2009-06-09	9	161	18:38:00	09TE01	ENOU	50	109	TDR	TAFT	HO	good	0
2009-06-09	9	161	18:41:00	09TE01	ENOU	50	104	HM	TAFT	HO	good	0
2009-06-09	9	161	18:45:00	09TE01	ENOU	50	107	TDR	TAFT	HO	good	0
2009-06-09	9	161	18:48:00	09TE01	ENOU	50	115	HM	TAFT	HO	good	0
2009-06-09	9	161	18:51:00	09TE01	ENOU	50	118	TDR	TAFT	HO	good	0
2009-06-09	9	161	18:54:00	09TE01	ENOU	50	120	HM	TAFT	HO	good	0
2009-06-09	9	161	18:58:00	09TE01	ENOU	50	121	TDR	TAFT	HO	good	0
2009-06-09	9	161	19:01:00	09TE01	ENOU	50	121	HM	TAFT	HO	good	0
2009-06-09	9	161	19:05:00	09TE01	ENOU	50	116	TDR	TAFT	HO	good	0
2009-06-09	9	161	19:08:00	09TE01	ENOU	50	115	HM	TAFT	HO	good	0
2009-06-09	9	161	19:11:00	09TE01	ENOU	50	123	TDR	TAFT	HO	good	0
2009-06-09	9	161	19:14:00	09TE01	ENOU	50	112	HM	TAFT	HO	good	0
2009-06-09	9	161	19:18:00	09TE01	ENOU	50	127	TDR	TAFT	HO	good	0
2009-06-09	9	161	19:21:00	09TE01	ENOU	50	111	HM	TAFT	HO	good	0
2009-06-09	9	161	19:24:00	09TE01	ENOU	50	125	TDR	TAFT	HO	good	0
2009-06-09	9	161	19:27:00	09TE01	ENOU	50	117	HM	TAFT	HO	good	0
2009-06-09	9	161	19:30:00	09TE01	ENOU	50	128	TDR	TAFT	HO	good	0
2009-06-09	9	161	19:33:00	09TE01	ENOU	50	111	HM	TAFT	HO	good	0
2009-06-09	9	161	19:37:00	09TE01	ENOU	50	131	TDR	TAFT	HO	good	0
2009-06-09	9	161	19:40:00	09TE01	ENOU	50	122	HM	TAFT	HO	good	0
2009-06-09	9	161	19:43:00	09TE01	ENOU	50	124	TDR	TAFT	HO	good	0
2009-06-09	9	161	19:46:00	09TE01	ENOU	50	123	HM	TAFT	HO	good	0
2009-06-09	9	161	19:50:00	09TE01	ENOU	50	120	TDR	TAFT	HO	good	0
2009-06-09	9	161	19:53:00	09TE01	ENOU	50	130	HM	TAFT	HO	good	0
2009-06-09	9	161	19:56:00	09TE01	ENOU	50	122	TDR	TAFT	HO	good	0
2009-06-09	9	161	19:59:00	09TE01	ENOU	50	111	HM	TAFT	HO	good	0
2009-06-09	9	161	20:03:00	09TE01	ENOU	50	119	TDR	TAFT	HO	good	0
2009-06-09	9	161	20:06:00	09TE01	ENOU	50	110	HM	TAFT	HO	good	0
2009-06-09	9	161	20:10:00	09TE01	ENOU	50	114	TDR	TAFT	HO	good	0
2009-06-09	9	161	20:13:00	09TE01	ENOU	50	103	HM	TAFT	HO	good	0
2009-06-09	9	161	20:16:00	09TE01	ENOU	50	113	TDR	TAFT	HO	good	0
2009-06-09	9	161	20:57:00	09TE01	ENOU	50	112	HM	TAFT	HO	good	0
2009-06-13	9	164	14:36:00	09TE01	ENOU	50	102	HM	TAFT	HO	good	0
2009-06-13	9	164	15:46:00	09TE01	ENOU	50	107	HM	TAFT	HO	good	0
2009-06-13	9	164	18:46:00	09TE01	ENOU	50	98	HM	TAFT	HO	good	0
2009-06-13	9	164	18:53:00	09TE01	ENOU	50	96	HM	TAFT	HO	good	0
2009-06-13	9	164	18:59:00	09TE01	ENOU	50	97	HM	TAFT	HO	good	0
2009-06-13	9	164	19:06:00	09TE01	ENOU	50	103	HM	TAFT	HO	good	0
2009-06-13	9	164	19:12:00	09TE01	ENOU	50	110	HM	TAFT	HO	good	0
2009-06-13	9	164	19:25:00	09TE01	ENOU	50	105	HM	TAFT	HO	good	0
2009-06-13	9	164	20:16:00	09TE01	ENOU	50	96	HM	TAFT	HO	good	0
2009-06-13	9	164	20:29:00	09TE01	ENOU	50	96	HM	TAFT	HO	good	0
2009-06-13	9	164	21:58:00	09TE01	ENOU	50	92	HM	TAFT	HO	good	0
2009-06-14	9	165	03:29:00	09TE01	ENGL	50	74	HM	TAFT	HO	good	0
2009-06-14	9	165	03:59:00	09TE01	ENGL	50	74	HM	TAFT	HO	good	0
2009-06-14	9	165	04:11:00	09TE01	ENGL	50	77	HM	TAFT	HO	good	0
2009-06-14	9	165	04:15:00	09TE01	ENGL	50	70	TDR	TAFT	HO	good	0
2009-06-14	9	165	04:41:00	09TE01	ENGL	50	97	HM	TAFT	HO	good	0
2009-06-14	9	165	04:47:00	09TE01	ENGL	50	100	HM	TAFT	HO	good	0
2009-06-14	9	165	04:51:00	09TE01	ENGL	50	96	TDR	TAFT	HO	good	0
2009-06-14	9	165	04:54:00	09TE01	ENGL	50	102	HM	TAFT	HO	good	0
2009-06-14	9	165	04:57:00	09TE01	ENGL	50	102	TDR	TAFT	HO	good	0
2009-06-14	9	165	05:00:00	09TE01	ENGL	50	109	HM	TAFT	HO	good	0
2009-06-14	9	165	05:04:00	09TE01	ENGL	50	108	TDR	TAFT	HO	good	0
2009-06-14	9	165	05:16:00	09TE01	ENGL	50	75	TDR	TAFT	HO	good	0
2009-06-14	9	165	05:22:00	09TE01	ENGL	50	86	TDR	TAFT	HO	good	0
2009-06-14	9	165	05:31:00	09TE01	ENGL	50	113	HM	TAFT	HO	good	0
2009-06-14	9	165	05:37:00	09TE01	ENGL	50	118	HM	TAFT	HO	good	0
2009-06-14	9	165	05:40:00	09TE01	ENGL	50	82	TDR	TAFT	HO	good	0
2009-06-14	9	165	05:43:00	09TE01	ENGL	50	119	HM	TAFT	HO	good	0
2009-06-14	9	165	05:46:00	09TE01	ENGL	50	80	TDR	TAFT	HO	good	0
2009-06-14	9	165	05:49:00	09TE01	ENGL	50	121	HM	TAFT	HO	good	0
2009-06-14	9	165	05:53:00	09TE01	ENGL	50	115	TDR	TAFT	HO	good	0
2009-06-14	9	165	05:55:00	09TE01	ENGL	50	113	HM	TAFT	HO	good	0
2009-06-14	9	165	05:59:00	09TE01	ENGL	50	110	TDR	TAFT	HO	good	0
2009-06-14	9	165	06:02:00	09TE01	ENGL	50	114	HM	TAFT	HO	good	0
2009-06-14	9	165	06:05:00	09TE01	ENGL	50	112	TDR	TAFT	HO	good	0
2009-06-14	9	165	06:08:00	09TE01	ENGL	50	114	HM	TAFT	HO	good	0
2009-06-14	9	165	06:12:00	09TE01	ENGL	50	114	TDR	TAFT	HO	good	0
2009-06-14	9	165	06:14:00	09TE01	ENGL	50	120	HM	TAFT	HO	good	0
2009-06-14	9	165	06:18:00	09TE01	ENGL	50	110	TDR	TAFT	HO	good	0
2009-06-14	9	165	06:20:00	09TE01	ENGL	50	112	HM	TAFT	HO	good	0
2009-06-14	9	165	06:24:00	09TE01	ENGL	50	109	TDR	TAFT	HO	good	0
2009-06-14	9	165	06:27:00	09TE01	ENGL	50	108	HM	TAFT	HO	good	0
2009-06-14	9	165	06:30:00	09TE01	ENGL	50	107	TDR	TAFT	HO	good	0
2009-06-14	9	165	06:33:00	09TE01	ENGL	50	111	HM	TAFT	HO	good	0
2009-06-14	9	165	06:37:00	09TE01	ENGL	50	100	TDR	TAFT	HO	good	0
2009-06-14	9	165	06:39:00	09TE01	ENGL	50	114	HM	TAFT	HO	good	0
2009-06-14	9	165	06:43:00	09TE01	ENGL	50	101	TDR	TAFT	HO	good	0
2009-06-14	9	165	06:45:00	09TE01	ENGL	50	105	HM	TAFT	HO	good	0
2009-06-14	9	165	06:49:00	09TE01	ENGL	50	104	TDR	TAFT	HO	good	0
2009-06-14	9	165	06:52:00	09TE01	ENGL	50	118	HM	TAFT	HO	good	0
2009-06-14	9	165	06:55:00	09TE01	ENGL	50	99	TDR	TAFT	HO	good	0
2009-06-14	9	165	06:58:00	09TE01	ENGL	50	116	HM	TAFT	HO	good	0
2009-06-14	9	165	07:02:00	09TE01	ENGL	50	94	TDR	TAFT	HO	good	0
2009-06-14	9	165	07:05:00	09TE01	ENGL	50	111	HM	TAFT	HO	good	0
2009-06-14	9	165	07:08:00	09TE01	ENGL	50	99	TDR	TAFT	HO	good	0
2009-06-14	9	165	07:11:00	09TE01	ENGL	50	107	HM	TAFT	HO	good	0
2009-06-14	9	165	07:15:00	09TE01	ENGL	50	100	TDR	TAFT	HO	good	0
2009-06-14	9	165	07:17:00	09TE01	ENGL	50	98	HM	TAFT	HO	good	0
2009-06-14	9	165	07:21:00	09TE01	ENGL	50	100	TDR	TAFT	HO	good	0
2009-06-14	9	165	07:24:00	09TE01	ENGL	50	110	HM	TAFT	HO	good	0
2009-06-14	9	165	07:27:00	09TE01	ENGL	50	96	TDR	TAFT	HO	good	0
2009-06-14	9	165	07:30:00	09TE01	ENGL	50	98	HM	TAFT	HO	good	0
2009-06-14	9	165	07:33:00	09TE01	ENGL	50	92	TDR	TAFT	HO	good	0
2009-06-14	9	165	07:36:00	09TE01	ENGL	50	94	HM	TAFT	HO	good	0
2009-06-14	9	165	07:39:00	09TE01	ENGL	50	95	TDR	TAFT	HO	good	0
2009-06-14	9	165	07:42:00	09TE01	ENGL	50	96	HM	TAFT	HO	good	0
2009-06-14	9	165	07:46:00	09TE01	ENGL	50	81	TDR	TAFT	HO	good	0
2009-06-14	9	165	07:49:00	09TE01	ENGL	50	96	HM	TAFT	HO	good	0
2009-06-14	9	165	07:52:00	09TE01	ENGL	50	86	TDR	TAFT	HO	good	0
2009-06-14	9	165	07:55:00	09TE01	ENGL	50	109	HM	TAFT	HO	good	0
2009-06-14	9	165	07:59:00	09TE01	ENGL	50	104	TDR	TAFT	HO	good	0
2009-06-14	9	165	08:02:00	09TE01	ENGL	50	113	HM	TAFT	HO	good	0
2009-06-14	9	165	08:05:00	09TE01	ENGL	50	115	TDR	TAFT	HO	good	0
2009-06-14	9	165	08:08:00	09TE01	ENGL	50	106	HM	TAFT	HO	good	0
2009-06-14	9	165	08:12:00	09TE01	ENGL	50	118	TDR	TAFT	HO	good	0
2009-06-14	9	165	08:15:00	09TE01	ENGL	50	113	HM	TAFT	HO	good	0
2009-06-14	9	165	08:18:00	09TE01	ENGL	50	115	TDR	TAFT	HO	good	0
2009-06-14	9	165	08:21:00	09TE01	ENGL	50	104	HM	TAFT	HO	good	0
2009-06-14	9	165	08:25:00	09TE01	ENGL	50	117	TDR	TAFT	HO	good	0
2009-06-14	9	165	08:28:00	09TE01	ENGL	50	105	HM	TAFT	HO	good	0
2009-06-14	9	165	08:31:00	09TE01	ENGL	50	116	TDR	TAFT	HO	good	0
2009-06-14	9	165	08:34:00	09TE01	ENGL	50	105	HM	TAFT	HO	good	0
2009-06-14	9	165	08:38:00	09TE01	ENGL	50	107	TDR	TAFT	HO	good	0
2009-06-14	9	165	08:40:00	09TE01	ENGL	50	104	HM	TAFT	HO	good	0
2009-06-14	9	165	08:44:00	09TE01	ENGL	50	108	TDR	TAFT	HO	good	0
2009-06-14	9	165	08:47:00	09TE01	ENGL	50	104	HM	TAFT	HO	good	0
2009-06-14	9	165	08:50:00	09TE01	ENGL	50	105	TDR	TAFT	HO	good	0
2009-06-14	9	165	08:53:00	09TE01	ENGL	50	103	HM	TAFT	HO	good	0
2009-06-14	9	165	08:56:00	09TE01	ENGL	50	104	TDR	TAFT	HO	good	0
2009-06-14	9	165	08:59:00	09TE01	ENGL	50	104	HM	TAFT	HO	good	0
2009-06-14	9	165	09:03:00	09TE01	ENGL	50	98	TDR	TAFT	HO	good	0
2009-06-14	9	165	09:06:00	09TE01	ENGL	50	112	HM	TAFT	HO	good	0
2009-06-14	9	165	09:10:00	09TE01	ENGL	50	99	TDR	TAFT	HO	good	0
2009-06-14	9	165	09:12:00	09TE01	ENGL	50	102	HM	TAFT	HO	good	0
2009-06-14	9	165	09:16:00	09TE01	ENGL	50	96	TDR	TAFT	HO	good	0
2009-06-14	9	165	09:19:00	09TE01	ENGL	50	98	HM	TAFT	HO	good	0
2009-06-14	9	165	09:22:00	09TE01	ENGL	50	95	TDR	TAFT	HO	good	0
2009-06-14	9	165	09:25:00	09TE01	ENGL	50	86	HM	TAFT	HO	good	0
2009-06-14	9	165	09:29:00	09TE01	ENGL	50	93	TDR	TAFT	HO	good	0
2009-06-14	9	165	09:31:00	09TE01	ENGL	50	90	HM	TAFT	HO	good	0
2009-06-14	9	165	09:35:00	09TE01	ENGL	50	99	TDR	TAFT	HO	good	0
2009-06-14	9	165	09:38:00	09TE01	ENGL	50	105	HM	TAFT	HO	good	0
2009-06-14	9	165	09:41:00	09TE01	ENGL	50	78	TDR	TAFT	HO	good	0
2009-06-14	9	165	09:44:00	09TE01	ENGL	50	98	HM	TAFT	HO	good	0
2009-06-14	9	165	09:48:00	09TE01	ENGL	50	96	TDR	TAFT	HO	good	0
2009-06-14	9	165	09:50:00	09TE01	ENGL	50	100	HM	TAFT	HO	good	0
2009-06-14	9	165	09:54:00	09TE01	ENGL	50	98	TDR	TAFT	HO	good	0
2009-06-14	9	165	09:57:00	09TE01	ENGL	50	91	HM	TAFT	HO	good	0
2009-06-14	9	165	10:00:00	09TE01	ENGL	50	96	TDR	TAFT	HO	good	0
2009-06-14	9	165	10:03:00	09TE01	ENGL	50	95	HM	TAFT	HO	good	0
2009-06-14	9	165	10:07:00	09TE01	ENGL	50	83	TDR	TAFT	HO	good	0
2009-06-14	9	165	10:10:00	09TE01	ENGL	50	102	HM	TAFT	HO	good	0
2009-06-14	9	165	10:13:00	09TE01	ENGL	50	84	TDR	TAFT	HO	good	0
2009-06-14	9	165	10:16:00	09TE01	ENGL	50	93	HM	TAFT	HO	good	0
2009-06-14	9	165	10:20:00	09TE01	ENGL	50	88	TDR	TAFT	HO	good	0
2009-06-14	9	165	10:22:00	09TE01	ENGL	50	98	HM	TAFT	HO	good	0
2009-06-14	9	165	10:26:00	09TE01	ENGL	50	89	TDR	TAFT	HO	good	0
2009-06-14	9	165	10:29:00	09TE01	ENGL	50	92	HM	TAFT	HO	good	0
2009-06-14	9	165	10:32:00	09TE01	ENGL	50	91	TDR	TAFT	HO	good	0
2009-06-14	9	165	10:35:00	09TE01	ENGL	50	91	HM	TAFT	HO	good	0
2009-06-14	9	165	10:39:00	09TE01	ENGL	50	88	TDR	TAFT	HO	good	0
2009-06-14	9	165	10:42:00	09TE01	ENGL	50	95	HM	TAFT	HO	good	0
2009-06-14	9	165	10:45:00	09TE01	ENGL	50	92	TDR	TAFT	HO	good	0
2009-06-14	9	165	10:48:00	09TE01	ENGL	50	96	HM	TAFT	HO	good	0
2009-06-14	9	165	10:52:00	09TE01	ENGL	50	90	TDR	TAFT	HO	good	0
2009-06-14	9	165	10:55:00	09TE01	ENGL	50	93	HM	TAFT	HO	good	0
2009-06-14	9	165	10:58:00	09TE01	ENGL	50	90	TDR	TAFT	HO	good	0
2009-06-14	9	165	11:02:00	09TE01	ENGL	50	93	HM	TAFT	HO	good	0
2009-06-14	9	165	11:05:00	09TE01	ENGL	50	87	TDR	TAFT	HO	good	0
2009-06-14	9	165	11:08:00	09TE01	ENGL	50	86	HM	TAFT	HO	good	0
2009-06-14	9	165	11:12:00	09TE01	ENGL	50	86	TDR	TAFT	HO	good	0
2009-06-14	9	165	11:15:00	09TE01	ENGL	50	88	HM	TAFT	HO	good	0
2009-06-14	9	165	11:19:00	09TE01	ENGL	50	89	TDR	TAFT	HO	good	0
2009-06-14	9	165	11:21:00	09TE01	ENGL	50	100	HM	TAFT	HO	good	0
2009-06-14	9	165	11:25:00	09TE01	ENGL	50	84	TDR	TAFT	HO	good	0
2009-06-14	9	165	11:28:00	09TE01	ENGL	50	96	HM	TAFT	HO	good	0
2009-06-14	9	165	11:31:00	09TE01	ENGL	50	85	TDR	TAFT	HO	good	0
2009-06-14	9	165	11:34:00	09TE01	ENGL	50	94	HM	TAFT	HO	good	0
2009-06-14	9	165	11:41:00	09TE01	ENGL	50	88	HM	TAFT	HO	good	0
2009-06-14	9	165	11:47:00	09TE01	ENGL	50	93	HM	TAFT	HO	good	0
2009-06-14	9	165	11:51:00	09TE01	ENGL	50	85	TDR	TAFT	HO	good	0
2009-06-14	9	165	11:54:00	09TE01	ENGL	50	93	HM	TAFT	HO	good	0
2009-06-14	9	165	11:58:00	09TE01	ENGL	50	83	TDR	TAFT	HO	good	0
2009-06-14	9	165	12:01:00	09TE01	ENGL	50	95	HM	TAFT	HO	good	0
2009-06-14	9	165	12:04:00	09TE01	ENGL	50	78	TDR	TAFT	HO	good	0
2009-06-14	9	165	12:07:00	09TE01	ENGL	50	81	HM	TAFT	HO	good	0
2009-06-14	9	165	12:11:00	09TE01	ENGL	50	74	TDR	TAFT	HO	good	0
2009-06-14	9	165	12:14:00	09TE01	ENGL	50	80	HM	TAFT	HO	good	0
2009-06-14	9	165	12:17:00	09TE01	ENGL	50	76	TDR	TAFT	HO	good	0
2009-06-14	9	165	12:20:00	09TE01	ENGL	50	86	HM	TAFT	HO	good	0
2009-06-14	9	165	12:24:00	09TE01	ENGL	50	79	TDR	TAFT	HO	good	0
2009-06-14	9	165	12:27:00	09TE01	ENGL	50	87	HM	TAFT	HO	good	0
2009-06-14	9	165	12:30:00	09TE01	ENGL	50	79	TDR	TAFT	HO	good	0
2009-06-14	9	165	12:33:00	09TE01	ENGL	50	96	HM	TAFT	HO	good	0
2009-06-14	9	165	12:37:00	09TE01	ENGL	50	83	TDR	TAFT	HO	good	0
2009-06-14	9	165	12:40:00	09TE01	ENGL	50	92	HM	TAFT	HO	good	0
2009-06-14	9	165	12:43:00	09TE01	ENGL	50	78	TDR	TAFT	HO	good	0
2009-06-14	9	165	12:46:00	09TE01	ENGL	50	83	HM	TAFT	HO	good	0
2009-06-14	9	165	12:50:00	09TE01	ENGL	50	83	TDR	TAFT	HO	good	0
2009-06-14	9	165	12:53:00	09TE01	ENGL	50	83	HM	TAFT	HO	good	0
2009-06-14	9	165	12:57:00	09TE01	ENGL	50	80	TDR	TAFT	HO	good	0
2009-06-14	9	165	13:00:00	09TE01	ENGL	50	81	HM	TAFT	HO	good	0
2009-06-14	9	165	13:07:00	09TE01	ENGL	50	84	HM	TAFT	HO	good	0
2009-06-14	9	165	13:11:00	09TE01	ENGL	50	71	TDR	TAFT	HO	good	0
2009-06-14	9	165	13:14:00	09TE01	ENGL	50	80	HM	TAFT	HO	good	0
2009-06-14	9	165	13:20:00	09TE01	ENGL	50	81	HM	TAFT	HO	good	0
2009-06-14	9	165	13:27:00	09TE01	ENGL	50	76	HM	TAFT	HO	good	0
2009-06-14	9	165	13:31:00	09TE01	ENGL	50	74	TDR	TAFT	HO	good	0
2009-06-14	9	165	13:34:00	09TE01	ENGL	50	71	HM	TAFT	HO	good	0
2009-06-14	9	165	13:37:00	09TE01	ENGL	50	84	TDR	TAFT	HO	good	0
2009-06-14	9	165	13:40:00	09TE01	ENGL	50	85	HM	TAFT	HO	good	0
2009-06-14	9	165	13:44:00	09TE01	ENGL	50	84	TDR	TAFT	HO	good	0
2009-06-14	9	165	13:47:00	09TE01	ENGL	50	82	HM	TAFT	HO	good	0
2009-06-14	9	165	13:50:00	09TE01	ENGL	50	77	TDR	TAFT	HO	good	0
2009-06-14	9	165	13:53:00	09TE01	ENGL	50	90	HM	TAFT	HO	good	0
2009-06-14	9	165	13:57:00	09TE01	ENGL	50	83	TDR	TAFT	HO	good	0
2009-06-14	9	165	14:01:00	09TE01	ENGL	50	80	HM	TAFT	HO	good	0
2009-06-14	9	165	14:05:00	09TE01	ENGL	50	85	TDR	TAFT	HO	good	0
2009-06-14	9	165	14:08:00	09TE01	ENGL	50	79	HM	TAFT	HO	good	0
2009-06-14	9	165	14:11:00	09TE01	ENGL	50	83	TDR	TAFT	HO	good	0
2009-06-14	9	165	14:14:00	09TE01	ENGL	50	84	HM	TAFT	HO	good	0
2009-06-14	9	165	14:18:00	09TE01	ENGL	50	88	TDR	TAFT	HO	good	0
2009-06-14	9	165	14:21:00	09TE01	ENGL	50	85	HM	TAFT	HO	good	0
2009-06-14	9	165	14:24:00	09TE01	ENGL	50	79	TDR	TAFT	HO	good	0
2009-06-14	9	165	14:27:00	09TE01	ENGL	50	75	HM	TAFT	HO	good	0
2009-06-14	9	165	14:31:00	09TE01	ENGL	50	72	TDR	TAFT	HO	good	0
2009-06-14	9	165	14:34:00	09TE01	ENGL	50	81	HM	TAFT	HO	good	0
2009-06-14	9	165	14:38:00	09TE01	ENGL	50	86	TDR	TAFT	HO	good	0
2009-06-14	9	165	14:41:00	09TE01	ENGL	50	77	HM	TAFT	HO	good	0
2009-06-14	9	165	14:44:00	09TE01	ENGL	50	84	TDR	TAFT	HO	good	0
2009-06-14	9	165	14:47:00	09TE01	ENGL	50	76	HM	TAFT	HO	good	0
2009-06-14	9	165	14:51:00	09TE01	ENGL	50	92	TDR	TAFT	HO	good	0
2009-06-14	9	165	14:54:00	09TE01	ENGL	50	72	HM	TAFT	HO	good	0
2009-06-14	9	165	15:01:00	09TE01	ENGL	50	83	HM	TAFT	HO	good	0
2009-06-14	9	165	15:07:00	09TE01	ENGL	50	83	HM	TAFT	HO	good	0
2009-06-14	9	165	15:11:00	09TE01	ENGL	50	83	TDR	TAFT	HO	good	0
2009-06-14	9	165	15:18:00	09TE01	ENGL	50	89	TDR	TAFT	HO	good	0
2009-06-14	9	165	15:24:00	09TE01	ENGL	50	85	TDR	TAFT	HO	good	0
2009-06-14	9	165	15:27:00	09TE01	ENGL	50	68	HM	TAFT	HO	good	0
2009-06-14	9	165	15:31:00	09TE01	ENGL	50	80	TDR	TAFT	HO	good	0
2009-06-14	9	165	15:34:00	09TE01	ENGL	50	75	HM	TAFT	HO	good	0
2009-06-14	9	165	15:37:00	09TE01	ENGL	50	78	TDR	TAFT	HO	good	0
2009-06-14	9	165	15:40:00	09TE01	ENGL	50	83	HM	TAFT	HO	good	0
2009-06-14	9	165	15:44:00	09TE01	ENGL	50	65	TDR	TAFT	HO	good	0
2009-06-14	9	165	15:47:00	09TE01	ENGL	50	81	HM	TAFT	HO	good	0
2009-06-14	9	165	15:51:00	09TE01	ENGL	50	81	TDR	TAFT	HO	good	0
2009-06-14	9	165	15:54:00	09TE01	ENGL	50	78	HM	TAFT	HO	good	0
2009-06-14	9	165	15:57:00	09TE01	ENGL	50	88	TDR	TAFT	HO	good	0
2009-06-14	9	165	16:01:00	09TE01	ENGL	50	82	HM	TAFT	HO	good	0
2009-06-14	9	165	16:04:00	09TE01	ENGL	50	88	TDR	TAFT	HO	good	0
2009-06-14	9	165	16:07:00	09TE01	ENGL	50	70	HM	TAFT	HO	good	0
2009-06-14	9	165	16:11:00	09TE01	ENGL	50	85	TDR	TAFT	HO	good	0
2009-06-14	9	165	16:14:00	09TE01	ENGL	50	83	HM	TAFT	HO	good	0
2009-06-14	9	165	16:17:00	09TE01	ENGL	50	79	TDR	TAFT	HO	good	0
2009-06-14	9	165	16:20:00	09TE01	ENGL	50	83	HM	TAFT	HO	good	0
2009-06-14	9	165	16:24:00	09TE01	ENGL	50	85	TDR	TAFT	HO	good	0
2009-06-14	9	165	16:27:00	09TE01	ENGL	50	76	HM	TAFT	HO	good	0
2009-06-14	9	165	16:31:00	09TE01	ENGL	50	77	TDR	TAFT	HO	good	0
2009-06-14	9	165	16:33:00	09TE01	ENGL	50	75	HM	TAFT	HO	good	0
2009-06-14	9	165	16:37:00	09TE01	ENGL	50	75	TDR	TAFT	HO	good	0
2009-06-14	9	165	16:40:00	09TE01	ENGL	50	76	HM	TAFT	HO	good	0
2009-06-14	9	165	16:43:00	09TE01	ENGL	50	87	TDR	TAFT	HO	good	0
2009-06-14	9	165	16:46:00	09TE01	ENGL	50	78	HM	TAFT	HO	good	0
2009-06-14	9	165	16:50:00	09TE01	ENGL	50	85	TDR	TAFT	HO	good	0
2009-06-14	9	165	16:53:00	09TE01	ENGL	50	73	HM	TAFT	HO	good	0
2009-06-14	9	165	16:57:00	09TE01	ENGL	50	83	TDR	TAFT	HO	good	0
2009-06-14	9	165	17:04:00	09TE01	ENGL	50	87	TDR	TAFT	HO	good	0
2009-06-14	9	165	17:07:00	09TE01	ENGL	50	74	HM	TAFT	HO	good	0
2009-06-14	9	165	17:10:00	09TE01	ENGL	50	88	TDR	TAFT	HO	good	0
2009-06-14	9	165	17:14:00	09TE01	ENGL	50	71	HM	TAFT	HO	good	0
2009-06-14	9	165	17:17:00	09TE01	ENGL	50	86	TDR	TAFT	HO	good	0
2009-06-14	9	165	17:20:00	09TE01	ENGL	50	76	HM	TAFT	HO	good	0
2009-06-14	9	165	17:24:00	09TE01	ENGL	50	82	TDR	TAFT	HO	good	0
2009-06-14	9	165	17:27:00	09TE01	ENGL	50	80	HM	TAFT	HO	good	0
2009-06-14	9	165	17:30:00	09TE01	ENGL	50	80	TDR	TAFT	HO	good	0
2009-06-14	9	165	17:33:00	09TE01	ENGL	50	77	HM	TAFT	HO	good	0
2009-06-14	9	165	17:37:00	09TE01	ENGL	50	74	TDR	TAFT	HO	good	0
2009-06-14	9	165	17:43:00	09TE01	ENGL	50	78	TDR	TAFT	HO	good	0
2009-06-14	9	165	17:46:00	09TE01	ENGL	50	77	HM	TAFT	HO	good	0
2009-06-14	9	165	17:50:00	09TE01	ENGL	50	75	TDR	TAFT	HO	good	0
2009-06-14	9	165	17:53:00	09TE01	ENGL	50	78	HM	TAFT	HO	good	0
2009-06-14	9	165	17:57:00	09TE01	ENGL	50	78	TDR	TAFT	HO	good	0
2009-06-14	9	165	17:59:00	09TE01	ENGL	50	81	HM	TAFT	HO	good	0
2009-06-14	9	165	18:07:00	09TE01	ENGL	50	79	HM	TAFT	HO	good	0
2009-06-14	9	165	18:10:00	09TE01	ENGL	50	77	TDR	TAFT	HO	good	0
2009-06-14	9	165	18:13:00	09TE01	ENGL	50	78	HM	TAFT	HO	good	0
2009-06-14	9	165	18:17:00	09TE01	ENGL	50	81	TDR	TAFT	HO	good	0
2009-06-14	9	165	18:19:00	09TE01	ENGL	50	72	HM	TAFT	HO	good	0
2009-06-14	9	165	18:23:00	09TE01	ENGL	50	79	TDR	TAFT	HO	good	0
2009-06-14	9	165	18:26:00	09TE01	ENGL	50	83	HM	TAFT	HO	good	0
2009-06-14	9	165	18:32:00	09TE01	ENGL	50	73	HM	TAFT	HO	good	0
2009-06-14	9	165	18:55:00	09TE01	ENGL	50	69	TDR	TAFT	HO	good	0
2009-06-14	9	165	19:05:00	09TE01	ENGL	50	72	HM	TAFT	HO	good	0
2009-06-14	9	165	19:09:00	09TE01	ENGL	50	65	TDR	TAFT	HO	good	0
2009-06-14	9	165	19:15:00	09TE01	ENGL	50	72	TDR	TAFT	HO	good	0
2009-06-14	9	165	19:24:00	09TE01	ENGL	50	69	HM	TAFT	HO	good	0
2009-06-14	9	165	19:28:00	09TE01	ENGL	50	70	TDR	TAFT	HO	good	0
2009-06-14	9	165	19:31:00	09TE01	ENGL	50	66	HM	TAFT	HO	good	0
2009-06-14	9	165	19:37:00	09TE01	ENGL	50	71	HM	TAFT	HO	good	0
2009-06-14	9	165	19:47:00	09TE01	ENGL	50	72	TDR	TAFT	HO	good	0
2009-06-14	9	165	19:56:00	09TE01	ENGL	50	68	HM	TAFT	HO	good	0
2009-06-14	9	165	20:03:00	09TE01	ENGL	50	71	HM	TAFT	HO	good	0
2009-06-14	9	165	20:10:00	09TE01	ENGL	50	72	HM	TAFT	HO	good	0
2009-06-14	9	165	20:23:00	09TE01	ENGL	50	68	HM	TAFT	HO	good	0
2009-06-14	9	165	20:35:00	09TE01	ENGL	50	72	HM	TAFT	HO	good	0
2009-06-14	9	165	20:51:00	09TE01	ENGL	50	70	TDR	TAFT	HO	good	0
2009-06-14	9	165	20:58:00	09TE01	ENGL	50	75	TDR	TAFT	HO	good	0
2009-06-14	9	165	21:01:00	09TE01	ENGL	50	75	HM	TAFT	HO	good	0
2009-06-14	9	165	21:07:00	09TE01	ENGL	50	73	HM	TAFT	HO	good	0
2009-06-14	9	165	21:14:00	09TE01	ENGL	50	75	HM	TAFT	HO	good	0
2009-06-14	9	165	21:20:00	09TE01	ENGL	50	72	HM	TAFT	HO	good	0
2009-06-14	9	165	21:26:00	09TE01	ENGL	50	70	HM	TAFT	HO	good	0
2009-06-14	9	165	21:33:00	09TE01	ENGL	50	73	HM	TAFT	HO	good	0
2009-06-14	9	165	21:36:00	09TE01	ENGL	50	72	TDR	TAFT	HO	good	0
2009-06-14	9	165	21:42:00	09TE01	ENGL	50	71	TDR	TAFT	HO	good	0
2009-06-14	9	165	21:49:00	09TE01	ENGL	50	76	TDR	TAFT	HO	good	0
2009-06-14	9	165	21:52:00	09TE01	ENGL	50	74	HM	TAFT	HO	good	0
2009-06-14	9	165	21:55:00	09TE01	ENGL	50	72	TDR	TAFT	HO	good	0
2009-06-14	9	165	21:58:00	09TE01	ENGL	50	78	HM	TAFT	HO	good	0
2009-06-14	9	165	22:02:00	09TE01	ENGL	50	74	TDR	TAFT	HO	good	0
2009-06-14	9	165	22:05:00	09TE01	ENGL	50	78	HM	TAFT	HO	good	0
2009-06-14	9	165	22:11:00	09TE01	ENGL	50	79	HM	TAFT	HO	good	0
2009-06-14	9	165	22:14:00	09TE01	ENGL	50	71	TDR	TAFT	HO	good	0
2009-06-14	9	165	22:17:00	09TE01	ENGL	50	77	HM	TAFT	HO	good	0
2009-06-15	9	166	11:29:00	09TE01	ENGL	50	70	HM	TAFT	HO	good	0
2009-06-16	9	167	05:41:00	09TE01	ENGL	50	74	HM	TAFT	HO	good	0
2009-06-16	9	167	06:06:00	09TE01	ENGL	50	70	HM	TAFT	HO	good	0
2009-06-16	9	167	06:26:00	09TE01	ENGL	50	69	HM	TAFT	HO	good	0
2009-06-17	9	168	06:26:00	09TE01	ENGL	50	67	HM	TAFT	HO	good	0
2009-06-18	9	169	09:21:00	09TE01	ENGL	50	68	HM	TAFT	HO	good	0
2009-06-18	9	169	09:28:00	09TE01	ENGL	50	69	HM	TAFT	HO	good	0
2009-06-18	9	169	09:45:00	09TE01	ENGL	50	65	TDR	TAFT	HO	good	0
2009-06-18	9	169	10:04:00	09TE01	ENGL	50	75	HM	TAFT	HO	good	0
2009-06-18	9	169	10:11:00	09TE01	ENGL	50	75	HM	TAFT	HO	good	0
2009-06-18	9	169	10:18:00	09TE01	ENGL	50	73	HM	TAFT	HO	good	0
2009-06-18	9	169	14:38:00	09TE01	ENGL	50	69	HM	TAFT	HO	good	0
2009-06-18	9	169	14:55:00	09TE01	ENGL	50	66	TDR	TAFT	HO	good	0
2009-06-18	9	169	16:25:00	09TE01	ENGL	50	69	HM	TAFT	HO	good	0
2009-06-18	9	169	16:56:00	09TE01	ENGL	50	64	TDR	TAFT	HO	good	0
2009-06-18	9	169	17:50:00	09TE01	ENGL	50	68	TDR	TAFT	HO	good	0
2009-06-18	9	169	18:20:00	09TE01	ENGL	50	67	HM	TAFT	HO	good	0
2009-06-18	9	169	18:27:00	09TE01	ENGL	50	72	HM	TAFT	HO	good	0
2009-06-18	9	169	18:47:00	09TE01	ENGL	50	67	HM	TAFT	HO	good	0
2009-06-18	9	169	19:33:00	09TE01	ENGL	50	67	HM	TAFT	HO	good	0
2009-06-20	9	171	17:09:00	09TE01	ENGL	50	76	HM	TAFT	HO	good	0
2009-06-20	9	171	19:57:00	09TE01	ENGL	50	93	HM	TAFT	HO	good	0
2009-06-20	9	171	20:30:00	09TE01	ENGL	50	86	HM	TAFT	HO	good	0
2009-06-20	9	171	21:40:00	09TE01	ENGL	50	99	HM	TAFT	HO	good	0
2009-06-20	9	171	21:58:00	09TE01	ENGL	50	93	HM	TAFT	HO	good	0
2009-06-20	9	171	22:29:00	09TE01	ENGL	50	97	HM	TAFT	HO	good	0
2009-06-20	9	171	22:35:00	09TE01	ENGL	50	89	HM	TAFT	HO	good	0
2009-06-20	9	171	23:37:00	09TE01	ENGL	50	92	HM	TAFT	HO	good	0
2009-06-20	9	171	23:44:00	09TE01	ENGL	50	95	HM	TAFT	HO	good	0
2009-06-20	9	171	23:50:00	09TE01	ENGL	50	86	HM	TAFT	HO	good	0
2009-06-20	9	171	23:54:00	09TE01	ENGL	50	71	TDR	TAFT	HO	good	0
2009-06-20	9	171	23:56:00	09TE01	ENGL	50	84	HM	TAFT	HO	good	0
2009-06-21	9	172	00:21:00	09TE01	ENGL	50	87	HM	TAFT	HO	good	0
2009-06-21	9	172	00:28:00	09TE01	ENGL	50	101	HM	TAFT	HO	good	0
2009-06-21	9	172	00:34:00	09TE01	ENGL	50	97	HM	TAFT	HO	good	0
2009-06-21	9	172	00:40:00	09TE01	ENGL	50	94	HM	TAFT	HO	good	0
2009-06-21	9	172	02:04:00	09TE01	ENGL	50	123	HM	TAFT	HO	good	0
2009-06-21	9	172	02:17:00	09TE01	ENGL	50	122	HM	TAFT	HO	good	0
2009-06-21	9	172	03:04:00	09TE01	ENGL	50	86	HM	TAFT	HO	good	0
2009-06-21	9	172	03:23:00	09TE01	ENGL	50	95	HM	TAFT	HO	good	0
2009-06-21	9	172	03:26:00	09TE01	ENGL	50	83	TDR	TAFT	HO	good	0
2009-06-21	9	172	03:39:00	09TE01	ENGL	50	91	TDR	TAFT	HO	good	0
2009-06-21	9	172	03:42:00	09TE01	ENGL	50	101	HM	TAFT	HO	good	0
2009-06-21	9	172	03:52:00	09TE01	ENGL	50	81	TDR	TAFT	HO	good	0
2009-06-21	9	172	03:55:00	09TE01	ENGL	50	100	HM	TAFT	HO	good	0
2009-06-21	9	172	03:58:00	09TE01	ENGL	50	81	TDR	TAFT	HO	good	0
2009-06-21	9	172	04:02:00	09TE01	ENGL	50	102	HM	TAFT	HO	good	0
2009-06-21	9	172	04:08:00	09TE01	ENGL	50	97	HM	TAFT	HO	good	0
2009-06-21	9	172	04:12:00	09TE01	ENGL	50	85	TDR	TAFT	HO	good	0
2009-06-21	9	172	04:14:00	09TE01	ENGL	50	94	HM	TAFT	HO	good	0
2009-06-21	9	172	04:18:00	09TE01	ENGL	50	83	TDR	TAFT	HO	good	0
2009-06-21	9	172	04:21:00	09TE01	ENGL	50	94	HM	TAFT	HO	good	0
2009-06-21	9	172	04:24:00	09TE01	ENGL	50	87	TDR	TAFT	HO	good	0
2009-06-21	9	172	04:27:00	09TE01	ENGL	50	98	HM	TAFT	HO	good	0
2009-06-21	9	172	04:34:00	09TE01	ENGL	50	98	HM	TAFT	HO	good	0
2009-06-21	9	172	04:37:00	09TE01	ENGL	50	99	TDR	TAFT	HO	good	0
2009-06-21	9	172	04:40:00	09TE01	ENGL	50	102	HM	TAFT	HO	good	0
2009-06-21	9	172	04:44:00	09TE01	ENGL	50	98	TDR	TAFT	HO	good	0
2009-06-21	9	172	04:46:00	09TE01	ENGL	50	99	HM	TAFT	HO	good	0
2009-06-21	9	172	04:50:00	09TE01	ENGL	50	91	TDR	TAFT	HO	good	0
2009-06-21	9	172	04:53:00	09TE01	ENGL	50	101	HM	TAFT	HO	good	0
2009-06-21	9	172	04:59:00	09TE01	ENGL	50	102	HM	TAFT	HO	good	0
2009-06-21	9	172	05:19:00	09TE01	ENGL	50	98	HM	TAFT	HO	good	0
2009-06-21	9	172	05:32:00	09TE01	ENGL	50	99	HM	TAFT	HO	good	0
2009-06-21	9	172	05:38:00	09TE01	ENGL	50	96	HM	TAFT	HO	good	0
2009-06-21	9	172	05:42:00	09TE01	ENGL	50	79	TDR	TAFT	HO	good	0
2009-06-21	9	172	05:44:00	09TE01	ENGL	50	98	HM	TAFT	HO	good	0
2009-06-21	9	172	05:48:00	09TE01	ENGL	50	84	TDR	TAFT	HO	good	0
2009-06-21	9	172	05:51:00	09TE01	ENGL	50	95	HM	TAFT	HO	good	0
2009-06-21	9	172	05:54:00	09TE01	ENGL	50	95	TDR	TAFT	HO	good	0
2009-06-21	9	172	05:57:00	09TE01	ENGL	50	77	HM	TAFT	HO	good	0
2009-06-21	9	172	06:01:00	09TE01	ENGL	50	92	TDR	TAFT	HO	good	0
2009-06-21	9	172	06:04:00	09TE01	ENGL	50	79	HM	TAFT	HO	good	0
2009-06-21	9	172	06:08:00	09TE01	ENGL	50	96	TDR	TAFT	HO	good	0
2009-06-21	9	172	06:11:00	09TE01	ENGL	50	92	HM	TAFT	HO	good	0
2009-06-21	9	172	06:14:00	09TE01	ENGL	50	85	TDR	TAFT	HO	good	0
2009-06-21	9	172	06:17:00	09TE01	ENGL	50	87	HM	TAFT	HO	good	0
2009-06-21	9	172	06:21:00	09TE01	ENGL	50	85	TDR	TAFT	HO	good	0
2009-06-21	9	172	06:23:00	09TE01	ENGL	50	95	HM	TAFT	HO	good	0
2009-06-21	9	172	06:27:00	09TE01	ENGL	50	96	TDR	TAFT	HO	good	0
2009-06-21	9	172	06:30:00	09TE01	ENGL	50	94	HM	TAFT	HO	good	0
2009-06-21	9	172	06:33:00	09TE01	ENGL	50	85	TDR	TAFT	HO	good	0
2009-06-21	9	172	06:36:00	09TE01	ENGL	50	93	HM	TAFT	HO	good	0
2009-06-21	9	172	06:40:00	09TE01	ENGL	50	89	TDR	TAFT	HO	good	0
2009-06-21	9	172	06:43:00	09TE01	ENGL	50	91	HM	TAFT	HO	good	0
2009-06-21	9	172	06:46:00	09TE01	ENGL	50	89	TDR	TAFT	HO	good	0
2009-06-21	9	172	06:49:00	09TE01	ENGL	50	90	HM	TAFT	HO	good	0
2009-06-21	9	172	06:53:00	09TE01	ENGL	50	85	TDR	TAFT	HO	good	0
2009-06-21	9	172	06:56:00	09TE01	ENGL	50	87	HM	TAFT	HO	good	0
2009-06-21	9	172	07:00:00	09TE01	ENGL	50	87	TDR	TAFT	HO	good	0
2009-06-21	9	172	07:03:00	09TE01	ENGL	50	93	HM	TAFT	HO	good	0
2009-06-21	9	172	07:07:00	09TE01	ENGL	50	99	TDR	TAFT	HO	good	0
2009-06-21	9	172	07:10:00	09TE01	ENGL	50	97	HM	TAFT	HO	good	0
2009-06-21	9	172	07:13:00	09TE01	ENGL	50	91	TDR	TAFT	HO	good	0
2009-06-21	9	172	07:16:00	09TE01	ENGL	50	83	HM	TAFT	HO	good	0
2009-06-21	9	172	07:20:00	09TE01	ENGL	50	90	TDR	TAFT	HO	good	0
2009-06-21	9	172	07:23:00	09TE01	ENGL	50	87	HM	TAFT	HO	good	0
2009-06-21	9	172	07:27:00	09TE01	ENGL	50	84	TDR	TAFT	HO	good	0
2009-06-21	9	172	07:29:00	09TE01	ENGL	50	101	HM	TAFT	HO	good	0
2009-06-21	9	172	07:34:00	09TE01	ENGL	50	91	TDR	TAFT	HO	good	0
2009-06-21	9	172	07:36:00	09TE01	ENGL	50	98	HM	TAFT	HO	good	0
2009-06-21	9	172	07:40:00	09TE01	ENGL	50	80	TDR	TAFT	HO	good	0
2009-06-21	9	172	07:43:00	09TE01	ENGL	50	90	HM	TAFT	HO	good	0
2009-06-21	9	172	07:47:00	09TE01	ENGL	50	92	TDR	TAFT	HO	good	0
2009-06-21	9	172	07:50:00	09TE01	ENGL	50	102	HM	TAFT	HO	good	0
2009-06-21	9	172	07:54:00	09TE01	ENGL	50	93	TDR	TAFT	HO	good	0
2009-06-21	9	172	07:57:00	09TE01	ENGL	50	90	HM	TAFT	HO	good	0
2009-06-21	9	172	08:02:00	09TE01	ENGL	50	86	TDR	TAFT	HO	good	0
2009-06-21	9	172	08:05:00	09TE01	ENGL	50	94	HM	TAFT	HO	good	0
2009-06-21	9	172	08:09:00	09TE01	ENGL	50	91	TDR	TAFT	HO	good	0
2009-06-21	9	172	08:12:00	09TE01	ENGL	50	99	HM	TAFT	HO	good	0
2009-06-21	9	172	08:16:00	09TE01	ENGL	50	77	TDR	TAFT	HO	good	0
2009-06-21	9	172	08:18:00	09TE01	ENGL	50	95	HM	TAFT	HO	good	0
2009-06-21	9	172	08:22:00	09TE01	ENGL	50	97	TDR	TAFT	HO	good	0
2009-06-21	9	172	08:25:00	09TE01	ENGL	50	92	HM	TAFT	HO	good	0
2009-06-21	9	172	08:29:00	09TE01	ENGL	50	83	TDR	TAFT	HO	good	0
2009-06-21	9	172	08:32:00	09TE01	ENGL	50	91	HM	TAFT	HO	good	0
2009-06-21	9	172	08:36:00	09TE01	ENGL	50	88	TDR	TAFT	HO	good	0
2009-06-21	9	172	08:39:00	09TE01	ENGL	50	99	HM	TAFT	HO	good	0
2009-06-21	9	172	08:43:00	09TE01	ENGL	50	98	TDR	TAFT	HO	good	0
2009-06-21	9	172	08:46:00	09TE01	ENGL	50	96	HM	TAFT	HO	good	0
2009-06-21	9	172	08:50:00	09TE01	ENGL	50	96	TDR	TAFT	HO	good	0
2009-06-21	9	172	08:53:00	09TE01	ENGL	50	91	HM	TAFT	HO	good	0
2009-06-21	9	172	08:57:00	09TE01	ENGL	50	93	TDR	TAFT	HO	good	0
2009-06-21	9	172	08:59:00	09TE01	ENGL	50	90	HM	TAFT	HO	good	0
2009-06-21	9	172	09:04:00	09TE01	ENGL	50	94	TDR	TAFT	HO	good	0
2009-06-21	9	172	09:11:00	09TE01	ENGL	50	102	TDR	TAFT	HO	good	0
2009-06-21	9	172	09:14:00	09TE01	ENGL	50	94	HM	TAFT	HO	good	0
2009-06-21	9	172	09:18:00	09TE01	ENGL	50	100	TDR	TAFT	HO	good	0
2009-06-21	9	172	09:21:00	09TE01	ENGL	50	81	HM	TAFT	HO	good	0
2009-06-21	9	172	09:25:00	09TE01	ENGL	50	87	TDR	TAFT	HO	good	0
2009-06-21	9	172	09:28:00	09TE01	ENGL	50	97	HM	TAFT	HO	good	0
2009-06-21	9	172	09:31:00	09TE01	ENGL	50	82	TDR	TAFT	HO	good	0
2009-06-21	9	172	09:34:00	09TE01	ENGL	50	96	HM	TAFT	HO	good	0
2009-06-21	9	172	09:38:00	09TE01	ENGL	50	97	TDR	TAFT	HO	good	0
2009-06-21	9	172	09:45:00	09TE01	ENGL	50	86	TDR	TAFT	HO	good	0
2009-06-21	9	172	09:48:00	09TE01	ENGL	50	92	HM	TAFT	HO	good	0
2009-06-21	9	172	09:52:00	09TE01	ENGL	50	93	TDR	TAFT	HO	good	0
2009-06-21	9	172	09:55:00	09TE01	ENGL	50	80	HM	TAFT	HO	good	0
2009-06-21	9	172	09:59:00	09TE01	ENGL	50	91	TDR	TAFT	HO	good	0
2009-06-21	9	172	10:03:00	09TE01	ENGL	50	91	HM	TAFT	HO	good	0
2009-06-21	9	172	10:07:00	09TE01	ENGL	50	97	TDR	TAFT	HO	good	0
2009-06-21	9	172	10:10:00	09TE01	ENGL	50	82	HM	TAFT	HO	good	0
2009-06-21	9	172	10:13:00	09TE01	ENGL	50	97	TDR	TAFT	HO	good	0
2009-06-21	9	172	10:16:00	09TE01	ENGL	50	94	HM	TAFT	HO	good	0
2009-06-21	9	172	10:20:00	09TE01	ENGL	50	104	TDR	TAFT	HO	good	0
2009-06-21	9	172	10:23:00	09TE01	ENGL	50	91	HM	TAFT	HO	good	0
2009-06-21	9	172	10:27:00	09TE01	ENGL	50	101	TDR	TAFT	HO	good	0
2009-06-21	9	172	10:30:00	09TE01	ENGL	50	97	HM	TAFT	HO	good	0
2009-06-21	9	172	10:34:00	09TE01	ENGL	50	98	TDR	TAFT	HO	good	0
2009-06-21	9	172	10:37:00	09TE01	ENGL	50	96	HM	TAFT	HO	good	0
2009-06-21	9	172	10:41:00	09TE01	ENGL	50	93	TDR	TAFT	HO	good	0
2009-06-21	9	172	10:44:00	09TE01	ENGL	50	91	HM	TAFT	HO	good	0
2009-06-21	9	172	10:48:00	09TE01	ENGL	50	89	TDR	TAFT	HO	good	0
2009-06-21	9	172	10:51:00	09TE01	ENGL	50	93	HM	TAFT	HO	good	0
2009-06-21	9	172	10:55:00	09TE01	ENGL	50	97	TDR	TAFT	HO	good	0
2009-06-21	9	172	10:58:00	09TE01	ENGL	50	94	HM	TAFT	HO	good	0
2009-06-21	9	172	11:02:00	09TE01	ENGL	50	97	TDR	TAFT	HO	good	0
2009-06-21	9	172	11:05:00	09TE01	ENGL	50	85	HM	TAFT	HO	good	0
2009-06-21	9	172	11:09:00	09TE01	ENGL	50	98	TDR	TAFT	HO	good	0
2009-06-21	9	172	11:12:00	09TE01	ENGL	50	88	HM	TAFT	HO	good	0
2009-06-21	9	172	11:16:00	09TE01	ENGL	50	100	TDR	TAFT	HO	good	0
2009-06-21	9	172	11:19:00	09TE01	ENGL	50	88	HM	TAFT	HO	good	0
2009-06-21	9	172	11:23:00	09TE01	ENGL	50	99	TDR	TAFT	HO	good	0
2009-06-21	9	172	11:27:00	09TE01	ENGL	50	87	HM	TAFT	HO	good	0
2009-06-21	9	172	11:30:00	09TE01	ENGL	50	100	TDR	TAFT	HO	good	0
2009-06-21	9	172	11:34:00	09TE01	ENGL	50	86	HM	TAFT	HO	good	0
2009-06-21	9	172	11:38:00	09TE01	ENGL	50	94	TDR	TAFT	HO	good	0
2009-06-21	9	172	11:41:00	09TE01	ENGL	50	95	HM	TAFT	HO	good	0
2009-06-21	9	172	11:45:00	09TE01	ENGL	50	102	TDR	TAFT	HO	good	0
2009-06-21	9	172	11:48:00	09TE01	ENGL	50	95	HM	TAFT	HO	good	0
2009-06-21	9	172	11:52:00	09TE01	ENGL	50	103	TDR	TAFT	HO	good	0
2009-06-21	9	172	11:55:00	09TE01	ENGL	50	92	HM	TAFT	HO	good	0
2009-06-21	9	172	11:59:00	09TE01	ENGL	50	103	TDR	TAFT	HO	good	0
2009-06-21	9	172	12:03:00	09TE01	ENGL	50	80	HM	TAFT	HO	good	0
2009-06-21	9	172	12:07:00	09TE01	ENGL	50	96	TDR	TAFT	HO	good	0
2009-06-21	9	172	12:10:00	09TE01	ENGL	50	89	HM	TAFT	HO	good	0
2009-06-21	9	172	12:14:00	09TE01	ENGL	50	96	TDR	TAFT	HO	good	0
2009-06-21	9	172	12:17:00	09TE01	ENGL	50	82	HM	TAFT	HO	good	0
2009-06-21	9	172	12:21:00	09TE01	ENGL	50	93	TDR	TAFT	HO	good	0
2009-06-21	9	172	12:24:00	09TE01	ENGL	50	91	HM	TAFT	HO	good	0
2009-06-21	9	172	12:28:00	09TE01	ENGL	50	102	TDR	TAFT	HO	good	0
2009-06-21	9	172	12:31:00	09TE01	ENGL	50	92	HM	TAFT	HO	good	0
2009-06-21	9	172	12:35:00	09TE01	ENGL	50	109	TDR	TAFT	HO	good	0
2009-06-21	9	172	12:38:00	09TE01	ENGL	50	102	HM	TAFT	HO	good	0
2009-06-21	9	172	12:43:00	09TE01	ENGL	50	113	TDR	TAFT	HO	good	0
2009-06-21	9	172	12:46:00	09TE01	ENGL	50	92	HM	TAFT	HO	good	0
2009-06-21	9	172	12:50:00	09TE01	ENGL	50	107	TDR	TAFT	HO	good	0
2009-06-21	9	172	12:53:00	09TE01	ENGL	50	96	HM	TAFT	HO	good	0
2009-06-21	9	172	12:57:00	09TE01	ENGL	50	101	TDR	TAFT	HO	good	0
2009-06-21	9	172	13:02:00	09TE01	ENGL	50	87	HM	TAFT	HO	good	0
2009-06-21	9	172	13:06:00	09TE01	ENGL	50	114	TDR	TAFT	HO	good	0
2009-06-21	9	172	13:09:00	09TE01	ENGL	50	99	HM	TAFT	HO	good	0
2009-06-21	9	172	13:13:00	09TE01	ENGL	50	111	TDR	TAFT	HO	good	0
2009-06-21	9	172	13:16:00	09TE01	ENGL	50	109	HM	TAFT	HO	good	0
2009-06-21	9	172	13:20:00	09TE01	ENGL	50	117	TDR	TAFT	HO	good	0
2009-06-21	9	172	13:24:00	09TE01	ENGL	50	117	HM	TAFT	HO	good	0
2009-06-21	9	172	13:28:00	09TE01	ENGL	50	104	TDR	TAFT	HO	good	0
2009-06-21	9	172	13:42:00	09TE01	ENGL	50	98	TDR	TAFT	HO	good	0
2009-06-21	9	172	13:45:00	09TE01	ENGL	50	101	HM	TAFT	HO	good	0
2009-06-21	9	172	13:49:00	09TE01	ENGL	50	95	TDR	TAFT	HO	good	0
2009-06-21	9	172	13:52:00	09TE01	ENGL	50	109	HM	TAFT	HO	good	0
2009-06-21	9	172	14:05:00	09TE01	ENGL	50	95	TDR	TAFT	HO	good	0
2009-06-21	9	172	14:08:00	09TE01	ENGL	50	114	HM	TAFT	HO	good	0
2009-06-21	9	172	14:12:00	09TE01	ENGL	50	111	TDR	TAFT	HO	good	0
2009-06-21	9	172	14:15:00	09TE01	ENGL	50	121	HM	TAFT	HO	good	0
2009-06-21	9	172	14:19:00	09TE01	ENGL	50	110	TDR	TAFT	HO	good	0
2009-06-21	9	172	14:23:00	09TE01	ENGL	50	120	HM	TAFT	HO	good	0
2009-06-21	9	172	14:27:00	09TE01	ENGL	50	108	TDR	TAFT	HO	good	0
2009-06-21	9	172	14:30:00	09TE01	ENGL	50	116	HM	TAFT	HO	good	0
2009-06-21	9	172	14:34:00	09TE01	ENGL	50	89	TDR	TAFT	HO	good	0
2009-06-21	9	172	14:37:00	09TE01	ENGL	50	111	HM	TAFT	HO	good	0
2009-06-21	9	172	14:41:00	09TE01	ENGL	50	97	TDR	TAFT	HO	good	0
2009-06-21	9	172	14:44:00	09TE01	ENGL	50	116	HM	TAFT	HO	good	0
2009-06-21	9	172	14:49:00	09TE01	ENGL	50	95	TDR	TAFT	HO	good	0
2009-06-21	9	172	14:52:00	09TE01	ENGL	50	103	HM	TAFT	HO	good	0
2009-06-21	9	172	14:56:00	09TE01	ENGL	50	86	TDR	TAFT	HO	good	0
2009-06-21	9	172	14:59:00	09TE01	ENGL	50	88	HM	TAFT	HO	good	0
2009-06-21	9	172	15:05:00	09TE01	ENGL	50	84	TDR	TAFT	HO	good	0
2009-06-21	9	172	15:08:00	09TE01	ENGL	50	93	HM	TAFT	HO	good	0
2009-06-21	9	172	15:12:00	09TE01	ENGL	50	84	TDR	TAFT	HO	good	0
2009-06-21	9	172	15:15:00	09TE01	ENGL	50	85	HM	TAFT	HO	good	0
2009-06-21	9	172	15:19:00	09TE01	ENGL	50	84	TDR	TAFT	HO	good	0
2009-06-21	9	172	15:22:00	09TE01	ENGL	50	90	HM	TAFT	HO	good	0
2009-06-21	9	172	15:26:00	09TE01	ENGL	50	81	TDR	TAFT	HO	good	0
2009-06-21	9	172	15:30:00	09TE01	ENGL	50	93	HM	TAFT	HO	good	0
2009-06-21	9	172	15:34:00	09TE01	ENGL	50	84	TDR	TAFT	HO	good	0
2009-06-21	9	172	15:37:00	09TE01	ENGL	50	95	HM	TAFT	HO	good	0
2009-06-21	9	172	15:41:00	09TE01	ENGL	50	85	TDR	TAFT	HO	good	0
2009-06-21	9	172	15:44:00	09TE01	ENGL	50	99	HM	TAFT	HO	good	0
2009-06-21	9	172	15:48:00	09TE01	ENGL	50	94	TDR	TAFT	HO	good	0
2009-06-21	9	172	15:52:00	09TE01	ENGL	50	95	HM	TAFT	HO	good	0
2009-06-21	9	172	16:07:00	09TE01	ENGL	50	110	HM	TAFT	HO	good	0
2009-06-21	9	172	16:40:00	09TE01	ENGL	50	97	TDR	TAFT	HO	good	0
2009-06-21	9	172	16:48:00	09TE01	ENGL	50	91	TDR	TAFT	HO	good	0
[truncated: 57,254 more rows]
[truncated: 3 more columns]

## Sheet: 2009b
Date	Year	Julian	Time	ID	Location	pulse rate	signal strength	tx type	Data source	Activity	Data type	Location Key		LOCATION (HEARD FROM)
2009-06-14			11:33:00	09TE46	ENGL			SPL			track			Endicott inner
2009-06-17			13:07:00	09TE46	OTHR			SPL			track			Seymour Canal
2009-06-30			13:57:00	09TE46	OTHR			SPL			track			TRACY
2009-07-27			10:24:00	09TE46	OTHR			SPL		DV	track			Seymour Canal
2009-05-13	9	133	01:29:00	09TE46	ENGL	50	78	SPL	TAFT	HO	good	0
2009-05-13	9	133	01:42:00	09TE46	ENGL	50	76	SPL	TAFT	HO	good	0
2009-05-13	9	133	01:48:00	09TE46	ENGL	50	77	SPL	TAFT	HO	good	0
2009-05-13	9	133	01:55:00	09TE46	ENGL	50	66	SPL	TAFT	HO	good	0
2009-05-13	9	133	02:03:00	09TE46	ENGL	50	67	SPL	TAFT	HO	good	0
2009-05-13	9	133	02:10:00	09TE46	ENGL	50	72	SPL	TAFT	HO	good	0
2009-05-13	9	133	04:42:00	09TE46	ENGL	50	68	SPL	TAFT	HO	good	0
2009-05-13	9	133	05:55:00	09TE46	ENGL	50	81	SPL	TAFT	HO	good	0
2009-05-13	9	133	06:09:00	09TE46	ENGL	50	77	SPL	TAFT	HO	good	0
2009-05-13	9	133	06:22:00	09TE46	ENGL	50	99	SPL	TAFT	HO	good	0
2009-05-13	9	133	06:48:00	09TE46	ENGL	50	86	SPL	TAFT	HO	good	0
2009-05-13	9	133	08:39:00	09TE46	ENGL	50	77	SPL	TAFT	HO	good	0
2009-05-13	9	133	08:47:00	09TE46	ENGL	50	68	SPL	TAFT	HO	good	0
2009-05-13	9	133	08:54:00	09TE46	ENGL	50	70	SPL	TAFT	HO	good	0
2009-05-13	9	133	09:03:00	09TE46	ENGL	50	80	SPL	TAFT	HO	good	0
2009-05-13	9	133	09:11:00	09TE46	ENGL	50	78	SPL	TAFT	HO	good	0
2009-05-13	9	133	09:19:00	09TE46	ENGL	50	66	SPL	TAFT	HO	good	0
2009-05-13	9	133	09:43:00	09TE46	ENGL	50	81	SPL	TAFT	HO	good	0
2009-05-13	9	133	09:59:00	09TE46	ENGL	50	82	SPL	TAFT	HO	good	0
2009-05-13	9	133	10:10:00	09TE46	ENGL	50	80	SPL	TAFT	HO	good	0
2009-05-13	9	133	10:18:00	09TE46	ENGL	50	89	SPL	TAFT	HO	good	0
2009-05-13	9	133	10:26:00	09TE46	ENGL	50	90	SPL	TAFT	HO	good	0
2009-05-13	9	133	10:34:00	09TE46	ENGL	50	88	SPL	TAFT	HO	good	0
2009-05-13	9	133	10:42:00	09TE46	ENGL	50	100	SPL	TAFT	HO	good	0
2009-05-13	9	133	10:50:00	09TE46	ENGL	50	88	SPL	TAFT	HO	good	0
2009-05-13	9	133	10:59:00	09TE46	ENGL	50	103	SPL	TAFT	HO	good	0
2009-05-13	9	133	11:09:00	09TE46	ENGL	50	127	SPL	TAFT	HO	good	0
2009-05-13	9	133	11:18:00	09TE46	ENGL	50	125	SPL	TAFT	HO	good	0
2009-05-13	9	133	11:27:00	09TE46	ENGL	50	112	SPL	TAFT	HO	good	0
2009-05-13	9	133	11:36:00	09TE46	ENGL	50	120	SPL	TAFT	HO	good	0
2009-05-13	9	133	11:44:00	09TE46	ENGL	50	111	SPL	TAFT	HO	good	0
2009-05-13	9	133	11:53:00	09TE46	ENGL	50	101	SPL	TAFT	HO	good	0
2009-05-13	9	133	12:04:00	09TE46	ENGL	50	112	SPL	TAFT	HO	good	0
2009-05-13	9	133	12:13:00	09TE46	ENGL	50	101	SPL	TAFT	HO	good	0
2009-05-13	9	133	12:22:00	09TE46	ENGL	50	119	SPL	TAFT	HO	good	0
2009-05-13	9	133	12:31:00	09TE46	ENGL	50	101	SPL	TAFT	HO	good	0
2009-05-13	9	133	12:39:00	09TE46	ENGL	50	96	SPL	TAFT	HO	good	0
2009-05-13	9	133	12:47:00	09TE46	ENGL	50	100	SPL	TAFT	HO	good	0
2009-05-13	9	133	12:56:00	09TE46	ENGL	50	97	SPL	TAFT	HO	good	0
2009-05-13	9	133	13:07:00	09TE46	ENGL	50	97	SPL	TAFT	HO	good	0
2009-05-13	9	133	13:15:00	09TE46	ENGL	50	100	SPL	TAFT	HO	good	0
2009-05-13	9	133	13:24:00	09TE46	ENGL	50	81	SPL	TAFT	HO	good	0
2009-05-13	9	133	13:33:00	09TE46	ENGL	50	84	SPL	TAFT	HO	good	0
2009-05-13	9	133	13:41:00	09TE46	ENGL	50	67	SPL	TAFT	HO	good	0
2009-05-13	9	133	13:50:00	09TE46	ENGL	50	96	SPL	TAFT	HO	good	0
2009-05-13	9	133	13:58:00	09TE46	ENGL	50	103	SPL	TAFT	HO	good	0
2009-05-13	9	133	14:26:00	09TE46	ENGL	50	69	SPL	TAFT	HO	good	0
2009-05-13	9	133	14:35:00	09TE46	ENGL	50	118	SPL	TAFT	HO	good	0
2009-05-13	9	133	14:43:00	09TE46	ENGL	50	115	SPL	TAFT	HO	good	0
2009-05-13	9	133	14:52:00	09TE46	ENGL	50	97	SPL	TAFT	HO	good	0
2009-05-13	9	133	15:02:00	09TE46	ENGL	50	91	SPL	TAFT	HO	good	0
2009-05-13	9	133	15:11:00	09TE46	ENGL	50	91	SPL	TAFT	HO	good	0
2009-05-13	9	133	15:19:00	09TE46	ENGL	50	98	SPL	TAFT	HO	good	0
2009-05-13	9	133	15:28:00	09TE46	ENGL	50	88	SPL	TAFT	HO	good	0
2009-05-13	9	133	15:36:00	09TE46	ENGL	50	92	SPL	TAFT	HO	good	0
2009-05-13	9	133	15:45:00	09TE46	ENGL	50	98	SPL	TAFT	HO	good	0
2009-05-13	9	133	15:53:00	09TE46	ENGL	50	87	SPL	TAFT	HO	good	0
2009-05-13	9	133	16:03:00	09TE46	ENGL	50	87	SPL	TAFT	HO	good	0
2009-05-13	9	133	16:11:00	09TE46	ENGL	50	86	SPL	TAFT	HO	good	0
2009-05-13	9	133	16:19:00	09TE46	ENGL	50	77	SPL	TAFT	HO	good	0
2009-05-13	9	133	16:35:00	09TE46	ENGL	50	79	SPL	TAFT	HO	good	0
2009-05-13	9	133	16:43:00	09TE46	ENGL	50	85	SPL	TAFT	HO	good	0
2009-05-13	9	133	16:51:00	09TE46	ENGL	50	78	SPL	TAFT	HO	good	0
2009-05-13	9	133	16:58:00	09TE46	ENGL	50	74	SPL	TAFT	HO	good	0
2009-05-13	9	133	17:08:00	09TE46	ENGL	50	81	SPL	TAFT	HO	good	0
2009-05-13	9	133	17:15:00	09TE46	ENGL	50	84	SPL	TAFT	HO	good	0
2009-05-13	9	133	17:30:00	09TE46	ENGL	50	71	SPL	TAFT	HO	good	0
2009-05-13	9	133	17:44:00	09TE46	ENGL	50	71	SPL	TAFT	HO	good	0
2009-05-13	9	133	18:12:00	09TE46	ENGL	50	70	SPL	TAFT	HO	good	0
2009-05-13	9	133	18:25:00	09TE46	ENGL	50	67	SPL	TAFT	HO	good	0
2009-05-13	9	133	18:32:00	09TE46	ENGL	50	75	SPL	TAFT	HO	good	0
2009-05-13	9	133	18:38:00	09TE46	ENGL	50	75	SPL	TAFT	HO	good	0
2009-05-13	9	133	18:45:00	09TE46	ENGL	50	78	SPL	TAFT	HO	good	0
2009-05-13	9	133	18:51:00	09TE46	ENGL	50	77	SPL	TAFT	HO	good	0
2009-05-13	9	133	18:57:00	09TE46	ENGL	50	74	SPL	TAFT	HO	good	0
2009-05-14	9	134	07:47:00	09TE46	ENGL	50	70	SPL	TAFT	HO	good	0
2009-05-14	9	134	09:08:00	09TE46	ENGL	50	77	SPL	TAFT	HO	good	0
2009-05-14	9	134	09:23:00	09TE46	ENGL	50	77	SPL	TAFT	HO	good	0
2009-05-14	9	134	09:31:00	09TE46	ENGL	50	75	SPL	TAFT	HO	good	0
2009-05-14	9	134	10:02:00	09TE46	ENGL	50	74	SPL	TAFT	HO	good	0
2009-05-14	9	134	10:09:00	09TE46	ENGL	50	75	SPL	TAFT	HO	good	0
2009-05-14	9	134	10:39:00	09TE46	ENGL	50	78	SPL	TAFT	HO	good	0
2009-05-14	9	134	10:46:00	09TE46	ENGL	50	69	SPL	TAFT	HO	good	0
2009-05-14	9	134	10:54:00	09TE46	ENGL	50	73	SPL	TAFT	HO	good	0
2009-05-14	9	134	11:10:00	09TE46	ENGL	50	68	SPL	TAFT	HO	good	0
2009-05-14	9	134	11:18:00	09TE46	ENGL	50	69	SPL	TAFT	HO	good	0
2009-05-14	9	134	11:26:00	09TE46	ENGL	50	72	SPL	TAFT	HO	good	0
2009-05-14	9	134	20:21:00	09TE46	ENGL	50	78	SPL	TAFT	HO	good	0
2009-05-15	9	135	07:03:00	09TE46	ENGL	50	66	SPL	TAFT	HO	good	0
2009-05-15	9	135	07:31:00	09TE46	ENGL	50	69	SPL	TAFT	HO	good	0
2009-05-15	9	135	07:46:00	09TE46	ENGL	50	69	SPL	TAFT	HO	good	0
2009-05-15	9	135	08:02:00	09TE46	ENGL	50	63	SPL	TAFT	HO	good	0
2009-05-15	9	135	08:25:00	09TE46	ENGL	50	65	SPL	TAFT	HO	good	0
2009-05-15	9	135	08:33:00	09TE46	ENGL	50	69	SPL	TAFT	HO	good	0
2009-05-15	9	135	08:48:00	09TE46	ENGL	50	66	SPL	TAFT	HO	good	0
2009-05-15	9	135	08:56:00	09TE46	ENGL	50	69	SPL	TAFT	HO	good	0
2009-05-15	9	135	09:13:00	09TE46	ENGL	50	67	SPL	TAFT	HO	good	0
2009-05-15	9	135	09:22:00	09TE46	ENGL	50	71	SPL	TAFT	HO	good	0
2009-05-15	9	135	09:30:00	09TE46	ENGL	50	73	SPL	TAFT	HO	good	0
2009-05-15	9	135	09:38:00	09TE46	ENGL	50	72	SPL	TAFT	HO	good	0
2009-05-15	9	135	10:12:00	09TE46	ENGL	50	71	SPL	TAFT	HO	good	0
2009-05-15	9	135	10:21:00	09TE46	ENGL	50	72	SPL	TAFT	HO	good	0
2009-05-15	9	135	10:29:00	09TE46	ENGL	50	73	SPL	TAFT	HO	good	0
2009-05-15	9	135	10:38:00	09TE46	ENGL	50	75	SPL	TAFT	HO	good	0
2009-05-15	9	135	10:46:00	09TE46	ENGL	50	80	SPL	TAFT	HO	good	0
2009-05-15	9	135	10:54:00	09TE46	ENGL	50	76	SPL	TAFT	HO	good	0
2009-05-15	9	135	11:05:00	09TE46	ENGL	50	77	SPL	TAFT	HO	good	0
2009-05-15	9	135	11:14:00	09TE46	ENGL	50	77	SPL	TAFT	HO	good	0
2009-05-15	9	135	11:22:00	09TE46	ENGL	50	78	SPL	TAFT	HO	good	0
2009-05-15	9	135	11:31:00	09TE46	ENGL	50	77	SPL	TAFT	HO	good	0
2009-05-15	9	135	11:50:00	09TE46	ENGL	50	80	SPL	TAFT	HO	good	0
2009-05-15	9	135	11:59:00	09TE46	ENGL	50	79	SPL	TAFT	HO	good	0
2009-05-15	9	135	12:10:00	09TE46	ENGL	50	87	SPL	TAFT	HO	good	0
2009-05-15	9	135	12:19:00	09TE46	ENGL	50	79	SPL	TAFT	HO	good	0
2009-05-15	9	135	12:28:00	09TE46	ENGL	50	89	SPL	TAFT	HO	good	0
2009-05-15	9	135	12:37:00	09TE46	ENGL	50	90	SPL	TAFT	HO	good	0
2009-05-15	9	135	12:46:00	09TE46	ENGL	50	81	SPL	TAFT	HO	good	0
2009-05-15	9	135	12:55:00	09TE46	ENGL	50	82	SPL	TAFT	HO	good	0
2009-05-15	9	135	13:06:00	09TE46	ENGL	50	80	SPL	TAFT	HO	good	0
2009-05-15	9	135	13:15:00	09TE46	ENGL	50	87	SPL	TAFT	HO	good	0
2009-05-15	9	135	13:24:00	09TE46	ENGL	50	84	SPL	TAFT	HO	good	0
2009-05-15	9	135	13:34:00	09TE46	ENGL	50	75	SPL	TAFT	HO	good	0
2009-05-15	9	135	13:52:00	09TE46	ENGL	50	73	SPL	TAFT	HO	good	0
2009-05-15	9	135	14:03:00	09TE46	ENGL	50	82	SPL	TAFT	HO	good	0
2009-05-15	9	135	14:12:00	09TE46	ENGL	50	79	SPL	TAFT	HO	good	0
2009-05-15	9	135	14:21:00	09TE46	ENGL	50	88	SPL	TAFT	HO	good	0
2009-05-15	9	135	14:30:00	09TE46	ENGL	50	75	SPL	TAFT	HO	good	0
2009-05-16	9	136	06:11:00	09TE46	ENGL	50	77	SPL	TAFT	HO	good	0
2009-05-16	9	136	06:18:00	09TE46	ENGL	50	77	SPL	TAFT	HO	good	0
2009-05-16	9	136	06:32:00	09TE46	ENGL	50	65	SPL	TAFT	HO	good	0
2009-05-16	9	136	06:39:00	09TE46	ENGL	50	67	SPL	TAFT	HO	good	0
2009-05-16	9	136	06:46:00	09TE46	ENGL	50	69	SPL	TAFT	HO	good	0
2009-05-16	9	136	06:53:00	09TE46	ENGL	50	68	SPL	TAFT	HO	good	0
2009-05-16	9	136	07:01:00	09TE46	ENGL	50	74	SPL	TAFT	HO	good	0
2009-05-16	9	136	07:08:00	09TE46	ENGL	50	70	SPL	TAFT	HO	good	0
2009-05-16	9	136	07:16:00	09TE46	ENGL	50	75	SPL	TAFT	HO	good	0
2009-05-16	9	136	07:37:00	09TE46	ENGL	50	74	SPL	TAFT	HO	good	0
2009-05-16	9	136	07:45:00	09TE46	ENGL	50	66	SPL	TAFT	HO	good	0
2009-05-16	9	136	08:08:00	09TE46	ENGL	50	81	SPL	TAFT	HO	good	0
2009-05-16	9	136	08:16:00	09TE46	ENGL	50	83	SPL	TAFT	HO	good	0
2009-05-16	9	136	08:24:00	09TE46	ENGL	50	71	SPL	TAFT	HO	good	0
2009-05-16	9	136	08:39:00	09TE46	ENGL	50	74	SPL	TAFT	HO	good	0
2009-05-16	9	136	08:46:00	09TE46	ENGL	50	85	SPL	TAFT	HO	good	0
2009-05-16	9	136	08:54:00	09TE46	ENGL	50	83	SPL	TAFT	HO	good	0
2009-05-16	9	136	09:03:00	09TE46	ENGL	50	81	SPL	TAFT	HO	good	0
2009-05-16	9	136	09:11:00	09TE46	ENGL	50	85	SPL	TAFT	HO	good	0
2009-05-16	9	136	09:18:00	09TE46	ENGL	50	86	SPL	TAFT	HO	good	0
2009-05-16	9	136	09:26:00	09TE46	ENGL	50	79	SPL	TAFT	HO	good	0
2009-05-16	9	136	09:34:00	09TE46	ENGL	50	79	SPL	TAFT	HO	good	0
2009-05-16	9	136	09:41:00	09TE46	ENGL	50	85	SPL	TAFT	HO	good	0
2009-05-16	9	136	09:49:00	09TE46	ENGL	50	87	SPL	TAFT	HO	good	0
2009-05-16	9	136	09:57:00	09TE46	ENGL	50	78	SPL	TAFT	HO	good	0
2009-05-16	9	136	10:07:00	09TE46	ENGL	50	69	SPL	TAFT	HO	good	0
2009-05-16	9	136	10:15:00	09TE46	ENGL	50	65	SPL	TAFT	HO	good	0
2009-05-16	9	136	10:47:00	09TE46	ENGL	50	72	SPL	TAFT	HO	good	0
2009-05-16	9	136	10:55:00	09TE46	ENGL	50	78	SPL	TAFT	HO	good	0
2009-05-16	9	136	11:20:00	09TE46	ENGL	50	68	SPL	TAFT	HO	good	0
2009-05-16	9	136	11:44:00	09TE46	ENGL	50	78	SPL	TAFT	HO	good	0
2009-05-16	9	136	11:52:00	09TE46	ENGL	50	70	SPL	TAFT	HO	good	0
2009-05-16	9	136	12:03:00	09TE46	ENGL	50	73	SPL	TAFT	HO	good	0
2009-05-16	9	136	12:11:00	09TE46	ENGL	50	78	SPL	TAFT	HO	good	0
2009-05-16	9	136	12:19:00	09TE46	ENGL	50	73	SPL	TAFT	HO	good	0
2009-05-16	9	136	12:27:00	09TE46	ENGL	50	77	SPL	TAFT	HO	good	0
2009-05-16	9	136	12:36:00	09TE46	ENGL	50	73	SPL	TAFT	HO	good	0
2009-05-16	9	136	13:02:00	09TE46	ENGL	50	71	SPL	TAFT	HO	good	0
2009-05-16	9	136	13:10:00	09TE46	ENGL	50	73	SPL	TAFT	HO	good	0
2009-05-16	9	136	13:18:00	09TE46	ENGL	50	71	SPL	TAFT	HO	good	0
2009-05-16	9	136	13:27:00	09TE46	ENGL	50	70	SPL	TAFT	HO	good	0
2009-05-16	9	136	13:35:00	09TE46	ENGL	50	72	SPL	TAFT	HO	good	0
2009-05-16	9	136	13:43:00	09TE46	ENGL	50	73	SPL	TAFT	HO	good	0
2009-05-16	9	136	13:52:00	09TE46	ENGL	50	70	SPL	TAFT	HO	good	0
2009-05-16	9	136	14:02:00	09TE46	ENGL	50	68	SPL	TAFT	HO	good	0
2009-05-16	9	136	14:28:00	09TE46	ENGL	50	73	SPL	TAFT	HO	good	0
2009-05-16	9	136	14:36:00	09TE46	ENGL	50	71	SPL	TAFT	HO	good	0
2009-05-16	9	136	14:54:00	09TE46	ENGL	50	74	SPL	TAFT	HO	good	0
2009-05-16	9	136	15:04:00	09TE46	ENGL	50	78	SPL	TAFT	HO	good	0
2009-05-16	9	136	15:13:00	09TE46	ENGL	50	79	SPL	TAFT	HO	good	0
2009-05-16	9	136	15:22:00	09TE46	ENGL	50	80	SPL	TAFT	HO	good	0
2009-05-16	9	136	15:30:00	09TE46	ENGL	50	84	SPL	TAFT	HO	good	0
2009-05-16	9	136	15:39:00	09TE46	ENGL	50	88	SPL	TAFT	HO	good	0
2009-05-16	9	136	15:48:00	09TE46	ENGL	50	79	SPL	TAFT	HO	good	0
2009-05-16	9	136	15:57:00	09TE46	ENGL	50	72	SPL	TAFT	HO	good	0
2009-05-16	9	136	16:07:00	09TE46	ENGL	50	73	SPL	TAFT	HO	good	0
2009-05-16	9	136	16:16:00	09TE46	ENGL	50	71	SPL	TAFT	HO	good	0
2009-05-16	9	136	16:25:00	09TE46	ENGL	50	72	SPL	TAFT	HO	good	0
2009-05-16	9	136	16:33:00	09TE46	ENGL	50	80	SPL	TAFT	HO	good	0
2009-05-16	9	136	16:42:00	09TE46	ENGL	50	72	SPL	TAFT	HO	good	0
2009-05-16	9	136	16:51:00	09TE46	ENGL	50	76	SPL	TAFT	HO	good	0
2009-05-16	9	136	16:59:00	09TE46	ENGL	50	84	SPL	TAFT	HO	good	0
2009-05-16	9	136	17:10:00	09TE46	ENGL	50	71	SPL	TAFT	HO	good	0
2009-05-16	9	136	17:19:00	09TE46	ENGL	50	81	SPL	TAFT	HO	good	0
2009-05-16	9	136	17:28:00	09TE46	ENGL	50	71	SPL	TAFT	HO	good	0
2009-05-16	9	136	17:36:00	09TE46	ENGL	50	75	SPL	TAFT	HO	good	0
2009-05-16	9	136	17:45:00	09TE46	ENGL	50	80	SPL	TAFT	HO	good	0
2009-05-16	9	136	17:53:00	09TE46	ENGL	50	76	SPL	TAFT	HO	good	0
2009-05-16	9	136	18:04:00	09TE46	ENGL	50	68	SPL	TAFT	HO	good	0
2009-05-16	9	136	18:12:00	09TE46	ENGL	50	74	SPL	TAFT	HO	good	0
2009-05-16	9	136	18:21:00	09TE46	ENGL	50	71	SPL	TAFT	HO	good	0
2009-05-16	9	136	18:29:00	09TE46	ENGL	50	78	SPL	TAFT	HO	good	0
2009-05-16	9	136	18:54:00	09TE46	ENGL	50	82	SPL	TAFT	HO	good	0
2009-05-16	9	136	19:04:00	09TE46	ENGL	50	84	SPL	TAFT	HO	good	0
2009-05-16	9	136	19:12:00	09TE46	ENGL	50	81	SPL	TAFT	HO	good	0
2009-05-16	9	136	19:20:00	09TE46	ENGL	50	79	SPL	TAFT	HO	good	0
2009-05-16	9	136	19:27:00	09TE46	ENGL	50	74	SPL	TAFT	HO	good	0
2009-05-16	9	136	19:42:00	09TE46	ENGL	50	74	SPL	TAFT	HO	good	0
2009-05-16	9	136	19:50:00	09TE46	ENGL	50	91	SPL	TAFT	HO	good	0
2009-05-16	9	136	23:43:00	09TE46	ENGL	50	85	SPL	TAFT	HO	good	0
2009-05-17	9	137	00:09:00	09TE46	ENGL	50	85	SPL	TAFT	HO	good	0
2009-05-17	9	137	02:18:00	09TE46	ENGL	50	92	SPL	TAFT	HO	good	0
2009-05-17	9	137	05:02:00	09TE46	ENGL	50	72	SPL	TAFT	HO	good	0
2009-05-17	9	137	05:09:00	09TE46	ENGL	50	68	SPL	TAFT	HO	good	0
2009-05-17	9	137	05:16:00	09TE46	ENGL	50	73	SPL	TAFT	HO	good	0
2009-05-17	9	137	05:28:00	09TE46	ENGL	50	75	SPL	TAFT	HO	good	0
2009-05-17	9	137	05:35:00	09TE46	ENGL	50	81	SPL	TAFT	HO	good	0
2009-05-17	9	137	05:42:00	09TE46	ENGL	50	72	SPL	TAFT	HO	good	0
2009-05-17	9	137	05:48:00	09TE46	ENGL	50	74	SPL	TAFT	HO	good	0
2009-05-17	9	137	05:55:00	09TE46	ENGL	50	81	SPL	TAFT	HO	good	0
2009-05-17	9	137	06:02:00	09TE46	ENGL	50	77	SPL	TAFT	HO	good	0
2009-05-17	9	137	06:08:00	09TE46	ENGL	50	74	SPL	TAFT	HO	good	0
2009-05-17	9	137	06:15:00	09TE46	ENGL	50	77	SPL	TAFT	HO	good	0
2009-05-17	9	137	06:34:00	09TE46	ENGL	50	71	SPL	TAFT	HO	good	0
2009-05-17	9	137	06:41:00	09TE46	ENGL	50	77	SPL	TAFT	HO	good	0
2009-05-17	9	137	06:48:00	09TE46	ENGL	50	71	SPL	TAFT	HO	good	0
2009-05-17	9	137	06:54:00	09TE46	ENGL	50	75	SPL	TAFT	HO	good	0
2009-05-17	9	137	07:02:00	09TE46	ENGL	50	72	SPL	TAFT	HO	good	0
2009-05-17	9	137	07:23:00	09TE46	ENGL	50	71	SPL	TAFT	HO	good	0
2009-05-17	9	137	07:30:00	09TE46	ENGL	50	75	SPL	TAFT	HO	good	0
2009-05-17	9	137	07:37:00	09TE46	ENGL	50	84	SPL	TAFT	HO	good	0
2009-05-17	9	137	07:45:00	09TE46	ENGL	50	83	SPL	TAFT	HO	good	0
2009-05-17	9	137	07:52:00	09TE46	ENGL	50	82	SPL	TAFT	HO	good	0
2009-05-17	9	137	08:01:00	09TE46	ENGL	50	85	SPL	TAFT	HO	good	0
2009-05-17	9	137	08:09:00	09TE46	ENGL	50	83	SPL	TAFT	HO	good	0
2009-05-17	9	137	08:16:00	09TE46	ENGL	50	75	SPL	TAFT	HO	good	0
2009-05-17	9	137	08:24:00	09TE46	ENGL	50	73	SPL	TAFT	HO	good	0
2009-05-17	9	137	08:46:00	09TE46	ENGL	50	73	SPL	TAFT	HO	good	0
2009-05-17	9	137	08:54:00	09TE46	ENGL	50	78	SPL	TAFT	HO	good	0
2009-05-17	9	137	09:03:00	09TE46	ENGL	50	82	SPL	TAFT	HO	good	0
2009-05-17	9	137	09:11:00	09TE46	ENGL	50	69	SPL	TAFT	HO	good	0
2009-05-17	9	137	09:18:00	09TE46	ENGL	50	81	SPL	TAFT	HO	good	0
2009-05-17	9	137	09:25:00	09TE46	ENGL	50	72	SPL	TAFT	HO	good	0
2009-05-17	9	137	09:33:00	09TE46	ENGL	50	82	SPL	TAFT	HO	good	0
2009-05-17	9	137	09:40:00	09TE46	ENGL	50	83	SPL	TAFT	HO	good	0
2009-05-17	9	137	09:47:00	09TE46	ENGL	50	78	SPL	TAFT	HO	good	0
2009-05-17	9	137	10:45:00	09TE46	ENGL	50	84	SPL	TAFT	HO	good	0
2009-05-17	9	137	10:53:00	09TE46	ENGL	50	78	SPL	TAFT	HO	good	0
2009-05-17	9	137	11:01:00	09TE46	ENGL	50	84	SPL	TAFT	HO	good	0
2009-05-17	9	137	11:22:00	09TE46	ENGL	50	82	SPL	TAFT	HO	good	0
2009-05-17	9	137	11:30:00	09TE46	ENGL	50	85	SPL	TAFT	HO	good	0
2009-05-17	9	137	11:37:00	09TE46	ENGL	50	82	SPL	TAFT	HO	good	0
2009-05-17	9	137	11:44:00	09TE46	ENGL	50	81	SPL	TAFT	HO	good	0
2009-05-17	9	137	11:52:00	09TE46	ENGL	50	71	SPL	TAFT	HO	good	0
2009-05-17	9	137	11:59:00	09TE46	ENGL	50	81	SPL	TAFT	HO	good	0
2009-05-17	9	137	12:08:00	09TE46	ENGL	50	74	SPL	TAFT	HO	good	0
2009-05-17	9	137	12:24:00	09TE46	ENGL	50	69	SPL	TAFT	HO	good	0
2009-05-17	9	137	12:31:00	09TE46	ENGL	50	81	SPL	TAFT	HO	good	0
2009-05-17	9	137	12:39:00	09TE46	ENGL	50	84	SPL	TAFT	HO	good	0
2009-05-17	9	137	12:55:00	09TE46	ENGL	50	81	SPL	TAFT	HO	good	0
2009-05-17	9	137	13:05:00	09TE46	ENGL	50	69	SPL	TAFT	HO	good	0
2009-05-17	9	137	13:13:00	09TE46	ENGL	50	72	SPL	TAFT	HO	good	0
2009-05-17	9	137	13:21:00	09TE46	ENGL	50	71	SPL	TAFT	HO	good	0
2009-05-17	9	137	13:29:00	09TE46	ENGL	50	82	SPL	TAFT	HO	good	0
2009-05-17	9	137	13:37:00	09TE46	ENGL	50	80	SPL	TAFT	HO	good	0
2009-05-17	9	137	13:45:00	09TE46	ENGL	50	79	SPL	TAFT	HO	good	0
2009-05-17	9	137	14:03:00	09TE46	ENGL	50	70	SPL	TAFT	HO	good	0
2009-05-17	9	137	14:11:00	09TE46	ENGL	50	76	SPL	TAFT	HO	good	0
2009-05-17	9	137	14:19:00	09TE46	ENGL	50	75	SPL	TAFT	HO	good	0
2009-05-17	9	137	14:27:00	09TE46	ENGL	50	70	SPL	TAFT	HO	good	0
2009-05-17	9	137	14:35:00	09TE46	ENGL	50	74	SPL	TAFT	HO	good	0
2009-05-17	9	137	14:43:00	09TE46	ENGL	50	71	SPL	TAFT	HO	good	0
2009-05-17	9	137	14:51:00	09TE46	ENGL	50	80	SPL	TAFT	HO	good	0
2009-05-17	9	137	14:59:00	09TE46	ENGL	50	73	SPL	TAFT	HO	good	0
2009-05-17	9	137	15:09:00	09TE46	ENGL	50	77	SPL	TAFT	HO	good	0
2009-05-17	9	137	15:17:00	09TE46	ENGL	50	80	SPL	TAFT	HO	good	0
2009-05-17	9	137	15:25:00	09TE46	ENGL	50	74	SPL	TAFT	HO	good	0
2009-05-17	9	137	15:33:00	09TE46	ENGL	50	74	SPL	TAFT	HO	good	0
2009-05-17	9	137	15:41:00	09TE46	ENGL	50	77	SPL	TAFT	HO	good	0
2009-05-17	9	137	15:56:00	09TE46	ENGL	50	82	SPL	TAFT	HO	good	0
2009-05-17	9	137	16:07:00	09TE46	ENGL	50	80	SPL	TAFT	HO	good	0
2009-05-17	9	137	16:15:00	09TE46	ENGL	50	73	SPL	TAFT	HO	good	0
2009-05-17	9	137	16:23:00	09TE46	ENGL	50	83	SPL	TAFT	HO	good	0
2009-05-17	9	137	16:46:00	09TE46	ENGL	50	69	SPL	TAFT	HO	good	0
2009-05-17	9	137	17:04:00	09TE46	ENGL	50	70	SPL	TAFT	HO	good	0
2009-05-17	9	137	17:11:00	09TE46	ENGL	50	79	SPL	TAFT	HO	good	0
2009-05-17	9	137	17:19:00	09TE46	ENGL	50	81	SPL	TAFT	HO	good	0
2009-05-17	9	137	17:27:00	09TE46	ENGL	50	78	SPL	TAFT	HO	good	0
2009-05-17	9	137	17:42:00	09TE46	ENGL	50	75	SPL	TAFT	HO	good	0
2009-05-17	9	137	17:50:00	09TE46	ENGL	50	73	SPL	TAFT	HO	good	0
2009-05-17	9	137	17:58:00	09TE46	ENGL	50	74	SPL	TAFT	HO	good	0
2009-05-17	9	137	18:06:00	09TE46	ENGL	50	78	SPL	TAFT	HO	good	0
2009-05-17	9	137	18:14:00	09TE46	ENGL	50	84	SPL	TAFT	HO	good	0
2009-05-17	9	137	18:21:00	09TE46	ENGL	50	83	SPL	TAFT	HO	good	0
2009-05-17	9	137	18:28:00	09TE46	ENGL	50	78	SPL	TAFT	HO	good	0
2009-05-17	9	137	18:35:00	09TE46	ENGL	50	88	SPL	TAFT	HO	good	0
2009-05-17	9	137	18:42:00	09TE46	ENGL	50	79	SPL	TAFT	HO	good	0
2009-05-17	9	137	18:49:00	09TE46	ENGL	50	76	SPL	TAFT	HO	good	0
2009-05-17	9	137	18:56:00	09TE46	ENGL	50	84	SPL	TAFT	HO	good	0
2009-05-17	9	137	19:04:00	09TE46	ENGL	50	84	SPL	TAFT	HO	good	0
2009-05-17	9	137	19:11:00	09TE46	ENGL	50	92	SPL	TAFT	HO	good	0
2009-05-17	9	137	19:18:00	09TE46	ENGL	50	88	SPL	TAFT	HO	good	0
2009-05-17	9	137	19:25:00	09TE46	ENGL	50	90	SPL	TAFT	HO	good	0
2009-05-17	9	137	19:32:00	09TE46	ENGL	50	83	SPL	TAFT	HO	good	0
2009-05-17	9	137	23:55:00	09TE46	ENGL	50	82	SPL	TAFT	HO	good	0
2009-05-18	9	138	05:52:00	09TE46	ENGL	50	98	SPL	TAFT	HO	good	0
2009-05-18	9	138	07:21:00	09TE46	ENGL	50	86	SPL	TAFT	HO	good	0
2009-05-18	9	138	07:36:00	09TE46	ENGL	50	69	SPL	TAFT	HO	good	0
2009-05-18	9	138	07:52:00	09TE46	ENGL	50	76	SPL	TAFT	HO	good	0
2009-05-18	9	138	08:01:00	09TE46	ENGL	50	77	SPL	TAFT	HO	good	0
2009-05-18	9	138	08:09:00	09TE46	ENGL	50	80	SPL	TAFT	HO	good	0
2009-05-18	9	138	08:18:00	09TE46	ENGL	50	79	SPL	TAFT	HO	good	0
2009-05-18	9	138	08:26:00	09TE46	ENGL	50	72	SPL	TAFT	HO	good	0
2009-05-18	9	138	08:42:00	09TE46	ENGL	50	73	SPL	TAFT	HO	good	0
2009-05-18	9	138	08:51:00	09TE46	ENGL	50	78	SPL	TAFT	HO	good	0
2009-05-18	9	138	08:59:00	09TE46	ENGL	50	76	SPL	TAFT	HO	good	0
2009-05-18	9	138	09:09:00	09TE46	ENGL	50	81	SPL	TAFT	HO	good	0
2009-05-18	9	138	09:18:00	09TE46	ENGL	50	73	SPL	TAFT	HO	good	0
2009-05-18	9	138	09:35:00	09TE46	ENGL	50	70	SPL	TAFT	HO	good	0
2009-05-18	9	138	09:44:00	09TE46	ENGL	50	75	SPL	TAFT	HO	good	0
2009-05-18	9	138	09:52:00	09TE46	ENGL	50	76	SPL	TAFT	HO	good	0
2009-05-18	9	138	10:03:00	09TE46	ENGL	50	83	SPL	TAFT	HO	good	0
2009-05-18	9	138	10:11:00	09TE46	ENGL	50	81	SPL	TAFT	HO	good	0
2009-05-18	9	138	10:20:00	09TE46	ENGL	50	84	SPL	TAFT	HO	good	0
2009-05-18	9	138	10:29:00	09TE46	ENGL	50	82	SPL	TAFT	HO	good	0
2009-05-18	9	138	10:37:00	09TE46	ENGL	50	78	SPL	TAFT	HO	good	0
2009-05-18	9	138	10:46:00	09TE46	ENGL	50	98	SPL	TAFT	HO	good	0
2009-05-18	9	138	10:54:00	09TE46	ENGL	50	93	SPL	TAFT	HO	good	0
2009-05-18	9	138	11:05:00	09TE46	ENGL	50	77	SPL	TAFT	HO	good	0
2009-05-18	9	138	11:14:00	09TE46	ENGL	50	75	SPL	TAFT	HO	good	0
2009-05-18	9	138	11:22:00	09TE46	ENGL	50	89	SPL	TAFT	HO	good	0
2009-05-18	9	138	11:31:00	09TE46	ENGL	50	94	SPL	TAFT	HO	good	0
2009-05-18	9	138	11:39:00	09TE46	ENGL	50	78	SPL	TAFT	HO	good	0
2009-05-18	9	138	11:48:00	09TE46	ENGL	50	102	SPL	TAFT	HO	good	0
2009-05-18	9	138	11:56:00	09TE46	ENGL	50	98	SPL	TAFT	HO	good	0
2009-05-18	9	138	12:07:00	09TE46	ENGL	50	95	SPL	TAFT	HO	good	0
2009-05-18	9	138	12:16:00	09TE46	ENGL	50	93	SPL	TAFT	HO	good	0
2009-05-18	9	138	12:24:00	09TE46	ENGL	50	96	SPL	TAFT	HO	good	0
2009-05-18	9	138	12:33:00	09TE46	ENGL	50	98	SPL	TAFT	HO	good	0
2009-05-18	9	138	12:41:00	09TE46	ENGL	50	101	SPL	TAFT	HO	good	0
2009-05-18	9	138	12:50:00	09TE46	ENGL	50	81	SPL	TAFT	HO	good	0
2009-05-18	9	138	12:58:00	09TE46	ENGL	50	96	SPL	TAFT	HO	good	0
2009-05-18	9	138	13:09:00	09TE46	ENGL	50	102	SPL	TAFT	HO	good	0
2009-05-18	9	138	13:18:00	09TE46	ENGL	50	99	SPL	TAFT	HO	good	0
2009-05-18	9	138	16:57:00	09TE46	ENGL	50	82	SPL	TAFT	HO	good	0
2009-05-18	9	138	22:01:00	09TE46	ENGL	50	84	SPL	TAFT	HO	good	0
2009-05-18	9	138	22:32:00	09TE46	ENGL	50	80	SPL	TAFT	HO	good	0
2009-05-18	9	138	22:50:00	09TE46	ENGL	50	76	SPL	TAFT	HO	good	0
2009-05-19	9	139	02:39:00	09TE46	ENOU	50	113	SPL	TAFT	HO	good	0
2009-05-19	9	139	03:11:00	09TE46	ENOU	50	109	SPL	TAFT	HO	good	0
2009-05-21	9	141	20:56:00	09TE46	ENGL	50	86	SPL	TAFT	HO	good	0
2009-05-21	9	141	21:22:00	09TE46	ENGL	50	76	SPL	TAFT	HO	good	0
2009-05-21	9	141	21:35:00	09TE46	ENGL	50	105	SPL	TAFT	HO	good	0
2009-05-21	9	141	21:41:00	09TE46	ENGL	50	89	SPL	TAFT	HO	good	0
2009-05-21	9	141	21:48:00	09TE46	ENGL	50	88	SPL	TAFT	HO	good	0
2009-05-21	9	141	21:54:00	09TE46	ENGL	50	85	SPL	TAFT	HO	good	0
2009-05-21	9	141	22:01:00	09TE46	ENGL	50	79	SPL	TAFT	HO	good	0
2009-05-21	9	141	22:08:00	09TE46	ENGL	50	96	SPL	TAFT	HO	good	0
2009-05-21	9	141	22:14:00	09TE46	ENGL	50	101	SPL	TAFT	HO	good	0
2009-05-21	9	141	22:20:00	09TE46	ENGL	50	93	SPL	TAFT	HO	good	0
2009-05-21	9	141	22:27:00	09TE46	ENGL	50	95	SPL	TAFT	HO	good	0
2009-05-21	9	141	22:33:00	09TE46	ENGL	50	89	SPL	TAFT	HO	good	0
2009-05-21	9	141	22:39:00	09TE46	ENGL	50	93	SPL	TAFT	HO	good	0
2009-05-21	9	141	22:46:00	09TE46	ENGL	50	89	SPL	TAFT	HO	good	0
2009-05-21	9	141	22:52:00	09TE46	ENGL	50	89	SPL	TAFT	HO	good	0
2009-05-21	9	141	22:58:00	09TE46	ENGL	50	92	SPL	TAFT	HO	good	0
2009-05-21	9	141	23:05:00	09TE46	ENGL	50	101	SPL	TAFT	HO	good	0
2009-05-21	9	141	23:11:00	09TE46	ENGL	50	98	SPL	TAFT	HO	good	0
2009-05-21	9	141	23:18:00	09TE46	ENGL	50	90	SPL	TAFT	HO	good	0
2009-05-21	9	141	23:24:00	09TE46	ENGL	50	92	SPL	TAFT	HO	good	0
2009-05-21	9	141	23:31:00	09TE46	ENGL	50	92	SPL	TAFT	HO	good	0
2009-05-21	9	141	23:44:00	09TE46	ENGL	50	101	SPL	TAFT	HO	good	0
2009-05-21	9	141	23:50:00	09TE46	ENGL	50	99	SPL	TAFT	HO	good	0
2009-05-21	9	141	23:56:00	09TE46	ENGL	50	90	SPL	TAFT	HO	good	0
2009-05-22	9	142	00:03:00	09TE46	ENGL	50	104	SPL	TAFT	HO	good	0
2009-05-22	9	142	00:10:00	09TE46	ENGL	50	103	SPL	TAFT	HO	good	0
2009-05-22	9	142	00:16:00	09TE46	ENGL	50	83	SPL	TAFT	HO	good	0
2009-05-22	9	142	00:22:00	09TE46	ENGL	50	90	SPL	TAFT	HO	good	0
2009-05-22	9	142	00:29:00	09TE46	ENGL	50	91	SPL	TAFT	HO	good	0
2009-05-22	9	142	00:35:00	09TE46	ENGL	50	88	SPL	TAFT	HO	good	0
2009-05-22	9	142	00:41:00	09TE46	ENGL	50	71	SPL	TAFT	HO	good	0
2009-05-22	9	142	00:48:00	09TE46	ENGL	50	81	SPL	TAFT	HO	good	0
2009-05-22	9	142	00:54:00	09TE46	ENGL	50	85	SPL	TAFT	HO	good	0
2009-05-22	9	142	01:01:00	09TE46	ENGL	50	90	SPL	TAFT	HO	good	0
2009-05-22	9	142	01:07:00	09TE46	ENGL	50	83	SPL	TAFT	HO	good	0
2009-05-22	9	142	01:14:00	09TE46	ENGL	50	73	SPL	TAFT	HO	good	0
2009-05-22	9	142	01:20:00	09TE46	ENGL	50	98	SPL	TAFT	HO	good	0
2009-05-22	9	142	01:26:00	09TE46	ENGL	50	92	SPL	TAFT	HO	good	0
2009-05-22	9	142	01:33:00	09TE46	ENGL	50	79	SPL	TAFT	HO	good	0
2009-05-22	9	142	01:39:00	09TE46	ENGL	50	96	SPL	TAFT	HO	good	0
2009-05-22	9	142	01:45:00	09TE46	ENGL	50	103	SPL	TAFT	HO	good	0
2009-05-22	9	142	01:52:00	09TE46	ENGL	50	96	SPL	TAFT	HO	good	0
2009-05-22	9	142	01:58:00	09TE46	ENGL	50	102	SPL	TAFT	HO	good	0
2009-05-22	9	142	02:17:00	09TE46	ENGL	50	80	SPL	TAFT	HO	good	0
2009-05-22	9	142	02:30:00	09TE46	ENGL	50	72	SPL	TAFT	HO	good	0
2009-05-22	9	142	07:39:00	09TE46	ENGL	50	88	SPL	TAFT	HO	good	0
2009-05-22	9	142	07:53:00	09TE46	ENGL	50	86	SPL	TAFT	HO	good	0
2009-05-22	9	142	08:01:00	09TE46	ENGL	50	79	SPL	TAFT	HO	good	0
2009-05-22	9	142	08:08:00	09TE46	ENGL	50	79	SPL	TAFT	HO	good	0
2009-05-22	9	142	08:15:00	09TE46	ENGL	50	81	SPL	TAFT	HO	good	0
2009-05-22	9	142	08:22:00	09TE46	ENGL	50	81	SPL	TAFT	HO	good	0
2009-05-22	9	142	08:29:00	09TE46	ENGL	50	86	SPL	TAFT	HO	good	0
2009-05-22	9	142	08:37:00	09TE46	ENGL	50	71	SPL	TAFT	HO	good	0
2009-05-22	9	142	08:44:00	09TE46	ENGL	50	73	SPL	TAFT	HO	good	0
2009-05-22	9	142	08:51:00	09TE46	ENGL	50	78	SPL	TAFT	HO	good	0
2009-05-22	9	142	08:59:00	09TE46	ENGL	50	74	SPL	TAFT	HO	good	0
2009-05-22	9	142	09:08:00	09TE46	ENGL	50	65	SPL	TAFT	HO	good	0
2009-05-22	9	142	09:23:00	09TE46	ENGL	50	85	SPL	TAFT	HO	good	0
2009-05-22	9	142	09:30:00	09TE46	ENGL	50	74	SPL	TAFT	HO	good	0
2009-05-22	9	142	09:38:00	09TE46	ENGL	50	78	SPL	TAFT	HO	good	0
2009-05-22	9	142	09:53:00	09TE46	ENGL	50	86	SPL	TAFT	HO	good	0
2009-05-22	9	142	10:03:00	09TE46	ENGL	50	71	SPL	TAFT	HO	good	0
2009-05-22	9	142	10:11:00	09TE46	ENGL	50	73	SPL	TAFT	HO	good	0
2009-05-22	9	142	10:19:00	09TE46	ENGL	50	82	SPL	TAFT	HO	good	0
2009-05-22	9	142	10:27:00	09TE46	ENGL	50	84	SPL	TAFT	HO	good	0
2009-05-22	9	142	10:35:00	09TE46	ENGL	50	80	SPL	TAFT	HO	good	0
2009-05-22	9	142	10:43:00	09TE46	ENGL	50	78	SPL	TAFT	HO	good	0
2009-05-22	9	142	10:51:00	09TE46	ENGL	50	85	SPL	TAFT	HO	good	0
2009-05-22	9	142	10:59:00	09TE46	ENGL	50	79	SPL	TAFT	HO	good	0
2009-05-22	9	142	11:09:00	09TE46	ENGL	50	83	SPL	TAFT	HO	good	0
2009-05-22	9	142	11:17:00	09TE46	ENGL	50	86	SPL	TAFT	HO	good	0
2009-05-22	9	142	11:25:00	09TE46	ENGL	50	88	SPL	TAFT	HO	good	0
2009-05-22	9	142	11:34:00	09TE46	ENGL	50	77	SPL	TAFT	HO	good	0
2009-05-22	9	142	12:16:00	09TE46	ENGL	50	82	SPL	TAFT	HO	good	0
2009-05-22	9	142	12:25:00	09TE46	ENGL	50	78	SPL	TAFT	HO	good	0
2009-05-22	9	142	12:33:00	09TE46	ENGL	50	74	SPL	TAFT	HO	good	0
2009-05-22	9	142	12:49:00	09TE46	ENGL	50	83	SPL	TAFT	HO	good	0
2009-05-22	9	142	13:08:00	09TE46	ENGL	50	81	SPL	TAFT	HO	good	0
2009-05-22	9	142	13:32:00	09TE46	ENGL	50	79	SPL	TAFT	HO	good	0
2009-05-22	9	142	13:41:00	09TE46	ENGL	50	79	SPL	TAFT	HO	good	0
2009-05-22	9	142	13:49:00	09TE46	ENGL	50	72	SPL	TAFT	HO	good	0
2009-05-22	9	142	14:07:00	09TE46	ENGL	50	78	SPL	TAFT	HO	good	0
2009-05-22	9	142	14:15:00	09TE46	ENGL	50	82	SPL	TAFT	HO	good	0
2009-05-22	9	142	20:32:00	09TE46	ENGL	50	96	SPL	TAFT	HO	good	0
2009-05-22	9	142	21:12:00	09TE46	ENGL	50	74	SPL	TAFT	HO	good	0
2009-05-23	9	143	02:48:00	09TE46	ENGL	50	61	SPL	TAFT	HO	good	0
2009-05-23	9	143	05:14:00	09TE46	ENGL	50	79	SPL	TAFT	HO	good	0
2009-05-23	9	143	05:27:00	09TE46	ENGL	50	90	SPL	TAFT	HO	good	0
2009-05-23	9	143	05:58:00	09TE46	ENGL	50	70	SPL	TAFT	HO	good	0
2009-05-23	9	143	06:50:00	09TE46	ENGL	50	74	SPL	TAFT	HO	good	0
2009-05-23	9	143	07:51:00	09TE46	ENGL	50	70	SPL	TAFT	HO	good	0
2009-06-09	9	161	05:43:00	09TE46	ENOU	50	89	SPL	TAFT	HO	good	0
2009-06-09	9	161	06:43:00	09TE46	ENOU	50	100	SPL	TAFT	HO	good	0
2009-06-09	9	161	06:56:00	09TE46	ENOU	50	95	SPL	TAFT	HO	good	0
2009-06-09	9	161	07:47:00	09TE46	ENOU	50	94	SPL	TAFT	HO	good	0
2009-06-09	9	161	12:49:00	09TE46	ENGL	50	96	SPL	TAFT	HO	good	0
2009-06-09	9	161	12:56:00	09TE46	ENGL	50	101	SPL	TAFT	HO	good	0
2009-06-09	9	161	13:03:00	09TE46	ENGL	50	90	SPL	TAFT	HO	good	0
2009-06-09	9	161	13:09:00	09TE46	ENGL	50	95	SPL	TAFT	HO	good	0
2009-06-09	9	161	13:16:00	09TE46	ENGL	50	91	SPL	TAFT	HO	good	0
2009-06-09	9	161	13:35:00	09TE46	ENGL	50	90	SPL	TAFT	HO	good	0
2009-06-09	9	161	13:42:00	09TE46	ENGL	50	98	SPL	TAFT	HO	good	0
2009-06-09	9	161	13:49:00	09TE46	ENGL	50	86	SPL	TAFT	HO	good	0
2009-06-09	9	161	13:55:00	09TE46	ENGL	50	87	SPL	TAFT	HO	good	0
2009-06-09	9	161	14:03:00	09TE46	ENGL	50	83	SPL	TAFT	HO	good	0
2009-06-09	9	161	14:10:00	09TE46	ENGL	50	83	SPL	TAFT	HO	good	0
2009-06-09	9	161	14:16:00	09TE46	ENGL	50	79	SPL	TAFT	HO	good	0
2009-06-09	9	161	14:23:00	09TE46	ENGL	50	83	SPL	TAFT	HO	good	0
2009-06-09	9	161	14:30:00	09TE46	ENGL	50	78	SPL	TAFT	HO	good	0
2009-06-09	9	161	14:36:00	09TE46	ENGL	50	77	SPL	TAFT	HO	good	0
2009-06-09	9	161	14:43:00	09TE46	ENGL	50	86	SPL	TAFT	HO	good	0
2009-06-09	9	161	14:50:00	09TE46	ENGL	50	72	SPL	TAFT	HO	good	0
2009-06-09	9	161	14:56:00	09TE46	ENGL	50	73	SPL	TAFT	HO	good	0
2009-06-09	9	161	15:04:00	09TE46	ENGL	50	75	SPL	TAFT	HO	good	0
2009-06-09	9	161	15:10:00	09TE46	ENGL	50	78	SPL	TAFT	HO	good	0
2009-06-09	9	161	15:17:00	09TE46	ENGL	50	70	SPL	TAFT	HO	good	0
2009-06-09	9	161	15:30:00	09TE46	ENGL	50	73	SPL	TAFT	HO	good	0
2009-06-09	9	161	15:37:00	09TE46	ENGL	50	76	SPL	TAFT	HO	good	0
2009-06-09	9	161	15:43:00	09TE46	ENGL	50	78	SPL	TAFT	HO	good	0
2009-06-09	9	161	15:50:00	09TE46	ENGL	50	67	SPL	TAFT	HO	good	0
2009-06-09	9	161	15:56:00	09TE46	ENGL	50	65	SPL	TAFT	HO	good	0
2009-06-09	9	161	16:10:00	09TE46	ENGL	50	66	SPL	TAFT	HO	good	0
2009-06-09	9	161	22:44:00	09TE46	ENGL	50	83	SPL	TAFT	HO	good	0
2009-06-11	9	162	08:24:00	09TE46	ENGL	50	72	SPL	TAFT	HO	good	0
2009-06-11	9	162	08:30:00	09TE46	ENGL	50	75	SPL	TAFT	HO	good	0
2009-06-11	9	162	08:37:00	09TE46	ENGL	50	90	SPL	TAFT	HO	good	0
2009-06-11	9	162	08:43:00	09TE46	ENGL	50	85	SPL	TAFT	HO	good	0
2009-06-11	9	162	08:49:00	09TE46	ENGL	50	85	SPL	TAFT	HO	good	0
2009-06-11	9	162	08:55:00	09TE46	ENGL	50	78	SPL	TAFT	HO	good	0
2009-06-11	9	162	09:02:00	09TE46	ENGL	50	93	SPL	TAFT	HO	good	0
2009-06-11	9	162	09:14:00	09TE46	ENGL	50	85	SPL	TAFT	HO	good	0
2009-06-11	9	162	09:20:00	09TE46	ENGL	50	75	SPL	TAFT	HO	good	0
2009-06-11	9	162	09:26:00	09TE46	ENGL	50	91	SPL	TAFT	HO	good	0
2009-06-11	9	162	09:32:00	09TE46	ENGL	50	87	SPL	TAFT	HO	good	0
2009-06-11	9	162	09:51:00	09TE46	ENGL	50	87	SPL	TAFT	HO	good	0
2009-06-11	9	162	09:57:00	09TE46	ENGL	50	104	SPL	TAFT	HO	good	0
2009-06-11	9	162	10:09:00	09TE46	ENGL	50	83	SPL	TAFT	HO	good	0
2009-06-11	9	162	10:16:00	09TE46	ENGL	50	106	SPL	TAFT	HO	good	0
2009-06-11	9	162	10:22:00	09TE46	ENGL	50	105	SPL	TAFT	HO	good	0
2009-06-11	9	162	10:28:00	09TE46	ENGL	50	110	SPL	TAFT	HO	good	0
2009-06-11	9	162	10:34:00	09TE46	ENGL	50	106	SPL	TAFT	HO	good	0
2009-06-11	9	162	10:41:00	09TE46	ENGL	50	105	SPL	TAFT	HO	good	0
2009-06-11	9	162	10:47:00	09TE46	ENGL	50	103	SPL	TAFT	HO	good	0
2009-06-11	9	162	10:53:00	09TE46	ENGL	50	119	SPL	TAFT	HO	good	0
2009-06-11	9	162	10:59:00	09TE46	ENGL	50	122	SPL	TAFT	HO	good	0
2009-06-11	9	162	11:06:00	09TE46	ENGL	50	112	SPL	TAFT	HO	good	0
2009-06-11	9	162	11:12:00	09TE46	ENGL	50	130	SPL	TAFT	HO	good	0
2009-06-11	9	162	11:18:00	09TE46	ENGL	50	128	SPL	TAFT	HO	good	0
2009-06-11	9	162	11:24:00	09TE46	ENGL	50	129	SPL	TAFT	HO	good	0
2009-06-11	9	162	11:30:00	09TE46	ENGL	50	129	SPL	TAFT	HO	good	0
2009-06-11	9	162	11:37:00	09TE46	ENGL	50	131	SPL	TAFT	HO	good	0
2009-06-11	9	162	11:43:00	09TE46	ENGL	50	122	SPL	TAFT	HO	good	0
2009-06-11	9	162	11:49:00	09TE46	ENGL	50	125	SPL	TAFT	HO	good	0
2009-06-11	9	162	12:07:00	09TE46	ENGL	50	107	SPL	TAFT	HO	good	0
2009-06-11	9	162	12:32:00	09TE46	ENGL	50	87	SPL	TAFT	HO	good	0
2009-06-11	9	162	12:50:00	09TE46	ENGL	50	83	SPL	TAFT	HO	good	0
2009-06-11	9	162	12:56:00	09TE46	ENGL	50	90	SPL	TAFT	HO	good	0
2009-06-11	9	162	13:02:00	09TE46	ENGL	50	70	SPL	TAFT	HO	good	0
2009-06-11	9	162	13:39:00	09TE46	ENGL	50	83	SPL	TAFT	HO	good	0
2009-06-11	9	162	13:45:00	09TE46	ENGL	50	79	SPL	TAFT	HO	good	0
2009-06-11	9	162	13:51:00	09TE46	ENGL	50	81	SPL	TAFT	HO	good	0
2009-06-11	9	162	13:57:00	09TE46	ENGL	50	85	SPL	TAFT	HO	good	0
2009-06-11	9	162	14:10:00	09TE46	ENGL	50	89	SPL	TAFT	HO	good	0
2009-06-11	9	162	14:28:00	09TE46	ENGL	50	77	SPL	TAFT	HO	good	0
2009-06-11	9	162	14:34:00	09TE46	ENGL	50	104	SPL	TAFT	HO	good	0
2009-06-11	9	162	14:40:00	09TE46	ENGL	50	106	SPL	TAFT	HO	good	0
2009-06-11	9	162	14:53:00	09TE46	ENGL	50	99	SPL	TAFT	HO	good	0
2009-06-11	9	162	14:59:00	09TE46	ENGL	50	108	SPL	TAFT	HO	good	0
2009-06-11	9	162	15:05:00	09TE46	ENGL	50	109	SPL	TAFT	HO	good	0
2009-06-11	9	162	15:11:00	09TE46	ENGL	50	116	SPL	TAFT	HO	good	0
2009-06-11	9	162	15:17:00	09TE46	ENGL	50	104	SPL	TAFT	HO	good	0
2009-06-11	9	162	15:30:00	09TE46	ENGL	50	110	SPL	TAFT	HO	good	0
2009-06-11	9	162	15:36:00	09TE46	ENGL	50	99	SPL	TAFT	HO	good	0
2009-06-11	9	162	15:42:00	09TE46	ENGL	50	98	SPL	TAFT	HO	good	0
2009-06-11	9	162	15:48:00	09TE46	ENGL	50	104	SPL	TAFT	HO	good	0
2009-06-11	9	162	15:55:00	09TE46	ENGL	50	107	SPL	TAFT	HO	good	0
2009-06-11	9	162	16:01:00	09TE46	ENGL	50	102	SPL	TAFT	HO	good	0
2009-06-11	9	162	16:07:00	09TE46	ENGL	50	101	SPL	TAFT	HO	good	0
2009-06-11	9	162	16:14:00	09TE46	ENGL	50	104	SPL	TAFT	HO	good	0
2009-06-11	9	162	16:20:00	09TE46	ENGL	50	106	SPL	TAFT	HO	good	0
2009-06-11	9	162	16:26:00	09TE46	ENGL	50	96	SPL	TAFT	HO	good	0
2009-06-11	9	162	16:32:00	09TE46	ENGL	50	102	SPL	TAFT	HO	good	0
2009-06-11	9	162	16:38:00	09TE46	ENGL	50	98	SPL	TAFT	HO	good	0
2009-06-11	9	162	16:45:00	09TE46	ENGL	50	96	SPL	TAFT	HO	good	0
2009-06-11	9	162	16:51:00	09TE46	ENGL	50	101	SPL	TAFT	HO	good	0
2009-06-11	9	162	16:57:00	09TE46	ENGL	50	94	SPL	TAFT	HO	good	0
2009-06-11	9	162	17:04:00	09TE46	ENGL	50	95	SPL	TAFT	HO	good	0
2009-06-11	9	162	17:10:00	09TE46	ENGL	50	90	SPL	TAFT	HO	good	0
2009-06-11	9	162	17:16:00	09TE46	ENGL	50	93	SPL	TAFT	HO	good	0
2009-06-11	9	162	17:28:00	09TE46	ENGL	50	82	SPL	TAFT	HO	good	0
2009-06-11	9	162	17:34:00	09TE46	ENGL	50	91	SPL	TAFT	HO	good	0
2009-06-11	9	162	17:41:00	09TE46	ENGL	50	75	SPL	TAFT	HO	good	0
2009-06-11	9	162	21:21:00	09TE46	ENGL	50	71	SPL	TAFT	HO	good	0
2009-06-12	9	163	09:23:00	09TE46	ENGL	50	77	SPL	TAFT	HO	good	0
2009-06-12	9	163	09:29:00	09TE46	ENGL	50	91	SPL	TAFT	HO	good	0
2009-06-12	9	163	09:35:00	09TE46	ENGL	50	74	SPL	TAFT	HO	good	0
2009-06-12	9	163	09:42:00	09TE46	ENGL	50	74	SPL	TAFT	HO	good	0
2009-06-12	9	163	09:48:00	09TE46	ENGL	50	84	SPL	TAFT	HO	good	0
2009-06-12	9	163	09:54:00	09TE46	ENGL	50	87	SPL	TAFT	HO	good	0
2009-06-12	9	163	10:01:00	09TE46	ENGL	50	77	SPL	TAFT	HO	good	0
2009-06-12	9	163	10:13:00	09TE46	ENGL	50	79	SPL	TAFT	HO	good	0
2009-06-12	9	163	10:25:00	09TE46	ENGL	50	69	SPL	TAFT	HO	good	0
2009-06-12	9	163	10:31:00	09TE46	ENGL	50	73	SPL	TAFT	HO	good	0
2009-06-12	9	163	10:38:00	09TE46	ENGL	50	74	SPL	TAFT	HO	good	0
2009-06-12	9	163	10:44:00	09TE46	ENGL	50	78	SPL	TAFT	HO	good	0
2009-06-12	9	163	10:50:00	09TE46	ENGL	50	80	SPL	TAFT	HO	good	0
2009-06-12	9	163	10:56:00	09TE46	ENGL	50	76	SPL	TAFT	HO	good	0
2009-06-12	9	163	11:03:00	09TE46	ENGL	50	75	SPL	TAFT	HO	good	0
2009-06-12	9	163	11:09:00	09TE46	ENGL	50	79	SPL	TAFT	HO	good	0
2009-06-12	9	163	11:21:00	09TE46	ENGL	50	73	SPL	TAFT	HO	good	0
2009-06-12	9	163	11:27:00	09TE46	ENGL	50	75	SPL	TAFT	HO	good	0
2009-06-12	9	163	11:33:00	09TE46	ENGL	50	82	SPL	TAFT	HO	good	0
2009-06-12	9	163	11:39:00	09TE46	ENGL	50	83	SPL	TAFT	HO	good	0
2009-06-12	9	163	11:46:00	09TE46	ENGL	50	85	SPL	TAFT	HO	good	0
2009-06-12	9	163	11:52:00	09TE46	ENGL	50	73	SPL	TAFT	HO	good	0
2009-06-12	9	163	11:58:00	09TE46	ENGL	50	73	SPL	TAFT	HO	good	0
2009-06-12	9	163	12:11:00	09TE46	ENGL	50	81	SPL	TAFT	HO	good	0
2009-06-12	9	163	12:17:00	09TE46	ENGL	50	71	SPL	TAFT	HO	good	0
2009-06-12	9	163	12:23:00	09TE46	ENGL	50	74	SPL	TAFT	HO	good	0
2009-06-12	9	163	12:36:00	09TE46	ENGL	50	84	SPL	TAFT	HO	good	0
2009-06-12	9	163	12:42:00	09TE46	ENGL	50	78	SPL	TAFT	HO	good	0
2009-06-12	9	163	12:48:00	09TE46	ENGL	50	69	SPL	TAFT	HO	good	0
2009-06-12	9	163	13:00:00	09TE46	ENGL	50	78	SPL	TAFT	HO	good	0
2009-06-12	9	163	13:06:00	09TE46	ENGL	50	75	SPL	TAFT	HO	good	0
2009-06-12	9	163	13:13:00	09TE46	ENGL	50	95	SPL	TAFT	HO	good	0
2009-06-12	9	163	13:19:00	09TE46	ENGL	50	88	SPL	TAFT	HO	good	0
2009-06-12	9	163	14:45:00	09TE46	ENGL	50	85	SPL	TAFT	HO	good	0
2009-06-12	9	163	14:58:00	09TE46	ENGL	50	81	SPL	TAFT	HO	good	0
2009-06-12	9	163	15:17:00	09TE46	ENGL	50	74	SPL	TAFT	HO	good	0
2009-06-12	9	163	15:23:00	09TE46	ENGL	50	72	SPL	TAFT	HO	good	0
2009-06-12	9	163	15:29:00	09TE46	ENGL	50	71	SPL	TAFT	HO	good	0
2009-06-12	9	163	15:41:00	09TE46	ENGL	50	68	SPL	TAFT	HO	good	0
2009-06-12	9	163	15:54:00	09TE46	ENGL	50	74	SPL	TAFT	HO	good	0
2009-06-12	9	163	16:00:00	09TE46	ENGL	50	75	SPL	TAFT	HO	good	0
2009-06-12	9	163	16:06:00	09TE46	ENGL	50	73	SPL	TAFT	HO	good	0
2009-06-12	9	163	16:13:00	09TE46	ENGL	50	73	SPL	TAFT	HO	good	0
2009-06-12	9	163	16:25:00	09TE46	ENGL	50	73	SPL	TAFT	HO	good	0
2009-06-12	9	163	20:55:00	09TE46	ENGL	50	66	SPL	TAFT	HO	good	0
2009-06-13	9	164	07:19:00	09TE46	ENGL	50	66	SPL	TAFT	HO	good	0
2009-06-13	9	164	08:16:00	09TE46	ENGL	50	68	SPL	TAFT	HO	good	0
2009-06-13	9	164	12:07:00	09TE46	ENGL	50	68	SPL	TAFT	HO	good	0
2009-06-13	9	164	19:57:00	09TE46	ENGL	50	72	SPL	TAFT	HO	good	0
2009-06-14	9	165	04:47:00	09TE46	ENGL	50	69	SPL	TAFT	HO	good	0
2009-06-14	9	165	04:59:00	09TE46	ENGL	50	73	SPL	TAFT	HO	good	0
2009-06-14	9	165	05:05:00	09TE46	ENGL	50	74	SPL	TAFT	HO	good	0
2009-06-14	9	165	05:48:00	09TE46	ENGL	50	85	SPL	TAFT	HO	good	0
2009-06-14	9	165	05:55:00	09TE46	ENGL	50	81	SPL	TAFT	HO	good	0
2009-06-14	9	165	10:22:00	09TE46	ENGL	50	93	SPL	TAFT	HO	good	0
2009-06-14	9	165	10:54:00	09TE46	ENGL	50	125	SPL	TAFT	HO	good	0
2009-06-14	9	165	11:01:00	09TE46	ENGL	50	90	SPL	TAFT	HO	good	0
2009-06-14	9	165	11:07:00	09TE46	ENGL	50	130	SPL	TAFT	HO	good	0
2009-06-14	9	165	11:14:00	09TE46	ENGL	50	130	SPL	TAFT	HO	good	0
2009-06-14	9	165	11:20:00	09TE46	ENGL	50	128	SPL	TAFT	HO	good	0
2009-06-14	9	165	11:27:00	09TE46	ENGL	50	126	SPL	TAFT	HO	good	0
2009-06-14	9	165	11:33:00	09TE46	ENGL	50	125	SPL	TAFT	HO	good	0
2009-06-14	9	165	11:40:00	09TE46	ENGL	50	101	SPL	TAFT	HO	good	0
2009-06-14	9	165	11:46:00	09TE46	ENGL	50	117	SPL	TAFT	HO	good	0
2009-06-14	9	165	11:53:00	09TE46	ENGL	50	114	SPL	TAFT	HO	good	0
2009-06-14	9	165	12:07:00	09TE46	ENGL	50	113	SPL	TAFT	HO	good	0
2009-06-14	9	165	12:13:00	09TE46	ENGL	50	114	SPL	TAFT	HO	good	0
2009-06-14	9	165	12:19:00	09TE46	ENGL	50	116	SPL	TAFT	HO	good	0
2009-06-14	9	165	12:26:00	09TE46	ENGL	50	122	SPL	TAFT	HO	good	0
2009-06-14	9	165	12:33:00	09TE46	ENGL	50	118	SPL	TAFT	HO	good	0
2009-06-14	9	165	12:39:00	09TE46	ENGL	50	121	SPL	TAFT	HO	good	0
2009-06-14	9	165	12:46:00	09TE46	ENGL	50	111	SPL	TAFT	HO	good	0
2009-06-14	9	165	12:52:00	09TE46	ENGL	50	113	SPL	TAFT	HO	good	0
2009-06-14	9	165	12:59:00	09TE46	ENGL	50	100	SPL	TAFT	HO	good	0
2009-06-14	9	165	13:06:00	09TE46	ENGL	50	92	SPL	TAFT	HO	good	0
2009-06-14	9	165	13:13:00	09TE46	ENGL	50	104	SPL	TAFT	HO	good	0
2009-06-14	9	165	13:19:00	09TE46	ENGL	50	103	SPL	TAFT	HO	good	0
2009-06-14	9	165	13:26:00	09TE46	ENGL	50	100	SPL	TAFT	HO	good	0
2009-06-14	9	165	13:33:00	09TE46	ENGL	50	93	SPL	TAFT	HO	good	0
2009-06-14	9	165	13:39:00	09TE46	ENGL	50	100	SPL	TAFT	HO	good	0
2009-06-14	9	165	13:46:00	09TE46	ENGL	50	105	SPL	TAFT	HO	good	0
2009-06-14	9	165	13:53:00	09TE46	ENGL	50	115	SPL	TAFT	HO	good	0
2009-06-14	9	165	13:59:00	09TE46	ENGL	50	112	SPL	TAFT	HO	good	0
2009-06-14	9	165	14:07:00	09TE46	ENGL	50	117	SPL	TAFT	HO	good	0
2009-06-14	9	165	14:13:00	09TE46	ENGL	50	107	SPL	TAFT	HO	good	0
2009-06-14	9	165	14:20:00	09TE46	ENGL	50	112	SPL	TAFT	HO	good	0
2009-06-14	9	165	14:26:00	09TE46	ENGL	50	111	SPL	TAFT	HO	good	0
2009-06-14	9	165	14:33:00	09TE46	ENGL	50	98	SPL	TAFT	HO	good	0
2009-06-14	9	165	14:40:00	09TE46	ENGL	50	110	SPL	TAFT	HO	good	0
2009-06-14	9	165	14:46:00	09TE46	ENGL	50	116	SPL	TAFT	HO	good	0
2009-06-14	9	165	14:53:00	09TE46	ENGL	50	107	SPL	TAFT	HO	good	0
2009-06-14	9	165	14:59:00	09TE46	ENGL	50	119	SPL	TAFT	HO	good	0
2009-06-14	9	165	15:06:00	09TE46	ENGL	50	101	SPL	TAFT	HO	good	0
2009-06-14	9	165	15:13:00	09TE46	ENGL	50	102	SPL	TAFT	HO	good	0
2009-06-14	9	165	15:20:00	09TE46	ENGL	50	104	SPL	TAFT	HO	good	0
2009-06-14	9	165	15:26:00	09TE46	ENGL	50	105	SPL	TAFT	HO	good	0
2009-06-14	9	165	15:33:00	09TE46	ENGL	50	102	SPL	TAFT	HO	good	0
2009-06-14	9	165	15:40:00	09TE46	ENGL	50	115	SPL	TAFT	HO	good	0
2009-06-14	9	165	15:46:00	09TE46	ENGL	50	98	SPL	TAFT	HO	good	0
2009-06-14	9	165	15:53:00	09TE46	ENGL	50	106	SPL	TAFT	HO	good	0
2009-06-14	9	165	15:59:00	09TE46	ENGL	50	92	SPL	TAFT	HO	good	0
2009-06-14	9	165	16:06:00	09TE46	ENGL	50	102	SPL	TAFT	HO	good	0
2009-06-14	9	165	16:13:00	09TE46	ENGL	50	106	SPL	TAFT	HO	good	0
2009-06-14	9	165	16:20:00	09TE46	ENGL	50	109	SPL	TAFT	HO	good	0
2009-06-14	9	165	16:26:00	09TE46	ENGL	50	107	SPL	TAFT	HO	good	0
2009-06-14	9	165	16:33:00	09TE46	ENGL	50	103	SPL	TAFT	HO	good	0
2009-06-14	9	165	16:39:00	09TE46	ENGL	50	106	SPL	TAFT	HO	good	0
2009-06-14	9	165	16:46:00	09TE46	ENGL	50	103	SPL	TAFT	HO	good	0
2009-06-14	9	165	16:52:00	09TE46	ENGL	50	102	SPL	TAFT	HO	good	0
2009-06-14	9	165	16:59:00	09TE46	ENGL	50	110	SPL	TAFT	HO	good	0
2009-06-14	9	165	17:06:00	09TE46	ENGL	50	103	SPL	TAFT	HO	good	0
2009-06-14	9	165	17:13:00	09TE46	ENGL	50	106	SPL	TAFT	HO	good	0
2009-06-14	9	165	17:19:00	09TE46	ENGL	50	106	SPL	TAFT	HO	good	0
2009-06-14	9	165	17:26:00	09TE46	ENGL	50	103	SPL	TAFT	HO	good	0
2009-06-14	9	165	17:32:00	09TE46	ENGL	50	104	SPL	TAFT	HO	good	0
2009-06-14	9	165	17:39:00	09TE46	ENGL	50	106	SPL	TAFT	HO	good	0
2009-06-14	9	165	17:45:00	09TE46	ENGL	50	106	SPL	TAFT	HO	good	0
2009-06-14	9	165	17:52:00	09TE46	ENGL	50	102	SPL	TAFT	HO	good	0
2009-06-14	9	165	17:59:00	09TE46	ENGL	50	108	SPL	TAFT	HO	good	0
2009-06-14	9	165	18:06:00	09TE46	ENGL	50	112	SPL	TAFT	HO	good	0
2009-06-14	9	165	18:12:00	09TE46	ENGL	50	118	SPL	TAFT	HO	good	0
2009-06-14	9	165	18:19:00	09TE46	ENGL	50	105	SPL	TAFT	HO	good	0
2009-06-14	9	165	18:25:00	09TE46	ENGL	50	109	SPL	TAFT	HO	good	0
2009-06-14	9	165	18:32:00	09TE46	ENGL	50	107	SPL	TAFT	HO	good	0
2009-06-14	9	165	18:38:00	09TE46	ENGL	50	111	SPL	TAFT	HO	good	0
2009-06-14	9	165	18:44:00	09TE46	ENGL	50	117	SPL	TAFT	HO	good	0
2009-06-14	9	165	18:51:00	09TE46	ENGL	50	116	SPL	TAFT	HO	good	0
2009-06-14	9	165	18:57:00	09TE46	ENGL	50	119	SPL	TAFT	HO	good	0
2009-06-14	9	165	19:04:00	09TE46	ENGL	50	113	SPL	TAFT	HO	good	0
2009-06-14	9	165	19:11:00	09TE46	ENGL	50	117	SPL	TAFT	HO	good	0
2009-06-14	9	165	19:17:00	09TE46	ENGL	50	112	SPL	TAFT	HO	good	0
2009-06-14	9	165	19:23:00	09TE46	ENGL	50	102	SPL	TAFT	HO	good	0
2009-06-14	9	165	19:30:00	09TE46	ENGL	50	112	SPL	TAFT	HO	good	0
2009-06-14	9	165	19:36:00	09TE46	ENGL	50	97	SPL	TAFT	HO	good	0
2009-06-14	9	165	19:43:00	09TE46	ENGL	50	98	SPL	TAFT	HO	good	0
2009-06-14	9	165	19:49:00	09TE46	ENGL	50	105	SPL	TAFT	HO	good	0
2009-06-14	9	165	19:55:00	09TE46	ENGL	50	101	SPL	TAFT	HO	good	0
2009-06-14	9	165	20:02:00	09TE46	ENGL	50	99	SPL	TAFT	HO	good	0
2009-06-14	9	165	20:09:00	09TE46	ENGL	50	96	SPL	TAFT	HO	good	0
2009-06-14	9	165	20:15:00	09TE46	ENGL	50	92	SPL	TAFT	HO	good	0
2009-06-14	9	165	20:22:00	09TE46	ENGL	50	92	SPL	TAFT	HO	good	0
2009-06-14	9	165	20:28:00	09TE46	ENGL	50	87	SPL	TAFT	HO	good	0
2009-06-14	9	165	20:34:00	09TE46	ENGL	50	90	SPL	TAFT	HO	good	0
2009-06-14	9	165	20:41:00	09TE46	ENGL	50	90	SPL	TAFT	HO	good	0
2009-06-14	9	165	20:47:00	09TE46	ENGL	50	91	SPL	TAFT	HO	good	0
2009-06-14	9	165	20:54:00	09TE46	ENGL	50	87	SPL	TAFT	HO	good	0
2009-06-14	9	165	21:00:00	09TE46	ENGL	50	81	SPL	TAFT	HO	good	0
2009-06-14	9	165	21:07:00	09TE46	ENGL	50	84	SPL	TAFT	HO	good	0
2009-06-14	9	165	21:13:00	09TE46	ENGL	50	88	SPL	TAFT	HO	good	0
2009-06-14	9	165	21:19:00	09TE46	ENGL	50	93	SPL	TAFT	HO	good	0
2009-06-14	9	165	21:25:00	09TE46	ENGL	50	93	SPL	TAFT	HO	good	0
2009-06-14	9	165	21:32:00	09TE46	ENGL	50	92	SPL	TAFT	HO	good	0
2009-06-14	9	165	21:38:00	09TE46	ENGL	50	89	SPL	TAFT	HO	good	0
2009-06-14	9	165	21:45:00	09TE46	ENGL	50	86	SPL	TAFT	HO	good	0
2009-06-14	9	165	21:51:00	09TE46	ENGL	50	88	SPL	TAFT	HO	good	0
2009-06-14	9	165	21:57:00	09TE46	ENGL	50	84	SPL	TAFT	HO	good	0
2009-06-14	9	165	22:04:00	09TE46	ENGL	50	86	SPL	TAFT	HO	good	0
2009-06-14	9	165	22:10:00	09TE46	ENGL	50	89	SPL	TAFT	HO	good	0
2009-06-14	9	165	22:16:00	09TE46	ENGL	50	78	SPL	TAFT	HO	good	0
2009-06-14	9	165	22:22:00	09TE46	ENGL	50	70	SPL	TAFT	HO	good	0
2009-06-14	9	165	22:35:00	09TE46	ENGL	50	70	SPL	TAFT	HO	good	0
2009-06-14	9	165	22:41:00	09TE46	ENGL	50	77	SPL	TAFT	HO	good	0
2009-06-14	9	165	22:53:00	09TE46	ENGL	50	74	SPL	TAFT	HO	good	0
2009-06-14	9	165	22:59:00	09TE46	ENGL	50	71	SPL	TAFT	HO	good	0
2009-06-14	9	165	23:18:00	09TE46	ENGL	50	74	SPL	TAFT	HO	good	0
2009-06-14	9	165	23:43:00	09TE46	ENGL	50	69	SPL	TAFT	HO	good	0
2009-06-14	9	165	23:55:00	09TE46	ENGL	50	76	SPL	TAFT	HO	good	0
2009-06-15	9	166	00:01:00	09TE46	ENGL	50	68	SPL	TAFT	HO	good	0
2009-06-15	9	166	00:13:00	09TE46	ENGL	50	73	SPL	TAFT	HO	good	0
2009-06-15	9	166	00:26:00	09TE46	ENGL	50	78	SPL	TAFT	HO	good	0
2009-06-15	9	166	00:32:00	09TE46	ENGL	50	69	SPL	TAFT	HO	good	0
2009-06-15	9	166	00:38:00	09TE46	ENGL	50	72	SPL	TAFT	HO	good	0
2009-06-15	9	166	00:44:00	09TE46	ENGL	50	72	SPL	TAFT	HO	good	0
2009-06-15	9	166	00:50:00	09TE46	ENGL	50	72	SPL	TAFT	HO	good	0
2009-06-15	9	166	01:03:00	09TE46	ENGL	50	69	SPL	TAFT	HO	good	0
2009-06-15	9	166	01:15:00	09TE46	ENGL	50	71	SPL	TAFT	HO	good	0
2009-06-15	9	166	01:21:00	09TE46	ENGL	50	72	SPL	TAFT	HO	good	0
2009-06-15	9	166	01:28:00	09TE46	ENGL	50	69	SPL	TAFT	HO	good	0
2009-06-15	9	166	01:34:00	09TE46	ENGL	50	68	SPL	TAFT	HO	good	0
2009-06-15	9	166	01:40:00	09TE46	ENGL	50	80	SPL	TAFT	HO	good	0
2009-06-15	9	166	01:46:00	09TE46	ENGL	50	78	SPL	TAFT	HO	good	0
2009-06-15	9	166	01:52:00	09TE46	ENGL	50	69	SPL	TAFT	HO	good	0
2009-06-15	9	166	01:58:00	09TE46	ENGL	50	73	SPL	TAFT	HO	good	0
2009-06-15	9	166	02:11:00	09TE46	ENGL	50	69	SPL	TAFT	HO	good	0
2009-06-15	9	166	02:17:00	09TE46	ENGL	50	77	SPL	TAFT	HO	good	0
2009-06-15	9	166	02:23:00	09TE46	ENGL	50	69	SPL	TAFT	HO	good	0
2009-06-15	9	166	09:00:00	09TE46	ENGL	50	107	SPL	TAFT	HO	good	0
2009-06-15	9	166	09:13:00	09TE46	ENGL	50	102	SPL	TAFT	HO	good	0
2009-06-15	9	166	09:45:00	09TE46	ENGL	50	102	SPL	TAFT	HO	good	0
2009-06-15	9	166	10:11:00	09TE46	ENGL	50	85	SPL	TAFT	HO	good	0
2009-06-15	9	166	10:18:00	09TE46	ENGL	50	78	SPL	TAFT	HO	good	0
2009-06-15	9	166	10:37:00	09TE46	ENGL	50	82	SPL	TAFT	HO	good	0
2009-06-15	9	166	10:43:00	09TE46	ENGL	50	67	SPL	TAFT	HO	good	0
2009-06-15	9	166	10:56:00	09TE46	ENGL	50	89	SPL	TAFT	HO	good	0
2009-06-15	9	166	11:29:00	09TE46	ENGL	50	100	SPL	TAFT	HO	good	0
2009-06-15	9	166	15:37:00	09TE46	ENGL	50	75	SPL	TAFT	HO	good	0
2009-06-15	9	166	15:50:00	09TE46	ENGL	50	80	SPL	TAFT	HO	good	0
2009-06-15	9	166	15:57:00	09TE46	ENGL	50	89	SPL	TAFT	HO	good	0
2009-06-15	9	166	16:04:00	09TE46	ENGL	50	90	SPL	TAFT	HO	good	0
2009-06-15	9	166	16:11:00	09TE46	ENGL	50	89	SPL	TAFT	HO	good	0
2009-06-15	9	166	16:18:00	09TE46	ENGL	50	78	SPL	TAFT	HO	good	0
2009-06-15	9	166	16:25:00	09TE46	ENGL	50	79	SPL	TAFT	HO	good	0
2009-06-15	9	166	16:31:00	09TE46	ENGL	50	83	SPL	TAFT	HO	good	0
2009-06-15	9	166	16:38:00	09TE46	ENGL	50	84	SPL	TAFT	HO	good	0
2009-06-20	9	171	18:39:00	09TE46	ENGL	50	88	SPL	TAFT	HO	good	0
2009-06-20	9	171	19:05:00	09TE46	ENGL	50	68	SPL	TAFT	HO	good	0
2009-06-21	9	172	01:24:00	09TE46	ENGL	50	74	SPL	TAFT	HO	good	0
2009-06-21	9	172	02:17:00	09TE46	ENGL	50	86	SPL	TAFT	HO	good	0
2009-06-21	9	172	02:23:00	09TE46	ENGL	50	79	SPL	TAFT	HO	good	0
2009-06-21	9	172	04:01:00	09TE46	ENGL	50	64	SPL	TAFT	HO	good	0
2009-06-21	9	172	17:06:00	09TE46	ENGL	50	78	SPL	TAFT	HO	good	0
2009-06-24	9	175	22:10:00	09TE46	TROU	50	82	SPL	TAFT	HO	good	0
2009-06-25	9	176	01:22:00	09TE46	TROU	50	120	SPL	TAFT	HO	good	0
2009-06-25	9	176	01:32:00	09TE46	TROU	50	126	SPL	TAFT	HO	good	0
2009-06-25	9	176	01:51:00	09TE46	TROU	50	115	SPL	TAFT	HO	good	0
2009-06-25	9	176	02:39:00	09TE46	TROU	50	107	SPL	TAFT	HO	good	0
2009-06-25	9	176	02:49:00	09TE46	TROU	50	110	SPL	TAFT	HO	good	0
2009-06-25	9	176	02:58:00	09TE46	TROU	50	103	SPL	TAFT	HO	good	0
2009-06-25	9	176	03:08:00	09TE46	TROU	50	115	SPL	TAFT	HO	good	0
2009-06-25	9	176	03:18:00	09TE46	TROU	50	113	SPL	TAFT	HO	good	0
2009-06-25	9	176	03:27:00	09TE46	TROU	50	109	SPL	TAFT	HO	good	0
2009-06-25	9	176	03:37:00	09TE46	TROU	50	117	SPL	TAFT	HO	good	0
2009-06-25	9	176	03:47:00	09TE46	TROU	50	118	SPL	TAFT	HO	good	0
2009-06-25	9	176	03:56:00	09TE46	TROU	50	117	SPL	TAFT	HO	good	0
2009-06-25	9	176	04:06:00	09TE46	TROU	50	115	SPL	TAFT	HO	good	0
2009-06-25	9	176	04:15:00	09TE46	TROU	50	111	SPL	TAFT	HO	good	0
2009-06-25	9	176	04:25:00	09TE46	TROU	50	113	SPL	TAFT	HO	good	0
2009-06-25	9	176	04:34:00	09TE46	TROU	50	112	SPL	TAFT	HO	good	0
2009-06-25	9	176	04:44:00	09TE46	TROU	50	111	SPL	TAFT	HO	good	0
2009-06-25	9	176	04:54:00	09TE46	TROU	50	124	SPL	TAFT	HO	good	0
2009-06-25	9	176	05:04:00	09TE46	TROU	50	121	SPL	TAFT	HO	good	0
2009-06-25	9	176	05:13:00	09TE46	TROU	50	110	SPL	TAFT	HO	good	0
2009-06-25	9	176	05:23:00	09TE46	TROU	50	119	SPL	TAFT	HO	good	0
2009-06-25	9	176	05:32:00	09TE46	TROU	50	125	SPL	TAFT	HO	good	0
2009-06-25	9	176	05:50:00	09TE46	TROU	50	99	SPL	TAFT	HO	good	0
2009-06-25	9	176	06:09:00	09TE46	TROU	50	97	SPL	TAFT	HO	good	0
2009-06-25	9	176	07:06:00	09TE46	TROU	50	101	SPL	TAFT	HO	good	0
2009-06-25	9	176	07:25:00	09TE46	TROU	50	98	SPL	TAFT	HO	good	0
2009-06-25	9	176	07:54:00	09TE46	TROU	50	88	SPL	TAFT	HO	good	0
2009-06-25	9	176	08:04:00	09TE46	TROU	50	90	SPL	TAFT	HO	good	0
2009-06-25	9	176	08:13:00	09TE46	TROU	50	85	SPL	TAFT	HO	good	0
2009-06-25	9	176	08:33:00	09TE46	TROU	50	86	SPL	TAFT	HO	good	0
2009-06-25	9	176	08:51:00	09TE46	TROU	50	87	SPL	TAFT	HO	good	0
2009-06-25	9	176	11:04:00	09TE46	TROU	50	92	SPL	TAFT	HO	good	0
2009-06-25	9	176	11:23:00	09TE46	TROU	50	88	SPL	TAFT	HO	good	0
2009-06-25	9	176	11:42:00	09TE46	TROU	50	90	SPL	TAFT	HO	good	0
2009-06-25	9	176	11:52:00	09TE46	TROU	50	90	SPL	TAFT	HO	good	0
2009-06-25	9	176	12:11:00	09TE46	TROU	50	92	SPL	TAFT	HO	good	0
2009-06-25	9	176	13:44:00	09TE46	TROU	50	91	SPL	TAFT	HO	good	0
2009-06-25	9	176	14:04:00	09TE46	TROU	50	87	SPL	TAFT	HO	good	0
2009-06-25	9	176	14:13:00	09TE46	TROU	50	94	SPL	TAFT	HO	good	0
2009-06-25	9	176	14:22:00	09TE46	TROU	50	86	SPL	TAFT	HO	good	0
2009-06-25	9	176	14:32:00	09TE46	TROU	50	90	SPL	TAFT	HO	good	0
2009-06-25	9	176	14:42:00	09TE46	TROU	50	88	SPL	TAFT	HO	good	0
2009-06-25	9	176	15:19:00	09TE46	TROU	50	85	SPL	TAFT	HO	good	0
2009-06-25	9	176	15:29:00	09TE46	TROU	50	91	SPL	TAFT	HO	good	0
2009-06-25	9	176	15:38:00	09TE46	TROU	50	88	SPL	TAFT	HO	good	0
2009-06-25	9	176	15:48:00	09TE46	TROU	50	94	SPL	TAFT	HO	good	0
2009-06-25	9	176	15:57:00	09TE46	TROU	50	91	SPL	TAFT	HO	good	0
2009-06-25	9	176	16:07:00	09TE46	TROU	50	93	SPL	TAFT	HO	good	0
2009-06-25	9	176	16:17:00	09TE46	TROU	50	93	SPL	TAFT	HO	good	0
2009-06-25	9	176	16:36:00	09TE46	TROU	50	90	SPL	TAFT	HO	good	0
2009-06-25	9	176	16:54:00	09TE46	TROU	50	108	SPL	TAFT	HO	good	0
2009-06-25	9	176	17:04:00	09TE46	TROU	50	99	SPL	TAFT	HO	good	0
2009-06-25	9	176	17:13:00	09TE46	TROU	50	91	SPL	TAFT	HO	good	0
2009-06-25	9	176	17:23:00	09TE46	TROU	50	94	SPL	TAFT	HO	good	0
2009-06-25	9	176	17:32:00	09TE46	TROU	50	92	SPL	TAFT	HO	good	0
2009-06-25	9	176	17:42:00	09TE46	TROU	50	99	SPL	TAFT	HO	good	0
2009-06-25	9	176	17:52:00	09TE46	TROU	50	105	SPL	TAFT	HO	good	0
2009-06-25	9	176	18:11:00	09TE46	TROU	50	103	SPL	TAFT	HO	good	0
2009-06-25	9	176	18:20:00	09TE46	TROU	50	104	SPL	TAFT	HO	good	0
2009-06-25	9	176	18:30:00	09TE46	TROU	50	99	SPL	TAFT	HO	good	0
2009-06-26	9	177	02:15:00	09TE46	TROU	50	90	SPL	TAFT	HO	good	0
2009-06-26	9	177	02:23:00	09TE46	TROU	50	95	SPL	TAFT	HO	good	0
2009-06-26	9	177	07:37:00	09TE46	TROU	50	103	SPL	TAFT	HO	good	0
2009-06-26	9	177	07:47:00	09TE46	TROU	50	98	SPL	TAFT	HO	good	0
2009-06-26	9	177	07:56:00	09TE46	TROU	50	102	SPL	TAFT	HO	good	0
2009-06-26	9	177	08:15:00	09TE46	TROU	50	102	SPL	TAFT	HO	good	0
2009-06-26	9	177	08:24:00	09TE46	TROU	50	95	SPL	TAFT	HO	good	0
2009-06-26	9	177	08:34:00	09TE46	TROU	50	103	SPL	TAFT	HO	good	0
2009-06-26	9	177	08:43:00	09TE46	TROU	50	98	SPL	TAFT	HO	good	0
2009-06-26	9	177	08:52:00	09TE46	TROU	50	96	SPL	TAFT	HO	good	0
2009-06-26	9	177	09:02:00	09TE46	TROU	50	103	SPL	TAFT	HO	good	0
2009-06-26	9	177	09:11:00	09TE46	TROU	50	102	SPL	TAFT	HO	good	0
2009-06-26	9	177	09:20:00	09TE46	TROU	50	104	SPL	TAFT	HO	good	0
2009-06-26	9	177	09:29:00	09TE46	TROU	50	97	SPL	TAFT	HO	good	0
2009-06-26	9	177	10:17:00	09TE46	TROU	50	98	SPL	TAFT	HO	good	0
2009-06-26	9	177	10:36:00	09TE46	TROU	50	92	SPL	TAFT	HO	good	0
2009-06-26	9	177	10:45:00	09TE46	TROU	50	101	SPL	TAFT	HO	good	0
2009-06-26	9	177	10:54:00	09TE46	TROU	50	94	SPL	TAFT	HO	good	0
2009-06-26	9	177	11:03:00	09TE46	TROU	50	100	SPL	TAFT	HO	good	0
2009-06-26	9	177	11:13:00	09TE46	TROU	50	94	SPL	TAFT	HO	good	0
2009-06-26	9	177	11:22:00	09TE46	TROU	50	100	SPL	TAFT	HO	good	0
2009-06-26	9	177	11:40:00	09TE46	TROU	50	105	SPL	TAFT	HO	good	0
2009-06-26	9	177	11:49:00	09TE46	TROU	50	95	SPL	TAFT	HO	good	0
2009-06-26	9	177	11:58:00	09TE46	TROU	50	98	SPL	TAFT	HO	good	0
2009-06-26	9	177	12:07:00	09TE46	TROU	50	93	SPL	TAFT	HO	good	0
2009-06-26	9	177	12:35:00	09TE46	TROU	50	95	SPL	TAFT	HO	good	0
2009-06-26	9	177	12:45:00	09TE46	TROU	50	94	SPL	TAFT	HO	good	0
2009-06-26	9	177	13:12:00	09TE46	TROU	50	92	SPL	TAFT	HO	good	0
2009-06-26	9	177	13:22:00	09TE46	TROU	50	102	SPL	TAFT	HO	good	0
2009-06-26	9	177	13:32:00	09TE46	TROU	50	100	SPL	TAFT	HO	good	0
2009-06-26	9	177	13:50:00	09TE46	TROU	50	90	SPL	TAFT	HO	good	0
2009-06-26	9	177	14:18:00	09TE46	TROU	50	89	SPL	TAFT	HO	good	0
2009-06-26	9	177	14:27:00	09TE46	TROU	50	88	SPL	TAFT	HO	good	0
2009-06-26	9	177	14:55:00	09TE46	TROU	50	88	SPL	TAFT	HO	good	0
2009-06-26	9	177	15:22:00	09TE46	TROU	50	89	SPL	TAFT	HO	good	0
2009-06-26	9	177	15:49:00	09TE46	TROU	50	99	SPL	TAFT	HO	good	0
2009-06-26	9	177	15:58:00	09TE46	TROU	50	92	SPL	TAFT	HO	good	0
2009-06-26	9	177	16:08:00	09TE46	TROU	50	87	SPL	TAFT	HO	good	0
2009-06-26	9	177	16:17:00	09TE46	TROU	50	95	SPL	TAFT	HO	good	0
2009-06-26	9	177	16:26:00	09TE46	TROU	50	101	SPL	TAFT	HO	good	0
2009-06-26	9	177	16:35:00	09TE46	TROU	50	102	SPL	TAFT	HO	good	0
2009-06-26	9	177	16:44:00	09TE46	TROU	50	100	SPL	TAFT	HO	good	0
2009-06-26	9	177	16:54:00	09TE46	TROU	50	90	SPL	TAFT	HO	good	0
2009-06-26	9	177	17:13:00	09TE46	TROU	50	98	SPL	TAFT	HO	good	0
2009-06-26	9	177	17:31:00	09TE46	TROU	50	105	SPL	TAFT	HO	good	0
2009-06-26	9	177	17:41:00	09TE46	TROU	50	102	SPL	TAFT	HO	good	0
2009-06-26	9	177	17:50:00	09TE46	TROU	50	97	SPL	TAFT	HO	good	0
2009-06-26	9	177	17:59:00	09TE46	TROU	50	94	SPL	TAFT	HO	good	0
2009-06-26	9	177	18:09:00	09TE46	TROU	50	105	SPL	TAFT	HO	good	0
2009-06-26	9	177	18:18:00	09TE46	TROU	50	88	SPL	TAFT	HO	good	0
2009-06-26	9	177	18:28:00	09TE46	TROU	50	93	SPL	TAFT	HO	good	0
2009-06-26	9	177	18:46:00	09TE46	TROU	50	92	SPL	TAFT	HO	good	0
2009-06-27	9	178	00:25:00	09TE46	TROU	50	97	SPL	TAFT	HO	good	0
2009-06-27	9	178	01:13:00	09TE46	TROU	50	107	SPL	TAFT	HO	good	0
2009-06-27	9	178	03:28:00	09TE46	TROU	50	93	SPL	TAFT	HO	good	0
2009-06-27	9	178	08:21:00	09TE46	TROU	50	100	SPL	TAFT	HO	good	0
2009-06-27	9	178	08:47:00	09TE46	TROU	50	101	SPL	TAFT	HO	good	0
2009-06-27	9	178	08:57:00	09TE46	TROU	50	105	SPL	TAFT	HO	good	0
2009-06-27	9	178	09:07:00	09TE46	TROU	50	105	SPL	TAFT	HO	good	0
2009-06-27	9	178	09:25:00	09TE46	TROU	50	105	SPL	TAFT	HO	good	0
2009-06-27	9	178	09:34:00	09TE46	TROU	50	94	SPL	TAFT	HO	good	0
2009-06-27	9	178	09:52:00	09TE46	TROU	50	99	SPL	TAFT	HO	good	0
2009-06-27	9	178	10:20:00	09TE46	TROU	50	99	SPL	TAFT	HO	good	0
2009-06-27	9	178	10:29:00	09TE46	TROU	50	106	SPL	TAFT	HO	good	0
2009-06-27	9	178	10:38:00	09TE46	TROU	50	93	SPL	TAFT	HO	good	0
2009-06-27	9	178	11:34:00	09TE46	TROU	50	88	SPL	TAFT	HO	good	0
2009-06-27	9	178	12:48:00	09TE46	TROU	50	83	SPL	TAFT	HO	good	0
2009-06-27	9	178	12:58:00	09TE46	TROU	50	86	SPL	TAFT	HO	good	0
2009-06-27	9	178	14:02:00	09TE46	TROU	50	88	SPL	TAFT	HO	good	0
2009-06-27	9	178	15:25:00	09TE46	TROU	50	88	SPL	TAFT	HO	good	0
2009-06-27	9	178	15:52:00	09TE46	TROU	50	85	SPL	TAFT	HO	good	0
2009-06-27	9	178	16:57:00	09TE46	TROU	50	102	SPL	TAFT	HO	good	0
2009-06-27	9	178	17:07:00	09TE46	TROU	50	92	SPL	TAFT	HO	good	0
2009-06-27	9	178	17:15:00	09TE46	TROU	50	108	SPL	TAFT	HO	good	0
2009-06-27	9	178	17:25:00	09TE46	TROU	50	95	SPL	TAFT	HO	good	0
2009-06-27	9	178	17:34:00	09TE46	TROU	50	98	SPL	TAFT	HO	good	0
2009-06-27	9	178	17:51:00	09TE46	TROU	50	88	SPL	TAFT	HO	good	0
2009-06-27	9	178	18:10:00	09TE46	TROU	50	92	SPL	TAFT	HO	good	0
2009-06-27	9	178	18:19:00	09TE46	TROU	50	90	SPL	TAFT	HO	good	0
2009-06-27	9	178	22:38:00	09TE46	TROU	50	96	SPL	TAFT	HO	good	0
2009-06-27	9	178	22:56:00	09TE46	TROU	50	105	SPL	TAFT	HO	good	0
2009-06-27	9	178	23:53:00	09TE46	TROU	50	132	SPL	TAFT	HO	good	0
2009-06-28	9	179	00:59:00	09TE46	TROU	50	120	SPL	TAFT	HO	good	0
2009-06-28	9	179	07:28:00	09TE46	TROU	50	91	SPL	TAFT	HO	good	0
2009-06-28	9	179	07:55:00	09TE46	TROU	50	90	SPL	TAFT	HO	good	0
2009-06-28	9	179	08:05:00	09TE46	TROU	50	93	SPL	TAFT	HO	good	0
2009-06-28	9	179	08:23:00	09TE46	TROU	50	93	SPL	TAFT	HO	good	0
2009-06-28	9	179	08:33:00	09TE46	TROU	50	91	SPL	TAFT	HO	good	0
2009-06-28	9	179	08:42:00	09TE46	TROU	50	94	SPL	TAFT	HO	good	0
2009-06-28	9	179	09:00:00	09TE46	TROU	50	89	SPL	TAFT	HO	good	0
2009-06-28	9	179	09:18:00	09TE46	TROU	50	88	SPL	TAFT	HO	good	0
2009-06-28	9	179	10:13:00	09TE46	TROU	50	96	SPL	TAFT	HO	good	0
2009-06-28	9	179	11:08:00	09TE46	TROU	50	88	SPL	TAFT	HO	good	0
2009-06-28	9	179	11:27:00	09TE46	TROU	50	87	SPL	TAFT	HO	good	0
2009-06-28	9	179	13:10:00	09TE46	TROU	50	91	SPL	TAFT	HO	good	0
2009-06-28	9	179	13:19:00	09TE46	TROU	50	93	SPL	TAFT	HO	good	0
2009-06-28	9	179	13:37:00	09TE46	TROU	50	99	SPL	TAFT	HO	good	0
2009-06-28	9	179	13:47:00	09TE46	TROU	50	101	SPL	TAFT	HO	good	0
2009-06-28	9	179	13:56:00	09TE46	TROU	50	95	SPL	TAFT	HO	good	0
2009-06-28	9	179	14:05:00	09TE46	TROU	50	98	SPL	TAFT	HO	good	0
2009-06-28	9	179	14:14:00	09TE46	TROU	50	96	SPL	TAFT	HO	good	0
2009-06-28	9	179	14:23:00	09TE46	TROU	50	102	SPL	TAFT	HO	good	0
2009-06-28	9	179	14:32:00	09TE46	TROU	50	99	SPL	TAFT	HO	good	0
2009-06-28	9	179	14:42:00	09TE46	TROU	50	104	SPL	TAFT	HO	good	0
2009-06-28	9	179	15:01:00	09TE46	TROU	50	104	SPL	TAFT	HO	good	0
2009-06-28	9	179	15:10:00	09TE46	TROU	50	106	SPL	TAFT	HO	good	0
2009-06-28	9	179	15:20:00	09TE46	TROU	50	95	SPL	TAFT	HO	good	0
2009-06-28	9	179	15:29:00	09TE46	TROU	50	90	SPL	TAFT	HO	good	0
2009-06-28	9	179	15:38:00	09TE46	TROU	50	87	SPL	TAFT	HO	good	0
2009-06-28	9	179	15:47:00	09TE46	TROU	50	109	SPL	TAFT	HO	good	0
2009-06-28	9	179	16:05:00	09TE46	TROU	50	103	SPL	TAFT	HO	good	0
2009-06-28	9	179	16:15:00	09TE46	TROU	50	93	SPL	TAFT	HO	good	0
2009-06-28	9	179	16:23:00	09TE46	TROU	50	104	SPL	TAFT	HO	good	0
2009-06-28	9	179	16:32:00	09TE46	TROU	50	94	SPL	TAFT	HO	good	0
2009-06-28	9	179	16:42:00	09TE46	TROU	50	97	SPL	TAFT	HO	good	0
2009-06-28	9	179	17:00:00	09TE46	TROU	50	98	SPL	TAFT	HO	good	0
2009-06-28	9	179	17:10:00	09TE46	TROU	50	106	SPL	TAFT	HO	good	0
2009-06-28	9	179	17:19:00	09TE46	TROU	50	102	SPL	TAFT	HO	good	0
2009-06-28	9	179	17:37:00	09TE46	TROU	50	91	SPL	TAFT	HO	good	0
2009-06-28	9	179	17:46:00	09TE46	TROU	50	93	SPL	TAFT	HO	good	0
2009-06-28	9	179	18:06:00	09TE46	TROU	50	91	SPL	TAFT	HO	good	0
2009-06-28	9	179	18:15:00	09TE46	TROU	50	90	SPL	TAFT	HO	good	0
2009-06-28	9	179	18:24:00	09TE46	TROU	50	95	SPL	TAFT	HO	good	0
2009-06-29	9	180	00:40:00	09TE46	TROU	50	117	SPL	TAFT	HO	good	0
2009-06-29	9	180	04:06:00	09TE46	TROU	50	97	SPL	TAFT	HO	good	0
2009-06-29	9	180	07:16:00	09TE46	TROU	50	87	SPL	TAFT	HO	good	0
2009-06-29	9	180	07:43:00	09TE46	TROU	50	87	SPL	TAFT	HO	good	0
2009-06-29	9	180	07:52:00	09TE46	TROU	50	83	SPL	TAFT	HO	good	0
2009-06-29	9	180	08:01:00	09TE46	TROU	50	88	SPL	TAFT	HO	good	0
2009-06-29	9	180	08:19:00	09TE46	TROU	50	87	SPL	TAFT	HO	good	0
2009-06-29	9	180	08:28:00	09TE46	TROU	50	85	SPL	TAFT	HO	good	0
2009-06-29	9	180	09:22:00	09TE46	TROU	50	87	SPL	TAFT	HO	good	0
2009-06-29	9	180	09:31:00	09TE46	TROU	50	93	SPL	TAFT	HO	good	0
2009-06-29	9	180	09:39:00	09TE46	TROU	50	88	SPL	TAFT	HO	good	0
2009-06-29	9	180	09:57:00	09TE46	TROU	50	96	SPL	TAFT	HO	good	0
2009-06-29	9	180	10:07:00	09TE46	TROU	50	93	SPL	TAFT	HO	good	0
2009-06-29	9	180	10:34:00	09TE46	TROU	50	103	SPL	TAFT	HO	good	0
2009-06-29	9	180	10:43:00	09TE46	TROU	50	85	SPL	TAFT	HO	good	0
2009-06-29	9	180	10:53:00	09TE46	TROU	50	100	SPL	TAFT	HO	good	0
2009-06-29	9	180	11:39:00	09TE46	TROU	50	93	SPL	TAFT	HO	good	0
2009-06-29	9	180	11:48:00	09TE46	TROU	50	93	SPL	TAFT	HO	good	0
2009-06-29	9	180	11:57:00	09TE46	TROU	50	84	SPL	TAFT	HO	good	0
2009-06-29	9	180	12:07:00	09TE46	TROU	50	95	SPL	TAFT	HO	good	0
2009-06-29	9	180	12:16:00	09TE46	TROU	50	90	SPL	TAFT	HO	good	0
2009-06-29	9	180	12:25:00	09TE46	TROU	50	93	SPL	TAFT	HO	good	0
2009-06-29	9	180	12:34:00	09TE46	TROU	50	90	SPL	TAFT	HO	good	0
2009-06-29	9	180	13:02:00	09TE46	TROU	50	85	SPL	TAFT	HO	good	0
2009-06-29	9	180	13:29:00	09TE46	TROU	50	91	SPL	TAFT	HO	good	0
2009-06-29	9	180	13:38:00	09TE46	TROU	50	91	SPL	TAFT	HO	good	0
2009-06-29	9	180	13:47:00	09TE46	TROU	50	89	SPL	TAFT	HO	good	0
2009-06-29	9	180	13:56:00	09TE46	TROU	50	90	SPL	TAFT	HO	good	0
2009-06-29	9	180	14:24:00	09TE46	TROU	50	91	SPL	TAFT	HO	good	0
2009-06-29	9	180	14:33:00	09TE46	TROU	50	87	SPL	TAFT	HO	good	0
2009-06-29	9	180	15:01:00	09TE46	TROU	50	90	SPL	TAFT	HO	good	0
2009-06-29	9	180	15:19:00	09TE46	TROU	50	89	SPL	TAFT	HO	good	0
2009-06-29	9	180	15:28:00	09TE46	TROU	50	94	SPL	TAFT	HO	good	0
2009-06-29	9	180	15:55:00	09TE46	TROU	50	90	SPL	TAFT	HO	good	0
2009-06-29	9	180	16:04:00	09TE46	TROU	50	90	SPL	TAFT	HO	good	0
2009-06-29	9	180	16:13:00	09TE46	TROU	50	95	SPL	TAFT	HO	good	0
2009-06-29	9	180	16:22:00	09TE46	TROU	50	96	SPL	TAFT	HO	good	0
2009-06-29	9	180	16:40:00	09TE46	TROU	50	108	SPL	TAFT	HO	good	0
2009-06-29	9	180	16:58:00	09TE46	TROU	50	107	SPL	TAFT	HO	good	0
2009-06-29	9	180	17:08:00	09TE46	TROU	50	86	SPL	TAFT	HO	good	0
2009-06-30	9	181	01:12:00	09TE46	TROU	50	119	SPL	TAFT	HO	good	0
2009-06-30	9	181	01:48:00	09TE46	TROU	50	113	SPL	TAFT	HO	good	0
2009-06-30	9	181	08:29:00	09TE46	TROU	50	91	SPL	TAFT	HO	good	0
2009-06-30	9	181	08:55:00	09TE46	TROU	50	91	SPL	TAFT	HO	good	0
2009-06-30	9	181	09:39:00	09TE46	TROU	50	91	SPL	TAFT	HO	good	0
2009-06-30	9	181	09:48:00	09TE46	TROU	50	97	SPL	TAFT	HO	good	0
2009-06-30	9	181	09:57:00	09TE46	TROU	50	92	SPL	TAFT	HO	good	0
2009-06-30	9	181	10:42:00	09TE46	TROU	50	89	SPL	TAFT	HO	good	0
2009-06-30	9	181	10:59:00	09TE46	TROU	50	94	SPL	TAFT	HO	good	0
2009-06-30	9	181	11:08:00	09TE46	TROU	50	87	SPL	TAFT	HO	good	0
2009-06-30	9	181	11:17:00	09TE46	TROU	50	98	SPL	TAFT	HO	good	0
2009-06-30	9	181	11:45:00	09TE46	TROU	50	85	SPL	TAFT	HO	good	0
2009-06-30	9	181	11:53:00	09TE46	TROU	50	85	SPL	TAFT	HO	good	0
2009-06-30	9	181	12:02:00	09TE46	TROU	50	88	SPL	TAFT	HO	good	0
2009-06-30	9	181	12:20:00	09TE46	TROU	50	88	SPL	TAFT	HO	good	0
2009-06-30	9	181	12:29:00	09TE46	TROU	50	91	SPL	TAFT	HO	good	0
2009-06-30	9	181	12:47:00	09TE46	TROU	50	89	SPL	TAFT	HO	good	0
2009-06-30	9	181	12:56:00	09TE46	TROU	50	88	SPL	TAFT	HO	good	0
2009-06-30	9	181	13:05:00	09TE46	TROU	50	88	SPL	TAFT	HO	good	0
2009-06-30	9	181	13:14:00	09TE46	TROU	50	91	SPL	TAFT	HO	good	0
2009-06-30	9	181	13:23:00	09TE46	TROU	50	93	SPL	TAFT	HO	good	0
2009-06-30	9	181	13:59:00	09TE46	TROU	50	93	SPL	TAFT	HO	good	0
2009-06-30	9	181	14:08:00	09TE46	TROU	50	85	SPL	TAFT	HO	good	0
2009-06-30	9	181	14:26:00	09TE46	TROU	50	89	SPL	TAFT	HO	good	0
2009-06-30	9	181	14:44:00	09TE46	TROU	50	79	SPL	TAFT	HO	good	0
2009-06-30	9	181	17:53:00	09TE46	TROU	50	85	SPL	TAFT	HO	good	0
2009-06-30	9	181	18:02:00	09TE46	TROU	50	90	SPL	TAFT	HO	good	0
2009-06-30	9	181	18:12:00	09TE46	TROU	50	89	SPL	TAFT	HO	good	0
2009-07-01	9	182	01:01:00	09TE46	TROU	50	115	SPL	TAFT	HO	good	0
2009-07-01	9	182	01:20:00	09TE46	TROU	50	91	SPL	TAFT	HO	good	0
2009-07-01	9	182	07:20:00	09TE46	TROU	50	87	SPL	TAFT	HO	good	0
2009-07-01	9	182	07:38:00	09TE46	TROU	50	85	SPL	TAFT	HO	good	0
2009-07-01	9	182	07:47:00	09TE46	TROU	50	87	SPL	TAFT	HO	good	0
2009-07-01	9	182	10:30:00	09TE46	TROU	50	85	SPL	TAFT	HO	good	0
2009-07-01	9	182	10:39:00	09TE46	TROU	50	99	SPL	TAFT	HO	good	0
2009-07-01	9	182	10:48:00	09TE46	TROU	50	97	SPL	TAFT	HO	good	0
2009-07-01	9	182	10:57:00	09TE46	TROU	50	94	SPL	TAFT	HO	good	0
2009-07-01	9	182	11:15:00	09TE46	TROU	50	89	SPL	TAFT	HO	good	0
2009-07-01	9	182	11:32:00	09TE46	TROU	50	87	SPL	TAFT	HO	good	0
2009-07-01	9	182	11:50:00	09TE46	TROU	50	90	SPL	TAFT	HO	good	0
2009-07-01	9	182	12:00:00	09TE46	TROU	50	87	SPL	TAFT	HO	good	0
2009-07-01	9	182	12:09:00	09TE46	TROU	50	92	SPL	TAFT	HO	good	0
2009-07-01	9	182	12:18:00	09TE46	TROU	50	89	SPL	TAFT	HO	good	0
2009-07-01	9	182	13:21:00	09TE46	TROU	50	85	SPL	TAFT	HO	good	0
2009-07-01	9	182	13:30:00	09TE46	TROU	50	85	SPL	TAFT	HO	good	0
2009-07-01	9	182	13:39:00	09TE46	TROU	50	82	SPL	TAFT	HO	good	0
2009-07-01	9	182	13:48:00	09TE46	TROU	50	87	SPL	TAFT	HO	good	0
2009-07-01	9	182	13:57:00	09TE46	TROU	50	87	SPL	TAFT	HO	good	0
2009-07-01	9	182	15:00:00	09TE46	TROU	50	90	SPL	TAFT	HO	good	0
2009-07-01	9	182	15:09:00	09TE46	TROU	50	95	SPL	TAFT	HO	good	0
2009-07-01	9	182	15:28:00	09TE46	TROU	50	87	SPL	TAFT	HO	good	0
2009-07-01	9	182	15:37:00	09TE46	TROU	50	84	SPL	TAFT	HO	good	0
2009-07-01	9	182	16:04:00	09TE46	TROU	50	93	SPL	TAFT	HO	good	0
2009-07-01	9	182	16:13:00	09TE46	TROU	50	91	SPL	TAFT	HO	good	0
2009-07-01	9	182	16:22:00	09TE46	TROU	50	95	SPL	TAFT	HO	good	0
2009-07-01	9	182	16:31:00	09TE46	TROU	50	91	SPL	TAFT	HO	good	0
2009-07-01	9	182	16:40:00	09TE46	TROU	50	94	SPL	TAFT	HO	good	0
2009-07-01	9	182	17:08:00	09TE46	TROU	50	87	SPL	TAFT	HO	good	0
2009-07-01	9	182	17:17:00	09TE46	TROU	50	93	SPL	TAFT	HO	good	0
2009-07-01	9	182	17:35:00	09TE46	TROU	50	87	SPL	TAFT	HO	good	0
2009-07-01	9	182	17:43:00	09TE46	TROU	50	89	SPL	TAFT	HO	good	0
2009-07-01	9	182	17:52:00	09TE46	TROU	50	86	SPL	TAFT	HO	good	0
2009-07-01	9	182	18:20:00	09TE46	TROU	50	87	SPL	TAFT	HO	good	0
2009-07-01	9	182	18:48:00	09TE46	TROU	50	89	SPL	TAFT	HO	good	0
2009-07-01	9	182	19:16:00	09TE46	TROU	50	94	SPL	TAFT	HO	good	0
2009-07-01	9	182	19:35:00	09TE46	TROU	50	91	SPL	TAFT	HO	good	0
2009-07-02	9	183	01:19:00	09TE46	TROU	50	101	SPL	TAFT	HO	good	0
2009-07-02	9	183	02:25:00	09TE46	TROU	50	124	SPL	TAFT	HO	good	0
2009-07-02	9	183	02:43:00	09TE46	TROU	50	103	SPL	TAFT	HO	good	0
2009-07-02	9	183	02:52:00	09TE46	TROU	50	99	SPL	TAFT	HO	good	0
2009-07-02	9	183	05:48:00	09TE46	TROU	50	88	SPL	TAFT	HO	good	0
2009-07-02	9	183	05:57:00	09TE46	TROU	50	93	SPL	TAFT	HO	good	0
2009-07-02	9	183	06:07:00	09TE46	TROU	50	90	SPL	TAFT	HO	good	0
2009-07-02	9	183	06:25:00	09TE46	TROU	50	102	SPL	TAFT	HO	good	0
2009-07-02	9	183	06:34:00	09TE46	TROU	50	101	SPL	TAFT	HO	good	0
2009-07-02	9	183	06:52:00	09TE46	TROU	50	90	SPL	TAFT	HO	good	0
2009-07-02	9	183	07:02:00	09TE46	TROU	50	87	SPL	TAFT	HO	good	0
2009-07-02	9	183	07:20:00	09TE46	TROU	50	88	SPL	TAFT	HO	good	0
2009-07-02	9	183	07:29:00	09TE46	TROU	50	92	SPL	TAFT	HO	good	0
2009-07-02	9	183	07:38:00	09TE46	TROU	50	100	SPL	TAFT	HO	good	0
2009-07-02	9	183	07:48:00	09TE46	TROU	50	98	SPL	TAFT	HO	good	0
2009-07-02	9	183	07:57:00	09TE46	TROU	50	94	SPL	TAFT	HO	good	0
2009-07-02	9	183	08:25:00	09TE46	TROU	50	98	SPL	TAFT	HO	good	0
2009-07-02	9	183	08:43:00	09TE46	TROU	50	92	SPL	TAFT	HO	good	0
2009-07-02	9	183	08:52:00	09TE46	TROU	50	96	SPL	TAFT	HO	good	0
2009-07-02	9	183	09:20:00	09TE46	TROU	50	94	SPL	TAFT	HO	good	0
2009-07-02	9	183	09:29:00	09TE46	TROU	50	83	SPL	TAFT	HO	good	0
2009-07-02	9	183	09:47:00	09TE46	TROU	50	92	SPL	TAFT	HO	good	0
2009-07-02	9	183	09:57:00	09TE46	TROU	50	96	SPL	TAFT	HO	good	0
2009-07-02	9	183	10:15:00	09TE46	TROU	50	98	SPL	TAFT	HO	good	0
2009-07-02	9	183	10:34:00	09TE46	TROU	50	96	SPL	TAFT	HO	good	0
2009-07-02	9	183	10:43:00	09TE46	TROU	50	100	SPL	TAFT	HO	good	0
2009-07-02	9	183	10:52:00	09TE46	TROU	50	88	SPL	TAFT	HO	good	0
2009-07-02	9	183	11:02:00	09TE46	TROU	50	97	SPL	TAFT	HO	good	0
2009-07-02	9	183	11:11:00	09TE46	TROU	50	98	SPL	TAFT	HO	good	0
2009-07-02	9	183	11:39:00	09TE46	TROU	50	110	SPL	TAFT	HO	good	0
2009-07-02	9	183	11:48:00	09TE46	TROU	50	104	SPL	TAFT	HO	good	0
2009-07-02	9	183	11:57:00	09TE46	TROU	50	100	SPL	TAFT	HO	good	0
2009-07-02	9	183	12:07:00	09TE46	TROU	50	87	SPL	TAFT	HO	good	0
2009-07-02	9	183	12:16:00	09TE46	TROU	50	100	SPL	TAFT	HO	good	0
2009-07-02	9	183	12:25:00	09TE46	TROU	50	97	SPL	TAFT	HO	good	0
2009-07-02	9	183	12:34:00	09TE46	TROU	50	103	SPL	TAFT	HO	good	0
2009-07-02	9	183	12:43:00	09TE46	TROU	50	95	SPL	TAFT	HO	good	0
2009-07-02	9	183	12:52:00	09TE46	TROU	50	92	SPL	TAFT	HO	good	0
2009-07-02	9	183	13:02:00	09TE46	TROU	50	103	SPL	TAFT	HO	good	0
2009-07-02	9	183	13:10:00	09TE46	TROU	50	100	SPL	TAFT	HO	good	0
2009-07-02	9	183	13:19:00	09TE46	TROU	50	98	SPL	TAFT	HO	good	0
2009-07-02	9	183	13:28:00	09TE46	TROU	50	103	SPL	TAFT	HO	good	0
2009-07-02	9	183	13:37:00	09TE46	TROU	50	96	SPL	TAFT	HO	good	0
2009-07-02	9	183	13:46:00	09TE46	TROU	50	97	SPL	TAFT	HO	good	0
2009-07-02	9	183	14:04:00	09TE46	TROU	50	90	SPL	TAFT	HO	good	0
2009-07-02	9	183	14:22:00	09TE46	TROU	50	92	SPL	TAFT	HO	good	0
2009-07-02	9	183	14:30:00	09TE46	TROU	50	84	SPL	TAFT	HO	good	0
2009-07-02	9	183	14:48:00	09TE46	TROU	50	92	SPL	TAFT	HO	good	0
2009-07-02	9	183	14:57:00	09TE46	TROU	50	84	SPL	TAFT	HO	good	0
2009-07-02	9	183	15:14:00	09TE46	TROU	50	93	SPL	TAFT	HO	good	0
2009-07-02	9	183	15:32:00	09TE46	TROU	50	90	SPL	TAFT	HO	good	0
2009-07-02	9	183	15:40:00	09TE46	TROU	50	92	SPL	TAFT	HO	good	0
2009-07-02	9	183	16:07:00	09TE46	TROU	50	92	SPL	TAFT	HO	good	0
2009-07-02	9	183	16:24:00	09TE46	TROU	50	92	SPL	TAFT	HO	good	0
2009-07-02	9	183	16:42:00	09TE46	TROU	50	93	SPL	TAFT	HO	good	0
2009-07-02	9	183	16:51:00	09TE46	TROU	50	91	SPL	TAFT	HO	good	0
2009-07-02	9	183	17:09:00	09TE46	TROU	50	85	SPL	TAFT	HO	good	0
2009-07-02	9	183	17:18:00	09TE46	TROU	50	93	SPL	TAFT	HO	good	0
2009-07-02	9	183	17:27:00	09TE46	TROU	50	93	SPL	TAFT	HO	good	0
2009-07-02	9	183	17:36:00	09TE46	TROU	50	89	SPL	TAFT	HO	good	0
2009-07-02	9	183	17:44:00	09TE46	TROU	50	97	SPL	TAFT	HO	good	0
2009-07-02	9	183	17:53:00	09TE46	TROU	50	89	SPL	TAFT	HO	good	0
2009-07-02	9	183	18:29:00	09TE46	TROU	50	95	SPL	TAFT	HO	good	0
2009-07-02	9	183	18:38:00	09TE46	TROU	50	87	SPL	TAFT	HO	good	0
2009-07-02	9	183	18:47:00	09TE46	TROU	50	87	SPL	TAFT	HO	good	0
2009-07-02	9	183	18:57:00	09TE46	TROU	50	96	SPL	TAFT	HO	good	0
2009-07-02	9	183	19:25:00	09TE46	TROU	50	84	SPL	TAFT	HO	good	0
2009-07-02	9	183	19:34:00	09TE46	TROU	50	98	SPL	TAFT	HO	good	0
2009-07-02	9	183	19:43:00	09TE46	TROU	50	99	SPL	TAFT	HO	good	0
2009-07-02	9	183	19:53:00	09TE46	TROU	50	105	SPL	TAFT	HO	good	0
2009-07-02	9	183	20:12:00	09TE46	TROU	50	102	SPL	TAFT	HO	good	0
2009-07-02	9	183	20:22:00	09TE46	TROU	50	94	SPL	TAFT	HO	good	0
2009-07-02	9	183	20:32:00	09TE46	TROU	50	113	SPL	TAFT	HO	good	0
2009-07-02	9	183	20:41:00	09TE46	TROU	50	108	SPL	TAFT	HO	good	0
2009-07-03	9	184	01:13:00	09TE46	TROU	50	109	SPL	TAFT	HO	good	0
2009-07-04	9	185	03:04:00	09TE46	TROU	50	81	SPL	TAFT	HO	good	0
2009-07-06	9	187	00:54:00	09TE46	TROU	50	82	SPL	TAFT	HO	good	0
2009-07-08	9	189	07:29:00	09TE46	ENGL	50	71	SPL	TAFT	HO	good	0
2009-07-08	9	189	17:49:00	09TE46	ENGL	50	79	SPL	TAFT	HO	good	0
2009-07-08	9	189	22:38:00	09TE46	ENGL	50	87	SPL	TAFT	HO	good	0
2009-07-09	9	190	20:32:00	09TE46	ENOU	50	84	SPL	TAFT	HO	good	0
2009-07-15	9	196	13:52:00	09TE46	ENGL	50	74	SPL	TAFT	HO	good	0
2009-07-15	9	196	14:05:00	09TE46	ENGL	50	72	SPL	TAFT	HO	good	0
2009-07-15	9	196	14:12:00	09TE46	ENGL	50	71	SPL	TAFT	HO	good	0
2009-07-15	9	196	14:18:00	09TE46	ENGL	50	75	SPL	TAFT	HO	good	0
2009-07-15	9	196	14:24:00	09TE46	ENGL	50	74	SPL	TAFT	HO	good	0
2009-07-15	9	196	14:30:00	09TE46	ENGL	50	73	SPL	TAFT	HO	good	0
2009-07-15	9	196	14:36:00	09TE46	ENGL	50	78	SPL	TAFT	HO	good	0
2009-07-15	9	196	14:43:00	09TE46	ENGL	50	77	SPL	TAFT	HO	good	0
2009-07-15	9	196	14:49:00	09TE46	ENGL	50	74	SPL	TAFT	HO	good	0
2009-07-15	9	196	14:55:00	09TE46	ENGL	50	72	SPL	TAFT	HO	good	0
2009-07-15	9	196	15:08:00	09TE46	ENGL	50	73	SPL	TAFT	HO	good	0
2009-07-15	9	196	15:14:00	09TE46	ENGL	50	73	SPL	TAFT	HO	good	0
2009-07-15	9	196	15:20:00	09TE46	ENGL	50	71	SPL	TAFT	HO	good	0
2009-07-15	9	196	16:35:00	09TE46	ENOU	50	78	SPL	TAFT	HO	good	0
2009-07-15	9	196	18:21:00	09TE46	ENOU	50	78	SPL	TAFT	HO	good	0
2009-07-15	9	196	18:33:00	09TE46	ENOU	50	82	SPL	TAFT	HO	good	0
2009-07-15	9	196	18:40:00	09TE46	ENOU	50	82	SPL	TAFT	HO	good	0
2009-07-15	9	196	18:52:00	09TE46	ENOU	50	80	SPL	TAFT	HO	good	0
2009-07-15	9	196	19:11:00	09TE46	ENOU	50	78	SPL	TAFT	HO	good	0
2009-07-16	9	197	07:54:00	09TE46	ENGL	50	97	SPL	TAFT	HO	good	0
2009-07-16	9	197	08:00:00	09TE46	ENGL	50	101	SPL	TAFT	HO	good	0
2009-07-16	9	197	08:06:00	09TE46	ENGL	50	99	SPL	TAFT	HO	good	0
2009-07-16	9	197	08:12:00	09TE46	ENGL	50	91	SPL	TAFT	HO	good	0
2009-07-16	9	197	08:18:00	09TE46	ENGL	50	83	SPL	TAFT	HO	good	0
2009-07-16	9	197	08:25:00	09TE46	ENGL	50	93	SPL	TAFT	HO	good	0
2009-07-16	9	197	08:31:00	09TE46	ENGL	50	85	SPL	TAFT	HO	good	0
2009-07-16	9	197	08:37:00	09TE46	ENGL	50	88	SPL	TAFT	HO	good	0
2009-07-16	9	197	08:43:00	09TE46	ENGL	50	93	SPL	TAFT	HO	good	0
2009-07-16	9	197	08:49:00	09TE46	ENGL	50	92	SPL	TAFT	HO	good	0
2009-07-16	9	197	08:55:00	09TE46	ENGL	50	88	SPL	TAFT	HO	good	0
2009-07-16	9	197	09:02:00	09TE46	ENGL	50	87	SPL	TAFT	HO	good	0
2009-07-16	9	197	09:08:00	09TE46	ENGL	50	87	SPL	TAFT	HO	good	0
2009-07-16	9	197	09:14:00	09TE46	ENGL	50	82	SPL	TAFT	HO	good	0
2009-07-16	9	197	09:20:00	09TE46	ENGL	50	84	SPL	TAFT	HO	good	0
2009-07-16	9	197	09:32:00	09TE46	ENGL	50	81	SPL	TAFT	HO	good	0
2009-07-16	9	197	09:38:00	09TE46	ENGL	50	82	SPL	TAFT	HO	good	0
2009-07-16	9	197	09:44:00	09TE46	ENGL	50	84	SPL	TAFT	HO	good	0
2009-07-16	9	197	09:50:00	09TE46	ENGL	50	71	SPL	TAFT	HO	good	0
2009-07-16	9	197	09:56:00	09TE46	ENGL	50	69	SPL	TAFT	HO	good	0
2009-07-16	9	197	10:03:00	09TE46	ENGL	50	86	SPL	TAFT	HO	good	0
2009-07-16	9	197	10:15:00	09TE46	ENGL	50	76	SPL	TAFT	HO	good	0
2009-07-16	9	197	11:16:00	09TE46	ENGL	50	80	SPL	TAFT	HO	good	0
2009-07-16	9	197	11:22:00	09TE46	ENGL	50	95	SPL	TAFT	HO	good	0
2009-07-16	9	197	11:28:00	09TE46	ENGL	50	86	SPL	TAFT	HO	good	0
2009-07-16	9	197	11:34:00	09TE46	ENGL	50	93	SPL	TAFT	HO	good	0
2009-07-16	9	197	12:18:00	09TE46	ENGL	50	94	SPL	TAFT	HO	good	0
2009-07-16	9	197	12:49:00	09TE46	ENGL	50	75	SPL	TAFT	HO	good	0
2009-07-16	9	197	12:55:00	09TE46	ENGL	50	88	SPL	TAFT	HO	good	0
2009-07-16	9	197	13:08:00	09TE46	ENGL	50	87	SPL	TAFT	HO	good	0
2009-07-16	9	197	13:15:00	09TE46	ENGL	50	91	SPL	TAFT	HO	good	0
2009-07-16	9	197	13:21:00	09TE46	ENGL	50	92	SPL	TAFT	HO	good	0
2009-07-16	9	197	13:27:00	09TE46	ENGL	50	95	SPL	TAFT	HO	good	0
2009-07-16	9	197	13:33:00	09TE46	ENGL	50	89	SPL	TAFT	HO	good	0
2009-07-16	9	197	13:40:00	09TE46	ENGL	50	87	SPL	TAFT	HO	good	0
2009-07-16	9	197	13:46:00	09TE46	ENGL	50	87	SPL	TAFT	HO	good	0
2009-07-16	9	197	13:52:00	09TE46	ENGL	50	83	SPL	TAFT	HO	good	0
2009-07-16	9	197	13:58:00	09TE46	ENGL	50	89	SPL	TAFT	HO	good	0
2009-07-16	9	197	14:05:00	09TE46	ENGL	50	85	SPL	TAFT	HO	good	0
2009-07-16	9	197	14:11:00	09TE46	ENGL	50	100	SPL	TAFT	HO	good	0
2009-07-16	9	197	14:18:00	09TE46	ENGL	50	102	SPL	TAFT	HO	good	0
2009-07-16	9	197	14:24:00	09TE46	ENGL	50	94	SPL	TAFT	HO	good	0
2009-07-16	9	197	14:30:00	09TE46	ENGL	50	103	SPL	TAFT	HO	good	0
2009-07-16	9	197	14:37:00	09TE46	ENGL	50	91	SPL	TAFT	HO	good	0
2009-07-16	9	197	14:43:00	09TE46	ENGL	50	89	SPL	TAFT	HO	good	0
2009-07-16	9	197	14:50:00	09TE46	ENGL	50	94	SPL	TAFT	HO	good	0
2009-07-16	9	197	14:57:00	09TE46	ENGL	50	98	SPL	TAFT	HO	good	0
2009-07-16	9	197	15:04:00	09TE46	ENGL	50	97	SPL	TAFT	HO	good	0
2009-07-16	9	197	15:10:00	09TE46	ENGL	50	94	SPL	TAFT	HO	good	0
2009-07-16	9	197	15:16:00	09TE46	ENGL	50	99	SPL	TAFT	HO	good	0
2009-07-16	9	197	15:23:00	09TE46	ENGL	50	95	SPL	TAFT	HO	good	0
2009-07-16	9	197	15:29:00	09TE46	ENGL	50	102	SPL	TAFT	HO	good	0
2009-07-16	9	197	15:36:00	09TE46	ENGL	50	96	SPL	TAFT	HO	good	0
2009-07-16	9	197	15:42:00	09TE46	ENGL	50	88	SPL	TAFT	HO	good	0
2009-07-16	9	197	15:48:00	09TE46	ENGL	50	94	SPL	TAFT	HO	good	0
2009-07-16	9	197	15:55:00	09TE46	ENGL	50	87	SPL	TAFT	HO	good	0
2009-07-16	9	197	16:02:00	09TE46	ENGL	50	98	SPL	TAFT	HO	good	0
2009-07-16	9	197	16:08:00	09TE46	ENGL	50	81	SPL	TAFT	HO	good	0
2009-07-16	9	197	16:15:00	09TE46	ENGL	50	92	SPL	TAFT	HO	good	0
2009-07-16	9	197	16:21:00	09TE46	ENGL	50	101	SPL	TAFT	HO	good	0
2009-07-16	9	197	16:34:00	09TE46	ENGL	50	97	SPL	TAFT	HO	good	0
2009-07-16	9	197	16:41:00	09TE46	ENGL	50	91	SPL	TAFT	HO	good	0
2009-07-16	9	197	16:47:00	09TE46	ENGL	50	89	SPL	TAFT	HO	good	0
2009-07-16	9	197	16:54:00	09TE46	ENGL	50	76	SPL	TAFT	HO	good	0
2009-07-16	9	197	17:01:00	09TE46	ENGL	50	92	SPL	TAFT	HO	good	0
2009-07-16	9	197	17:08:00	09TE46	ENGL	50	88	SPL	TAFT	HO	good	0
2009-07-16	9	197	17:14:00	09TE46	ENGL	50	74	SPL	TAFT	HO	good	0
2009-07-16	9	197	17:21:00	09TE46	ENGL	50	71	SPL	TAFT	HO	good	0
2009-07-16	9	197	17:27:00	09TE46	ENGL	50	98	SPL	TAFT	HO	good	0
2009-07-16	9	197	17:33:00	09TE46	ENGL	50	87	SPL	TAFT	HO	good	0
2009-07-16	9	197	17:40:00	09TE46	ENGL	50	89	SPL	TAFT	HO	good	0
2009-07-16	9	197	17:46:00	09TE46	ENGL	50	97	SPL	TAFT	HO	good	0
2009-07-16	9	197	17:53:00	09TE46	ENGL	50	102	SPL	TAFT	HO	good	0
2009-07-16	9	197	17:59:00	09TE46	ENGL	50	98	SPL	TAFT	HO	good	0
2009-07-16	9	197	18:06:00	09TE46	ENGL	50	105	SPL	TAFT	HO	good	0
2009-07-16	9	197	18:12:00	09TE46	ENGL	50	113	SPL	TAFT	HO	good	0
2009-07-16	9	197	18:18:00	09TE46	ENGL	50	101	SPL	TAFT	HO	good	0
2009-07-16	9	197	18:25:00	09TE46	ENGL	50	109	SPL	TAFT	HO	good	0
2009-07-16	9	197	18:31:00	09TE46	ENGL	50	111	SPL	TAFT	HO	good	0
2009-07-16	9	197	18:37:00	09TE46	ENGL	50	105	SPL	TAFT	HO	good	0
2009-07-16	9	197	18:44:00	09TE46	ENGL	50	106	SPL	TAFT	HO	good	0
2009-07-16	9	197	18:50:00	09TE46	ENGL	50	126	SPL	TAFT	HO	good	0
2009-07-16	9	197	18:57:00	09TE46	ENGL	50	106	SPL	TAFT	HO	good	0
2009-07-16	9	197	19:04:00	09TE46	ENGL	50	96	SPL	TAFT	HO	good	0
2009-07-16	9	197	19:11:00	09TE46	ENGL	50	110	SPL	TAFT	HO	good	0
2009-07-16	9	197	19:17:00	09TE46	ENGL	50	116	SPL	TAFT	HO	good	0
2009-07-16	9	197	19:24:00	09TE46	ENGL	50	113	SPL	TAFT	HO	good	0
2009-07-16	9	197	19:30:00	09TE46	ENGL	50	105	SPL	TAFT	HO	good	0
2009-07-16	9	197	19:37:00	09TE46	ENGL	50	104	SPL	TAFT	HO	good	0
2009-07-16	9	197	19:43:00	09TE46	ENGL	50	91	SPL	TAFT	HO	good	0
2009-07-16	9	197	19:50:00	09TE46	ENGL	50	87	SPL	TAFT	HO	good	0
2009-07-16	9	197	19:56:00	09TE46	ENGL	50	93	SPL	TAFT	HO	good	0
2009-07-16	9	197	20:04:00	09TE46	ENGL	50	96	SPL	TAFT	HO	good	0
2009-07-16	9	197	20:10:00	09TE46	ENGL	50	105	SPL	TAFT	HO	good	0
2009-07-16	9	197	20:17:00	09TE46	ENGL	50	93	SPL	TAFT	HO	good	0
2009-07-16	9	197	20:23:00	09TE46	ENGL	50	102	SPL	TAFT	HO	good	0
2009-07-16	9	197	20:29:00	09TE46	ENGL	50	97	SPL	TAFT	HO	good	0
2009-07-16	9	197	20:36:00	09TE46	ENGL	50	84	SPL	TAFT	HO	good	0
2009-07-16	9	197	20:42:00	09TE46	ENGL	50	83	SPL	TAFT	HO	good	0
2009-07-16	9	197	20:49:00	09TE46	ENGL	50	90	SPL	TAFT	HO	good	0
2009-07-16	9	197	20:55:00	09TE46	ENGL	50	75	SPL	TAFT	HO	good	0
2009-07-16	9	197	21:02:00	09TE46	ENGL	50	95	SPL	TAFT	HO	good	0
2009-07-16	9	197	21:08:00	09TE46	ENGL	50	87	SPL	TAFT	HO	good	0
2009-07-16	9	197	21:15:00	09TE46	ENGL	50	81	SPL	TAFT	HO	good	0
2009-07-16	9	197	21:21:00	09TE46	ENGL	50	81	SPL	TAFT	HO	good	0
2009-07-16	9	197	21:28:00	09TE46	ENGL	50	73	SPL	TAFT	HO	good	0
2009-07-16	9	197	21:34:00	09TE46	ENGL	50	85	SPL	TAFT	HO	good	0
2009-07-16	9	197	21:40:00	09TE46	ENGL	50	93	SPL	TAFT	HO	good	0
2009-07-16	9	197	21:53:00	09TE46	ENGL	50	76	SPL	TAFT	HO	good	0
2009-07-16	9	197	22:06:00	09TE46	ENGL	50	79	SPL	TAFT	HO	good	0
2009-07-16	9	197	22:12:00	09TE46	ENGL	50	81	SPL	TAFT	HO	good	0
2009-07-16	9	197	22:25:00	09TE46	ENGL	50	70	SPL	TAFT	HO	good	0
2009-07-16	9	197	22:56:00	09TE46	ENGL	50	78	SPL	TAFT	HO	good	0
2009-07-16	9	197	23:09:00	09TE46	ENGL	50	78	SPL	TAFT	HO	good	0
2009-07-16	9	197	23:22:00	09TE46	ENGL	50	76	SPL	TAFT	HO	good	0
2009-07-16	9	197	23:28:00	09TE46	ENGL	50	75	SPL	TAFT	HO	good	0
2009-07-16	9	197	23:40:00	09TE46	ENGL	50	71	SPL	TAFT	HO	good	0
2009-07-16	9	197	23:47:00	09TE46	ENGL	50	82	SPL	TAFT	HO	good	0
2009-07-16	9	197	23:53:00	09TE46	ENGL	50	78	SPL	TAFT	HO	good	0
2009-07-16	9	197	23:59:00	09TE46	ENGL	50	82	SPL	TAFT	HO	good	0
2009-07-17	9	198	00:05:00	09TE46	ENGL	50	76	SPL	TAFT	HO	good	0
2009-07-17	9	198	00:12:00	09TE46	ENGL	50	79	SPL	TAFT	HO	good	0
2009-07-17	9	198	00:24:00	09TE46	ENGL	50	71	SPL	TAFT	HO	good	0
2009-07-17	9	198	00:30:00	09TE46	ENGL	50	81	SPL	TAFT	HO	good	0
2009-07-17	9	198	00:37:00	09TE46	ENGL	50	81	SPL	TAFT	HO	good	0
2009-07-17	9	198	01:02:00	09TE46	ENGL	50	74	SPL	TAFT	HO	good	0
2009-07-17	9	198	01:08:00	09TE46	ENGL	50	71	SPL	TAFT	HO	good	0
2009-07-17	9	198	01:14:00	09TE46	ENGL	50	75	SPL	TAFT	HO	good	0
2009-07-17	9	198	01:27:00	09TE46	ENGL	50	71	SPL	TAFT	HO	good	0
2009-07-17	9	198	01:33:00	09TE46	ENGL	50	74	SPL	TAFT	HO	good	0
2009-07-17	9	198	01:39:00	09TE46	ENGL	50	74	SPL	TAFT	HO	good	0
2009-07-17	9	198	01:45:00	09TE46	ENGL	50	74	SPL	TAFT	HO	good	0
2009-07-17	9	198	01:51:00	09TE46	ENGL	50	73	SPL	TAFT	HO	good	0
2009-07-17	9	198	04:46:00	09TE46	ENGL	50	79	SPL	TAFT	HO	good	0
2009-07-17	9	198	04:52:00	09TE46	ENGL	50	75	SPL	TAFT	HO	good	0
2009-07-17	9	198	08:49:00	09TE46	ENGL	50	84	SPL	TAFT	HO	good	0
2009-07-17	9	198	08:55:00	09TE46	ENGL	50	77	SPL	TAFT	HO	good	0
2009-07-17	9	198	11:52:00	09TE46	ENGL	50	95	SPL	TAFT	HO	good	0
2009-07-17	9	198	14:13:00	09TE46	ENOU	50	87	SPL	TAFT	HO	good	0
2009-07-17	9	198	14:19:00	09TE46	ENOU	50	91	SPL	TAFT	HO	good	0
2009-07-17	9	198	14:32:00	09TE46	ENOU	50	84	SPL	TAFT	HO	good	0
2009-07-17	9	198	14:44:00	09TE46	ENOU	50	90	SPL	TAFT	HO	good	0
2009-07-17	9	198	14:51:00	09TE46	ENOU	50	88	SPL	TAFT	HO	good	0
2009-07-17	9	198	15:03:00	09TE46	ENOU	50	86	SPL	TAFT	HO	good	0
2009-07-17	9	198	16:25:00	09TE46	ENOU	50	85	SPL	TAFT	HO	good	0
2009-07-17	9	198	16:31:00	09TE46	ENOU	50	93	SPL	TAFT	HO	good	0
2009-07-17	9	198	16:37:00	09TE46	ENOU	50	95	SPL	TAFT	HO	good	0
2009-07-17	9	198	16:43:00	09TE46	ENOU	50	90	SPL	TAFT	HO	good	0
2009-07-17	9	198	16:50:00	09TE46	ENOU	50	102	SPL	TAFT	HO	good	0
2009-07-17	9	198	16:56:00	09TE46	ENOU	50	99	SPL	TAFT	HO	good	0
2009-07-17	9	198	17:02:00	09TE46	ENOU	50	97	SPL	TAFT	HO	good	0
2009-07-17	9	198	17:09:00	09TE46	ENOU	50	95	SPL	TAFT	HO	good	0
2009-07-17	9	198	17:15:00	09TE46	ENOU	50	94	SPL	TAFT	HO	good	0
2009-07-18	9	199	07:13:00	09TE46	ENGL	50	70	SPL	TAFT	HO	good	0
2009-07-18	9	199	07:57:00	09TE46	ENGL	50	76	SPL	TAFT	HO	good	0
2009-07-21	9	202	08:57:00	09TE46	ENOU	50	80	SPL	TAFT	HO	good	0
2009-07-21	9	202	12:06:00	09TE46	ENGL	50	76	SPL	TAFT	HO	good	0
2009-07-22	9	203	15:04:00	09TE46	ENGL	50	70	SPL	TAFT	HO	good	0
2009-07-23	9	204	07:24:00	09TE46	ENGL	50	68	SPL	TAFT	HO	good	0
2009-07-23	9	204	09:15:00	09TE46	ENGL	50	71	SPL	TAFT	HO	good	0
2009-07-23	9	204	10:09:00	09TE46	ENGL	50	89	SPL	TAFT	HO	good	0
2009-07-23	9	204	12:35:00	09TE46	ENGL	50	80	SPL	TAFT	HO	good	0
2009-06-17			12:25:00	09TE47	ENGL			SPL			track			Endicott inner
2009-06-25			17:15:00	09TE47	ENOU			SPL			track			Endicott outer
2009-05-13	9	133	08:32:00	09TE47	ENGL	50	74	SPL	TAFT	HO	good	0
2009-05-13	9	133	08:39:00	09TE47	ENGL	50	76	SPL	TAFT	HO	good	0
2009-05-13	9	133	08:47:00	09TE47	ENGL	50	71	SPL	TAFT	HO	good	0
2009-05-13	9	133	08:54:00	09TE47	ENGL	50	68	SPL	TAFT	HO	good	0
2009-05-13	9	133	09:11:00	09TE47	ENGL	50	72	SPL	TAFT	HO	good	0
2009-05-13	9	133	09:19:00	09TE47	ENGL	50	70	SPL	TAFT	HO	good	0
2009-05-13	9	133	09:27:00	09TE47	ENGL	50	72	SPL	TAFT	HO	good	0
2009-05-13	9	133	09:35:00	09TE47	ENGL	50	73	SPL	TAFT	HO	good	0
2009-05-13	9	133	09:43:00	09TE47	ENGL	50	66	SPL	TAFT	HO	good	0
2009-05-13	9	133	10:10:00	09TE47	ENGL	50	73	SPL	TAFT	HO	good	0
2009-05-13	9	133	10:18:00	09TE47	ENGL	50	80	SPL	TAFT	HO	good	0
2009-05-13	9	133	10:26:00	09TE47	ENGL	50	83	SPL	TAFT	HO	good	0
2009-05-13	9	133	10:34:00	09TE47	ENGL	50	89	SPL	TAFT	HO	good	0
2009-05-13	9	133	10:42:00	09TE47	ENGL	50	88	SPL	TAFT	HO	good	0
2009-05-13	9	133	11:10:00	09TE47	ENGL	50	103	SPL	TAFT	HO	good	0
2009-05-13	9	133	11:18:00	09TE47	ENGL	50	95	SPL	TAFT	HO	good	0
2009-05-13	9	133	11:27:00	09TE47	ENGL	50	94	SPL	TAFT	HO	good	0
2009-05-13	9	133	11:36:00	09TE47	ENGL	50	96	SPL	TAFT	HO	good	0
2009-05-13	9	133	11:45:00	09TE47	ENGL	50	97	SPL	TAFT	HO	good	0
2009-05-13	9	133	11:54:00	09TE47	ENGL	50	102	SPL	TAFT	HO	good	0
2009-05-13	9	133	12:05:00	09TE47	ENGL	50	107	SPL	TAFT	HO	good	0
2009-05-14	9	134	09:01:00	09TE47	ENGL	50	71	SPL	TAFT	HO	good	0
2009-05-14	9	134	09:09:00	09TE47	ENGL	50	73	SPL	TAFT	HO	good	0
2009-05-14	9	134	09:16:00	09TE47	ENGL	50	72	SPL	TAFT	HO	good	0
2009-05-14	9	134	09:31:00	09TE47	ENGL	50	75	SPL	TAFT	HO	good	0
2009-05-14	9	134	09:39:00	09TE47	ENGL	50	79	SPL	TAFT	HO	good	0
2009-05-14	9	134	09:46:00	09TE47	ENGL	50	70	SPL	TAFT	HO	good	0
2009-05-14	9	134	09:53:00	09TE47	ENGL	50	75	SPL	TAFT	HO	good	0
2009-05-15	9	135	05:28:00	09TE47	ENGL	50	67	SPL	TAFT	HO	good	0
2009-05-15	9	135	05:34:00	09TE47	ENGL	50	69	SPL	TAFT	HO	good	0
2009-05-15	9	135	05:41:00	09TE47	ENGL	50	65	SPL	TAFT	HO	good	0
2009-05-15	9	135	05:54:00	09TE47	ENGL	50	65	SPL	TAFT	HO	good	0
2009-05-15	9	135	06:15:00	09TE47	ENGL	50	71	SPL	TAFT	HO	good	0
2009-05-15	9	135	06:49:00	09TE47	ENGL	50	69	SPL	TAFT	HO	good	0
2009-05-15	9	135	09:14:00	09TE47	ENGL	50	68	SPL	TAFT	HO	good	0
2009-05-15	9	135	10:13:00	09TE47	ENGL	50	75	SPL	TAFT	HO	good	0
2009-05-15	9	135	11:41:00	09TE47	ENGL	50	66	SPL	TAFT	HO	good	0
2009-05-15	9	135	11:50:00	09TE47	ENGL	50	68	SPL	TAFT	HO	good	0
2009-05-15	9	135	12:19:00	09TE47	ENGL	50	65	SPL	TAFT	HO	good	0
2009-05-15	9	135	12:38:00	09TE47	ENGL	50	71	SPL	TAFT	HO	good	0
2009-05-15	9	135	12:47:00	09TE47	ENGL	50	69	SPL	TAFT	HO	good	0
2009-05-15	9	135	13:06:00	09TE47	ENGL	50	73	SPL	TAFT	HO	good	0
2009-05-15	9	135	13:16:00	09TE47	ENGL	50	65	SPL	TAFT	HO	good	0
2009-05-15	9	135	13:34:00	09TE47	ENGL	50	75	SPL	TAFT	HO	good	0
2009-05-15	9	135	13:43:00	09TE47	ENGL	50	68	SPL	TAFT	HO	good	0
2009-05-15	9	135	13:52:00	09TE47	ENGL	50	67	SPL	TAFT	HO	good	0
2009-05-15	9	135	14:03:00	09TE47	ENGL	50	72	SPL	TAFT	HO	good	0
2009-05-15	9	135	14:21:00	09TE47	ENGL	50	72	SPL	TAFT	HO	good	0
2009-05-15	9	135	14:30:00	09TE47	ENGL	50	73	SPL	TAFT	HO	good	0
2009-05-15	9	135	14:39:00	09TE47	ENGL	50	79	SPL	TAFT	HO	good	0
2009-05-15	9	135	14:48:00	09TE47	ENGL	50	75	SPL	TAFT	HO	good	0
2009-05-15	9	135	14:57:00	09TE47	ENGL	50	72	SPL	TAFT	HO	good	0
2009-05-15	9	135	15:07:00	09TE47	ENGL	50	71	SPL	TAFT	HO	good	0
2009-05-15	9	135	15:16:00	09TE47	ENGL	50	82	SPL	TAFT	HO	good	0
2009-05-15	9	135	15:25:00	09TE47	ENGL	50	75	SPL	TAFT	HO	good	0
2009-05-15	9	135	15:42:00	09TE47	ENGL	50	75	SPL	TAFT	HO	good	0
2009-05-15	9	135	15:51:00	09TE47	ENGL	50	72	SPL	TAFT	HO	good	0
2009-05-15	9	135	16:10:00	09TE47	ENGL	50	80	SPL	TAFT	HO	good	0
2009-05-15	9	135	16:19:00	09TE47	ENGL	50	76	SPL	TAFT	HO	good	0
2009-05-15	9	135	16:27:00	09TE47	ENGL	50	77	SPL	TAFT	HO	good	0
2009-05-15	9	135	16:36:00	09TE47	ENGL	50	81	SPL	TAFT	HO	good	0
2009-05-16	9	136	07:52:00	09TE47	ENGL	50	75	SPL	TAFT	HO	good	0
2009-05-16	9	136	08:24:00	09TE47	ENGL	50	69	SPL	TAFT	HO	good	0
2009-05-16	9	136	08:54:00	09TE47	ENGL	50	65	SPL	TAFT	HO	good	0
2009-05-16	9	136	09:26:00	09TE47	ENGL	50	76	SPL	TAFT	HO	good	0
2009-05-16	9	136	10:31:00	09TE47	ENGL	50	69	SPL	TAFT	HO	good	0
2009-05-16	9	136	11:28:00	09TE47	ENGL	50	69	SPL	TAFT	HO	good	0
2009-05-16	9	136	12:03:00	09TE47	ENGL	50	69	SPL	TAFT	HO	good	0
2009-05-16	9	136	13:27:00	09TE47	ENGL	50	67	SPL	TAFT	HO	good	0
2009-05-16	9	136	14:11:00	09TE47	ENGL	50	67	SPL	TAFT	HO	good	0
2009-05-16	9	136	14:19:00	09TE47	ENGL	50	72	SPL	TAFT	HO	good	0
2009-05-16	9	136	14:28:00	09TE47	ENGL	50	69	SPL	TAFT	HO	good	0
2009-05-16	9	136	14:36:00	09TE47	ENGL	50	71	SPL	TAFT	HO	good	0
2009-05-16	9	136	14:45:00	09TE47	ENGL	50	75	SPL	TAFT	HO	good	0
2009-05-16	9	136	14:54:00	09TE47	ENGL	50	75	SPL	TAFT	HO	good	0
2009-05-16	9	136	15:05:00	09TE47	ENGL	50	79	SPL	TAFT	HO	good	0
2009-05-16	9	136	15:13:00	09TE47	ENGL	50	77	SPL	TAFT	HO	good	0
2009-05-16	9	136	15:22:00	09TE47	ENGL	50	67	SPL	TAFT	HO	good	0
2009-05-16	9	136	15:57:00	09TE47	ENGL	50	70	SPL	TAFT	HO	good	0
2009-05-16	9	136	16:07:00	09TE47	ENGL	50	75	SPL	TAFT	HO	good	0
2009-05-16	9	136	16:16:00	09TE47	ENGL	50	74	SPL	TAFT	HO	good	0
2009-05-16	9	136	16:25:00	09TE47	ENGL	50	78	SPL	TAFT	HO	good	0
2009-05-16	9	136	16:33:00	09TE47	ENGL	50	77	SPL	TAFT	HO	good	0
2009-05-16	9	136	16:42:00	09TE47	ENGL	50	76	SPL	TAFT	HO	good	0
2009-05-16	9	136	16:51:00	09TE47	ENGL	50	73	SPL	TAFT	HO	good	0
2009-05-16	9	136	16:59:00	09TE47	ENGL	50	76	SPL	TAFT	HO	good	0
2009-05-16	9	136	17:10:00	09TE47	ENGL	50	76	SPL	TAFT	HO	good	0
2009-05-16	9	136	17:19:00	09TE47	ENGL	50	75	SPL	TAFT	HO	good	0
2009-05-16	9	136	17:28:00	09TE47	ENGL	50	75	SPL	TAFT	HO	good	0
2009-05-16	9	136	17:37:00	09TE47	ENGL	50	82	SPL	TAFT	HO	good	0
2009-05-16	9	136	17:45:00	09TE47	ENGL	50	83	SPL	TAFT	HO	good	0
2009-05-16	9	136	17:54:00	09TE47	ENGL	50	83	SPL	TAFT	HO	good	0
2009-05-16	9	136	18:04:00	09TE47	ENGL	50	76	SPL	TAFT	HO	good	0
2009-05-16	9	136	18:13:00	09TE47	ENGL	50	81	SPL	TAFT	HO	good	0
2009-05-16	9	136	18:21:00	09TE47	ENGL	50	71	SPL	TAFT	HO	good	0
2009-05-16	9	136	18:29:00	09TE47	ENGL	50	71	SPL	TAFT	HO	good	0
2009-05-16	9	136	18:46:00	09TE47	ENGL	50	75	SPL	TAFT	HO	good	0
2009-05-16	9	136	19:12:00	09TE47	ENGL	50	70	SPL	TAFT	HO	good	0
2009-05-16	9	136	19:20:00	09TE47	ENGL	50	68	SPL	TAFT	HO	good	0
2009-05-16	9	136	19:27:00	09TE47	ENGL	50	74	SPL	TAFT	HO	good	0
2009-05-16	9	136	19:35:00	09TE47	ENGL	50	71	SPL	TAFT	HO	good	0
2009-05-16	9	136	19:50:00	09TE47	ENGL	50	68	SPL	TAFT	HO	good	0
2009-05-16	9	136	19:57:00	09TE47	ENGL	50	76	SPL	TAFT	HO	good	0
2009-05-16	9	136	20:06:00	09TE47	ENGL	50	74	SPL	TAFT	HO	good	0
2009-05-16	9	136	20:13:00	09TE47	ENGL	50	75	SPL	TAFT	HO	good	0
2009-05-16	9	136	20:28:00	09TE47	ENGL	50	77	SPL	TAFT	HO	good	0
2009-05-16	9	136	20:35:00	09TE47	ENGL	50	78	SPL	TAFT	HO	good	0
2009-05-17	9	137	06:08:00	09TE47	ENGL	50	80	SPL	TAFT	HO	good	0
2009-05-17	9	137	07:45:00	09TE47	ENGL	50	66	SPL	TAFT	HO	good	0
2009-05-17	9	137	08:09:00	09TE47	ENGL	50	69	SPL	TAFT	HO	good	0
2009-05-17	9	137	08:24:00	09TE47	ENGL	50	70	SPL	TAFT	HO	good	0
2009-05-17	9	137	11:52:00	09TE47	ENGL	50	71	SPL	TAFT	HO	good	0
2009-05-17	9	137	12:39:00	09TE47	ENGL	50	67	SPL	TAFT	HO	good	0
2009-05-17	9	137	13:05:00	09TE47	ENGL	50	69	SPL	TAFT	HO	good	0
2009-05-17	9	137	13:13:00	09TE47	ENGL	50	74	SPL	TAFT	HO	good	0
2009-05-17	9	137	13:21:00	09TE47	ENGL	50	77	SPL	TAFT	HO	good	0
2009-05-17	9	137	13:29:00	09TE47	ENGL	50	74	SPL	TAFT	HO	good	0
2009-05-17	9	137	13:45:00	09TE47	ENGL	50	68	SPL	TAFT	HO	good	0
2009-05-17	9	137	14:11:00	09TE47	ENGL	50	70	SPL	TAFT	HO	good	0
2009-05-17	9	137	14:27:00	09TE47	ENGL	50	69	SPL	TAFT	HO	good	0
2009-05-17	9	137	14:43:00	09TE47	ENGL	50	72	SPL	TAFT	HO	good	0
2009-05-17	9	137	14:51:00	09TE47	ENGL	50	73	SPL	TAFT	HO	good	0
2009-05-17	9	137	15:17:00	09TE47	ENGL	50	69	SPL	TAFT	HO	good	0
2009-05-17	9	137	15:25:00	09TE47	ENGL	50	73	SPL	TAFT	HO	good	0
2009-05-17	9	137	15:33:00	09TE47	ENGL	50	69	SPL	TAFT	HO	good	0
2009-05-17	9	137	15:41:00	09TE47	ENGL	50	75	SPL	TAFT	HO	good	0
2009-05-17	9	137	15:49:00	09TE47	ENGL	50	70	SPL	TAFT	HO	good	0
2009-05-17	9	137	15:57:00	09TE47	ENGL	50	68	SPL	TAFT	HO	good	0
2009-05-17	9	137	16:54:00	09TE47	ENGL	50	70	SPL	TAFT	HO	good	0
2009-05-17	9	137	17:04:00	09TE47	ENGL	50	75	SPL	TAFT	HO	good	0
2009-05-17	9	137	17:12:00	09TE47	ENGL	50	74	SPL	TAFT	HO	good	0
2009-05-17	9	137	17:43:00	09TE47	ENGL	50	68	SPL	TAFT	HO	good	0
2009-05-17	9	137	18:07:00	09TE47	ENGL	50	73	SPL	TAFT	HO	good	0
2009-05-17	9	137	18:14:00	09TE47	ENGL	50	69	SPL	TAFT	HO	good	0
2009-05-17	9	137	18:21:00	09TE47	ENGL	50	68	SPL	TAFT	HO	good	0
2009-05-17	9	137	18:28:00	09TE47	ENGL	50	74	SPL	TAFT	HO	good	0
2009-05-18	9	138	08:09:00	09TE47	ENGL	50	75	SPL	TAFT	HO	good	0
2009-05-18	9	138	09:52:00	09TE47	ENGL	50	71	SPL	TAFT	HO	good	0
2009-05-18	9	138	10:11:00	09TE47	ENGL	50	68	SPL	TAFT	HO	good	0
2009-05-18	9	138	10:20:00	09TE47	ENGL	50	78	SPL	TAFT	HO	good	0
2009-05-18	9	138	10:29:00	09TE47	ENGL	50	86	SPL	TAFT	HO	good	0
2009-05-18	9	138	10:37:00	09TE47	ENGL	50	82	SPL	TAFT	HO	good	0
2009-05-18	9	138	10:46:00	09TE47	ENGL	50	70	SPL	TAFT	HO	good	0
2009-05-18	9	138	10:55:00	09TE47	ENGL	50	86	SPL	TAFT	HO	good	0
2009-05-18	9	138	11:05:00	09TE47	ENGL	50	83	SPL	TAFT	HO	good	0
2009-05-18	9	138	11:14:00	09TE47	ENGL	50	93	SPL	TAFT	HO	good	0
2009-05-18	9	138	11:22:00	09TE47	ENGL	50	85	SPL	TAFT	HO	good	0
2009-05-18	9	138	11:31:00	09TE47	ENGL	50	81	SPL	TAFT	HO	good	0
2009-05-18	9	138	11:39:00	09TE47	ENGL	50	87	SPL	TAFT	HO	good	0
2009-05-18	9	138	11:48:00	09TE47	ENGL	50	87	SPL	TAFT	HO	good	0
2009-05-18	9	138	11:56:00	09TE47	ENGL	50	96	SPL	TAFT	HO	good	0
2009-05-18	9	138	12:07:00	09TE47	ENGL	50	100	SPL	TAFT	HO	good	0
2009-05-18	9	138	12:16:00	09TE47	ENGL	50	99	SPL	TAFT	HO	good	0
2009-05-18	9	138	12:24:00	09TE47	ENGL	50	95	SPL	TAFT	HO	good	0
2009-05-18	9	138	12:33:00	09TE47	ENGL	50	101	SPL	TAFT	HO	good	0
2009-05-18	9	138	12:42:00	09TE47	ENGL	50	105	SPL	TAFT	HO	good	0
2009-05-18	9	138	12:50:00	09TE47	ENGL	50	111	SPL	TAFT	HO	good	0
2009-05-18	9	138	12:59:00	09TE47	ENGL	50	105	SPL	TAFT	HO	good	0
2009-05-18	9	138	13:09:00	09TE47	ENGL	50	114	SPL	TAFT	HO	good	0
2009-05-18	9	138	13:18:00	09TE47	ENGL	50	114	SPL	TAFT	HO	good	0
2009-05-18	9	138	13:26:00	09TE47	ENGL	50	111	SPL	TAFT	HO	good	0
2009-05-18	9	138	13:35:00	09TE47	ENGL	50	118	SPL	TAFT	HO	good	0
2009-05-18	9	138	13:43:00	09TE47	ENGL	50	110	SPL	TAFT	HO	good	0
2009-05-18	9	138	13:51:00	09TE47	ENGL	50	110	SPL	TAFT	HO	good	0
2009-05-19	9	139	10:11:00	09TE47	ENGL	50	71	SPL	TAFT	HO	good	0
2009-05-19	9	139	11:15:00	09TE47	ENGL	50	65	SPL	TAFT	HO	good	0
2009-05-19	9	139	11:55:00	09TE47	ENGL	50	68	SPL	TAFT	HO	good	0
2009-05-19	9	139	12:30:00	09TE47	ENGL	50	66	SPL	TAFT	HO	good	0
2009-05-19	9	139	12:38:00	09TE47	ENGL	50	67	SPL	TAFT	HO	good	0
2009-05-22	9	142	07:19:00	09TE47	ENGL	50	78	SPL	TAFT	HO	good	0
2009-05-22	9	142	08:08:00	09TE47	ENGL	50	78	SPL	TAFT	HO	good	0
2009-05-22	9	142	08:15:00	09TE47	ENGL	50	73	SPL	TAFT	HO	good	0
2009-05-22	9	142	08:22:00	09TE47	ENGL	50	78	SPL	TAFT	HO	good	0
2009-05-22	9	142	08:30:00	09TE47	ENGL	50	74	SPL	TAFT	HO	good	0
2009-05-22	9	142	08:37:00	09TE47	ENGL	50	72	SPL	TAFT	HO	good	0
2009-05-22	9	142	08:51:00	09TE47	ENGL	50	72	SPL	TAFT	HO	good	0
2009-05-22	9	142	08:59:00	09TE47	ENGL	50	74	SPL	TAFT	HO	good	0
2009-05-22	9	142	09:08:00	09TE47	ENGL	50	79	SPL	TAFT	HO	good	0
2009-05-22	9	142	09:15:00	09TE47	ENGL	50	81	SPL	TAFT	HO	good	0
2009-05-22	9	142	09:23:00	09TE47	ENGL	50	78	SPL	TAFT	HO	good	0
2009-05-22	9	142	09:31:00	09TE47	ENGL	50	81	SPL	TAFT	HO	good	0
2009-05-22	9	142	09:38:00	09TE47	ENGL	50	80	SPL	TAFT	HO	good	0
2009-05-22	9	142	09:46:00	09TE47	ENGL	50	82	SPL	TAFT	HO	good	0
2009-05-22	9	142	09:53:00	09TE47	ENGL	50	86	SPL	TAFT	HO	good	0
2009-05-22	9	142	10:11:00	09TE47	ENGL	50	88	SPL	TAFT	HO	good	0
2009-05-22	9	142	10:19:00	09TE47	ENGL	50	89	SPL	TAFT	HO	good	0
2009-05-22	9	142	10:27:00	09TE47	ENGL	50	79	SPL	TAFT	HO	good	0
2009-05-22	9	142	10:35:00	09TE47	ENGL	50	82	SPL	TAFT	HO	good	0
2009-05-22	9	142	10:43:00	09TE47	ENGL	50	85	SPL	TAFT	HO	good	0
2009-05-22	9	142	10:51:00	09TE47	ENGL	50	90	SPL	TAFT	HO	good	0
2009-05-22	9	142	10:59:00	09TE47	ENGL	50	88	SPL	TAFT	HO	good	0
2009-05-22	9	142	11:09:00	09TE47	ENGL	50	92	SPL	TAFT	HO	good	0
2009-05-22	9	142	11:17:00	09TE47	ENGL	50	97	SPL	TAFT	HO	good	0
2009-05-22	9	142	11:26:00	09TE47	ENGL	50	88	SPL	TAFT	HO	good	0
2009-05-22	9	142	11:34:00	09TE47	ENGL	50	88	SPL	TAFT	HO	good	0
2009-05-22	9	142	11:42:00	09TE47	ENGL	50	87	SPL	TAFT	HO	good	0
2009-05-22	9	142	11:50:00	09TE47	ENGL	50	84	SPL	TAFT	HO	good	0
2009-05-22	9	142	11:58:00	09TE47	ENGL	50	93	SPL	TAFT	HO	good	0
2009-05-22	9	142	12:08:00	09TE47	ENGL	50	99	SPL	TAFT	HO	good	0
2009-05-22	9	142	12:17:00	09TE47	ENGL	50	78	SPL	TAFT	HO	good	0
2009-05-22	9	142	12:33:00	09TE47	ENGL	50	80	SPL	TAFT	HO	good	0
2009-05-22	9	142	12:41:00	09TE47	ENGL	50	77	SPL	TAFT	HO	good	0
2009-05-22	9	142	12:50:00	09TE47	ENGL	50	95	SPL	TAFT	HO	good	0
2009-05-22	9	142	12:58:00	09TE47	ENGL	50	92	SPL	TAFT	HO	good	0
2009-05-22	9	142	13:16:00	09TE47	ENGL	50	90	SPL	TAFT	HO	good	0
2009-05-22	9	142	13:24:00	09TE47	ENGL	50	99	SPL	TAFT	HO	good	0
2009-05-22	9	142	13:41:00	09TE47	ENGL	50	79	SPL	TAFT	HO	good	0
2009-05-22	9	142	14:07:00	09TE47	ENGL	50	85	SPL	TAFT	HO	good	0
2009-05-22	9	142	14:15:00	09TE47	ENGL	50	79	SPL	TAFT	HO	good	0
2009-05-22	9	142	14:23:00	09TE47	ENGL	50	82	SPL	TAFT	HO	good	0
2009-05-22	9	142	14:31:00	09TE47	ENGL	50	80	SPL	TAFT	HO	good	0
2009-05-22	9	142	14:39:00	09TE47	ENGL	50	78	SPL	TAFT	HO	good	0
2009-05-22	9	142	14:47:00	09TE47	ENGL	50	87	SPL	TAFT	HO	good	0
2009-05-22	9	142	14:55:00	09TE47	ENGL	50	91	SPL	TAFT	HO	good	0
2009-05-22	9	142	15:05:00	09TE47	ENGL	50	92	SPL	TAFT	HO	good	0
2009-05-22	9	142	15:13:00	09TE47	ENGL	50	97	SPL	TAFT	HO	good	0
2009-05-22	9	142	15:21:00	09TE47	ENGL	50	107	SPL	TAFT	HO	good	0
2009-05-22	9	142	15:37:00	09TE47	ENGL	50	86	SPL	TAFT	HO	good	0
2009-06-04	9	155	07:31:00	09TE47	ENGL	50	93	SPL	TAFT	HO	good	0
2009-06-04	9	155	07:44:00	09TE47	ENGL	50	93	SPL	TAFT	HO	good	0
2009-06-04	9	155	07:51:00	09TE47	ENGL	50	87	SPL	TAFT	HO	good	0
2009-06-04	9	155	07:57:00	09TE47	ENGL	50	96	SPL	TAFT	HO	good	0
2009-06-04	9	155	08:03:00	09TE47	ENGL	50	75	SPL	TAFT	HO	good	0
2009-06-04	9	155	08:10:00	09TE47	ENGL	50	106	SPL	TAFT	HO	good	0
2009-06-04	9	155	08:16:00	09TE47	ENGL	50	96	SPL	TAFT	HO	good	0
2009-06-04	9	155	08:22:00	09TE47	ENGL	50	98	SPL	TAFT	HO	good	0
2009-06-04	9	155	08:29:00	09TE47	ENGL	50	94	SPL	TAFT	HO	good	0
2009-06-04	9	155	08:35:00	09TE47	ENGL	50	104	SPL	TAFT	HO	good	0
2009-06-04	9	155	08:41:00	09TE47	ENGL	50	102	SPL	TAFT	HO	good	0
2009-06-04	9	155	08:48:00	09TE47	ENGL	50	104	SPL	TAFT	HO	good	0
2009-06-04	9	155	08:54:00	09TE47	ENGL	50	101	SPL	TAFT	HO	good	0
2009-06-04	9	155	09:01:00	09TE47	ENGL	50	104	SPL	TAFT	HO	good	0
2009-06-04	9	155	09:07:00	09TE47	ENGL	50	100	SPL	TAFT	HO	good	0
2009-06-04	9	155	09:13:00	09TE47	ENGL	50	100	SPL	TAFT	HO	good	0
2009-06-04	9	155	09:20:00	09TE47	ENGL	50	92	SPL	TAFT	HO	good	0
2009-06-04	9	155	09:26:00	09TE47	ENGL	50	88	SPL	TAFT	HO	good	0
2009-06-04	9	155	09:32:00	09TE47	ENGL	50	90	SPL	TAFT	HO	good	0
2009-06-04	9	155	09:39:00	09TE47	ENGL	50	77	SPL	TAFT	HO	good	0
2009-06-04	9	155	09:51:00	09TE47	ENGL	50	86	SPL	TAFT	HO	good	0
2009-06-04	9	155	09:58:00	09TE47	ENGL	50	88	SPL	TAFT	HO	good	0
2009-06-04	9	155	10:17:00	09TE47	ENGL	50	82	SPL	TAFT	HO	good	0
2009-06-05	9	156	05:39:00	09TE47	ENGL	50	73	SPL	TAFT	HO	good	0
2009-06-05	9	156	05:57:00	09TE47	ENGL	50	96	SPL	TAFT	HO	good	0
2009-06-05	9	156	06:04:00	09TE47	ENGL	50	92	SPL	TAFT	HO	good	0
2009-06-05	9	156	06:10:00	09TE47	ENGL	50	81	SPL	TAFT	HO	good	0
2009-06-05	9	156	06:16:00	09TE47	ENGL	50	90	SPL	TAFT	HO	good	0
2009-06-05	9	156	06:22:00	09TE47	ENGL	50	82	SPL	TAFT	HO	good	0
2009-06-05	9	156	06:28:00	09TE47	ENGL	50	92	SPL	TAFT	HO	good	0
2009-06-05	9	156	06:34:00	09TE47	ENGL	50	109	SPL	TAFT	HO	good	0
2009-06-05	9	156	06:40:00	09TE47	ENGL	50	97	SPL	TAFT	HO	good	0
2009-06-05	9	156	06:47:00	09TE47	ENGL	50	105	SPL	TAFT	HO	good	0
2009-06-05	9	156	06:53:00	09TE47	ENGL	50	106	SPL	TAFT	HO	good	0
2009-06-05	9	156	06:59:00	09TE47	ENGL	50	90	SPL	TAFT	HO	good	0
2009-06-05	9	156	07:05:00	09TE47	ENGL	50	100	SPL	TAFT	HO	good	0
2009-06-05	9	156	07:12:00	09TE47	ENGL	50	101	SPL	TAFT	HO	good	0
2009-06-05	9	156	07:18:00	09TE47	ENGL	50	95	SPL	TAFT	HO	good	0
2009-06-05	9	156	07:24:00	09TE47	ENGL	50	97	SPL	TAFT	HO	good	0
2009-06-05	9	156	07:30:00	09TE47	ENGL	50	91	SPL	TAFT	HO	good	0
2009-06-05	9	156	07:37:00	09TE47	ENGL	50	92	SPL	TAFT	HO	good	0
2009-06-05	9	156	07:43:00	09TE47	ENGL	50	84	SPL	TAFT	HO	good	0
2009-06-05	9	156	07:49:00	09TE47	ENGL	50	87	SPL	TAFT	HO	good	0
2009-06-05	9	156	07:56:00	09TE47	ENGL	50	94	SPL	TAFT	HO	good	0
2009-06-05	9	156	08:02:00	09TE47	ENGL	50	95	SPL	TAFT	HO	good	0
2009-06-05	9	156	08:08:00	09TE47	ENGL	50	87	SPL	TAFT	HO	good	0
2009-06-05	9	156	08:15:00	09TE47	ENGL	50	84	SPL	TAFT	HO	good	0
2009-06-05	9	156	08:21:00	09TE47	ENGL	50	90	SPL	TAFT	HO	good	0
2009-06-05	9	156	08:27:00	09TE47	ENGL	50	89	SPL	TAFT	HO	good	0
2009-06-05	9	156	08:33:00	09TE47	ENGL	50	88	SPL	TAFT	HO	good	0
2009-06-05	9	156	08:40:00	09TE47	ENGL	50	86	SPL	TAFT	HO	good	0
2009-06-05	9	156	08:46:00	09TE47	ENGL	50	92	SPL	TAFT	HO	good	0
2009-06-05	9	156	08:53:00	09TE47	ENGL	50	93	SPL	TAFT	HO	good	0
2009-06-05	9	156	08:59:00	09TE47	ENGL	50	100	SPL	TAFT	HO	good	0
2009-06-05	9	156	09:05:00	09TE47	ENGL	50	98	SPL	TAFT	HO	good	0
2009-06-05	9	156	09:12:00	09TE47	ENGL	50	99	SPL	TAFT	HO	good	0
2009-06-05	9	156	09:18:00	09TE47	ENGL	50	95	SPL	TAFT	HO	good	0
2009-06-05	9	156	09:24:00	09TE47	ENGL	50	99	SPL	TAFT	HO	good	0
2009-06-05	9	156	09:31:00	09TE47	ENGL	50	91	SPL	TAFT	HO	good	0
2009-06-05	9	156	09:37:00	09TE47	ENGL	50	103	SPL	TAFT	HO	good	0
2009-06-05	9	156	09:43:00	09TE47	ENGL	50	101	SPL	TAFT	HO	good	0
2009-06-05	9	156	09:50:00	09TE47	ENGL	50	101	SPL	TAFT	HO	good	0
2009-06-05	9	156	09:56:00	09TE47	ENGL	50	103	SPL	TAFT	HO	good	0
2009-06-05	9	156	11:25:00	09TE47	ENGL	50	72	SPL	TAFT	HO	good	0
2009-06-07	9	158	08:35:00	09TE47	ENGL	50	74	SPL	TAFT	HO	good	0
2009-06-07	9	158	09:01:00	09TE47	ENGL	50	88	SPL	TAFT	HO	good	0
2009-06-07	9	158	09:07:00	09TE47	ENGL	50	101	SPL	TAFT	HO	good	0
2009-06-07	9	158	09:13:00	09TE47	ENGL	50	86	SPL	TAFT	HO	good	0
2009-06-07	9	158	09:26:00	09TE47	ENGL	50	76	SPL	TAFT	HO	good	0
2009-06-07	9	158	09:33:00	09TE47	ENGL	50	90	SPL	TAFT	HO	good	0
2009-06-07	9	158	09:39:00	09TE47	ENGL	50	93	SPL	TAFT	HO	good	0
2009-06-07	9	158	09:45:00	09TE47	ENGL	50	89	SPL	TAFT	HO	good	0
2009-06-07	9	158	09:51:00	09TE47	ENGL	50	73	SPL	TAFT	HO	good	0
2009-06-07	9	158	10:04:00	09TE47	ENGL	50	71	SPL	TAFT	HO	good	0
2009-06-07	9	158	10:11:00	09TE47	ENGL	50	88	SPL	TAFT	HO	good	0
2009-06-07	9	158	10:17:00	09TE47	ENGL	50	80	SPL	TAFT	HO	good	0
2009-06-07	9	158	10:24:00	09TE47	ENGL	50	90	SPL	TAFT	HO	good	0
2009-06-07	9	158	10:30:00	09TE47	ENGL	50	99	SPL	TAFT	HO	good	0
2009-06-07	9	158	10:36:00	09TE47	ENGL	50	103	SPL	TAFT	HO	good	0
2009-06-07	9	158	10:43:00	09TE47	ENGL	50	93	SPL	TAFT	HO	good	0
2009-06-07	9	158	10:49:00	09TE47	ENGL	50	91	SPL	TAFT	HO	good	0
2009-06-07	9	158	10:56:00	09TE47	ENGL	50	78	SPL	TAFT	HO	good	0
2009-06-07	9	158	11:03:00	09TE47	ENGL	50	73	SPL	TAFT	HO	good	0
2009-06-07	9	158	11:09:00	09TE47	ENGL	50	84	SPL	TAFT	HO	good	0
2009-06-07	9	158	11:16:00	09TE47	ENGL	50	89	SPL	TAFT	HO	good	0
2009-06-07	9	158	11:28:00	09TE47	ENGL	50	86	SPL	TAFT	HO	good	0
2009-06-07	9	158	11:35:00	09TE47	ENGL	50	85	SPL	TAFT	HO	good	0
2009-06-07	9	158	11:41:00	09TE47	ENGL	50	70	SPL	TAFT	HO	good	0
2009-06-07	9	158	11:48:00	09TE47	ENGL	50	88	SPL	TAFT	HO	good	0
2009-06-07	9	158	11:54:00	09TE47	ENGL	50	81	SPL	TAFT	HO	good	0
2009-06-07	9	158	12:27:00	09TE47	ENGL	50	101	SPL	TAFT	HO	good	0
2009-06-07	9	158	12:33:00	09TE47	ENGL	50	89	SPL	TAFT	HO	good	0
2009-06-07	9	158	12:39:00	09TE47	ENGL	50	93	SPL	TAFT	HO	good	0
2009-06-07	9	158	12:46:00	09TE47	ENGL	50	94	SPL	TAFT	HO	good	0
2009-06-07	9	158	12:52:00	09TE47	ENGL	50	89	SPL	TAFT	HO	good	0
2009-06-07	9	158	12:58:00	09TE47	ENGL	50	90	SPL	TAFT	HO	good	0
2009-06-07	9	158	13:05:00	09TE47	ENGL	50	77	SPL	TAFT	HO	good	0
2009-06-07	9	158	13:11:00	09TE47	ENGL	50	79	SPL	TAFT	HO	good	0
2009-06-07	9	158	13:18:00	09TE47	ENGL	50	74	SPL	TAFT	HO	good	0
2009-06-08	9	159	07:19:00	09TE47	ENGL	50	81	SPL	TAFT	HO	good	0
2009-06-08	9	159	07:50:00	09TE47	ENGL	50	73	SPL	TAFT	HO	good	0
2009-06-08	9	159	10:42:00	09TE47	ENGL	50	66	SPL	TAFT	HO	good	0
2009-06-08	9	159	13:19:00	09TE47	ENGL	50	67	SPL	TAFT	HO	good	0
2009-06-08	9	159	13:26:00	09TE47	ENGL	50	68	SPL	TAFT	HO	good	0
2009-06-08	9	159	14:05:00	09TE47	ENGL	50	66	SPL	TAFT	HO	good	0
2009-06-08	9	159	14:25:00	09TE47	ENGL	50	67	SPL	TAFT	HO	good	0
2009-06-08	9	159	14:58:00	09TE47	ENGL	50	65	SPL	TAFT	HO	good	0
2009-06-08	9	159	15:18:00	09TE47	ENGL	50	70	SPL	TAFT	HO	good	0
2009-06-09	9	160	08:29:00	09TE47	ENGL	50	103	SPL	TAFT	HO	good	0
2009-06-09	9	160	08:35:00	09TE47	ENGL	50	106	SPL	TAFT	HO	good	0
2009-06-09	9	160	08:41:00	09TE47	ENGL	50	116	SPL	TAFT	HO	good	0
2009-06-09	9	160	09:27:00	09TE47	ENGL	50	114	SPL	TAFT	HO	good	0
2009-06-09	9	160	09:33:00	09TE47	ENGL	50	109	SPL	TAFT	HO	good	0
2009-06-09	9	160	09:39:00	09TE47	ENGL	50	115	SPL	TAFT	HO	good	0
2009-06-09	9	160	09:46:00	09TE47	ENGL	50	103	SPL	TAFT	HO	good	0
2009-06-09	9	160	09:59:00	09TE47	ENGL	50	111	SPL	TAFT	HO	good	0
2009-06-09	9	160	10:06:00	09TE47	ENGL	50	106	SPL	TAFT	HO	good	0
2009-06-09	9	160	10:13:00	09TE47	ENGL	50	102	SPL	TAFT	HO	good	0
2009-06-09	9	160	10:19:00	09TE47	ENGL	50	97	SPL	TAFT	HO	good	0
2009-06-09	9	160	10:26:00	09TE47	ENGL	50	95	SPL	TAFT	HO	good	0
2009-06-09	9	160	10:33:00	09TE47	ENGL	50	91	SPL	TAFT	HO	good	0
2009-06-09	9	160	10:39:00	09TE47	ENGL	50	90	SPL	TAFT	HO	good	0
2009-06-09	9	160	10:46:00	09TE47	ENGL	50	80	SPL	TAFT	HO	good	0
2009-06-09	9	160	10:53:00	09TE47	ENGL	50	70	SPL	TAFT	HO	good	0
2009-06-09	9	160	10:59:00	09TE47	ENGL	50	71	SPL	TAFT	HO	good	0
2009-06-09	9	160	11:19:00	09TE47	ENGL	50	75	SPL	TAFT	HO	good	0
2009-06-09	9	160	11:26:00	09TE47	ENGL	50	75	SPL	TAFT	HO	good	0
2009-06-09	9	160	11:33:00	09TE47	ENGL	50	70	SPL	TAFT	HO	good	0
2009-06-09	9	160	11:39:00	09TE47	ENGL	50	70	SPL	TAFT	HO	good	0
2009-06-09	9	160	11:46:00	09TE47	ENGL	50	71	SPL	TAFT	HO	good	0
2009-06-09	9	160	11:53:00	09TE47	ENGL	50	70	SPL	TAFT	HO	good	0
2009-06-09	9	160	12:07:00	09TE47	ENGL	50	68	SPL	TAFT	HO	good	0
2009-06-09	9	160	12:14:00	09TE47	ENGL	50	69	SPL	TAFT	HO	good	0
2009-06-09	9	160	15:48:00	09TE47	ENGL	50	68	SPL	TAFT	HO	good	0
2009-06-09	9	160	16:14:00	09TE47	ENGL	50	66	SPL	TAFT	HO	good	0
2009-06-09	9	160	16:40:00	09TE47	ENGL	50	69	SPL	TAFT	HO	good	0
2009-06-09	9	161	06:28:00	09TE47	ENGL	50	89	SPL	TAFT	HO	good	0
2009-06-09	9	161	06:47:00	09TE47	ENGL	50	74	SPL	TAFT	HO	good	0
2009-06-09	9	161	09:10:00	09TE47	ENGL	50	81	SPL	TAFT	HO	good	0
2009-06-09	9	161	09:16:00	09TE47	ENGL	50	120	SPL	TAFT	HO	good	0
2009-06-09	9	161	09:22:00	09TE47	ENGL	50	115	SPL	TAFT	HO	good	0
2009-06-09	9	161	09:29:00	09TE47	ENGL	50	106	SPL	TAFT	HO	good	0
2009-06-09	9	161	09:35:00	09TE47	ENGL	50	109	SPL	TAFT	HO	good	0
2009-06-09	9	161	09:41:00	09TE47	ENGL	50	99	SPL	TAFT	HO	good	0
2009-06-09	9	161	09:54:00	09TE47	ENGL	50	112	SPL	TAFT	HO	good	0
2009-06-09	9	161	10:01:00	09TE47	ENGL	50	96	SPL	TAFT	HO	good	0
2009-06-09	9	161	10:07:00	09TE47	ENGL	50	82	SPL	TAFT	HO	good	0
2009-06-09	9	161	10:14:00	09TE47	ENGL	50	100	SPL	TAFT	HO	good	0
2009-06-09	9	161	10:20:00	09TE47	ENGL	50	103	SPL	TAFT	HO	good	0
2009-06-09	9	161	10:27:00	09TE47	ENGL	50	102	SPL	TAFT	HO	good	0
2009-06-09	9	161	10:33:00	09TE47	ENGL	50	95	SPL	TAFT	HO	good	0
2009-06-09	9	161	10:40:00	09TE47	ENGL	50	84	SPL	TAFT	HO	good	0
2009-06-09	9	161	10:46:00	09TE47	ENGL	50	70	SPL	TAFT	HO	good	0
2009-06-09	9	161	10:53:00	09TE47	ENGL	50	83	SPL	TAFT	HO	good	0
2009-06-09	9	161	11:06:00	09TE47	ENGL	50	87	SPL	TAFT	HO	good	0
2009-06-09	9	161	11:12:00	09TE47	ENGL	50	89	SPL	TAFT	HO	good	0
2009-06-09	9	161	12:30:00	09TE47	ENGL	50	66	SPL	TAFT	HO	good	0
2009-06-09	9	161	12:36:00	09TE47	ENGL	50	66	SPL	TAFT	HO	good	0
2009-06-09	9	161	12:56:00	09TE47	ENGL	50	67	SPL	TAFT	HO	good	0
2009-06-09	9	161	13:42:00	09TE47	ENGL	50	66	SPL	TAFT	HO	good	0
2009-06-09	9	161	14:10:00	09TE47	ENGL	50	69	SPL	TAFT	HO	good	0
2009-06-11	9	162	10:58:00	09TE47	ENOU	50	95	SPL	TAFT	HO	good	0
2009-06-11	9	162	11:37:00	09TE47	ENOU	50	97	SPL	TAFT	HO	good	0
2009-06-11	9	162	13:18:00	09TE47	ENOU	50	97	SPL	TAFT	HO	good	0
2009-06-11	9	162	13:52:00	09TE47	ENOU	50	103	SPL	TAFT	HO	good	0
2009-06-11	9	162	14:06:00	09TE47	ENOU	50	100	SPL	TAFT	HO	good	0
2009-06-11	9	162	14:19:00	09TE47	ENOU	50	102	SPL	TAFT	HO	good	0
2009-06-11	9	162	14:26:00	09TE47	ENOU	50	120	SPL	TAFT	HO	good	0
2009-06-11	9	162	14:33:00	09TE47	ENOU	50	127	SPL	TAFT	HO	good	0
2009-06-11	9	162	14:40:00	09TE47	ENOU	50	123	SPL	TAFT	HO	good	0
2009-06-11	9	162	14:47:00	09TE47	ENOU	50	143	SPL	TAFT	HO	good	0
2009-06-11	9	162	14:53:00	09TE47	ENOU	50	142	SPL	TAFT	HO	good	0
2009-06-11	9	162	15:01:00	09TE47	ENOU	50	136	SPL	TAFT	HO	good	0
2009-06-11	9	162	15:08:00	09TE47	ENOU	50	135	SPL	TAFT	HO	good	0
2009-06-11	9	162	15:15:00	09TE47	ENOU	50	129	SPL	TAFT	HO	good	0
2009-06-11	9	162	15:21:00	09TE47	ENOU	50	125	SPL	TAFT	HO	good	0
2009-06-11	9	162	15:28:00	09TE47	ENOU	50	123	SPL	TAFT	HO	good	0
2009-06-11	9	162	15:35:00	09TE47	ENOU	50	121	SPL	TAFT	HO	good	0
2009-06-11	9	162	15:42:00	09TE47	ENOU	50	122	SPL	TAFT	HO	good	0
2009-06-11	9	162	15:48:00	09TE47	ENOU	50	118	SPL	TAFT	HO	good	0
2009-06-11	9	162	15:55:00	09TE47	ENOU	50	110	SPL	TAFT	HO	good	0
2009-06-11	9	162	16:03:00	09TE47	ENOU	50	111	SPL	TAFT	HO	good	0
2009-06-11	9	162	16:09:00	09TE47	ENOU	50	109	SPL	TAFT	HO	good	0
2009-06-11	9	162	16:23:00	09TE47	ENOU	50	106	SPL	TAFT	HO	good	0
2009-06-11	9	162	16:30:00	09TE47	ENOU	50	104	SPL	TAFT	HO	good	0
2009-06-11	9	162	16:43:00	09TE47	ENOU	50	98	SPL	TAFT	HO	good	0
2009-06-11	9	162	17:12:00	09TE47	ENOU	50	102	SPL	TAFT	HO	good	0
2009-06-11	9	162	18:53:00	09TE47	ENOU	50	98	SPL	TAFT	HO	good	0
2009-06-11	9	162	19:07:00	09TE47	ENOU	50	100	SPL	TAFT	HO	good	0
2009-06-11	9	162	19:33:00	09TE47	ENOU	50	96	SPL	TAFT	HO	good	0
2009-06-13	9	164	09:06:00	09TE47	ENGL	50	75	SPL	TAFT	HO	good	0
2009-06-13	9	164	09:13:00	09TE47	ENGL	50	73	SPL	TAFT	HO	good	0
2009-06-13	9	164	09:19:00	09TE47	ENGL	50	75	SPL	TAFT	HO	good	0
2009-06-13	9	164	09:32:00	09TE47	ENGL	50	75	SPL	TAFT	HO	good	0
2009-06-13	9	164	09:38:00	09TE47	ENGL	50	81	SPL	TAFT	HO	good	0
2009-06-13	9	164	09:44:00	09TE47	ENGL	50	82	SPL	TAFT	HO	good	0
2009-06-13	9	164	09:51:00	09TE47	ENGL	50	85	SPL	TAFT	HO	good	0
2009-06-13	9	164	09:57:00	09TE47	ENGL	50	89	SPL	TAFT	HO	good	0
2009-06-13	9	164	10:04:00	09TE47	ENGL	50	92	SPL	TAFT	HO	good	0
2009-06-13	9	164	10:10:00	09TE47	ENGL	50	88	SPL	TAFT	HO	good	0
2009-06-13	9	164	10:17:00	09TE47	ENGL	50	86	SPL	TAFT	HO	good	0
2009-06-13	9	164	10:23:00	09TE47	ENGL	50	89	SPL	TAFT	HO	good	0
2009-06-13	9	164	10:30:00	09TE47	ENGL	50	97	SPL	TAFT	HO	good	0
2009-06-13	9	164	10:36:00	09TE47	ENGL	50	98	SPL	TAFT	HO	good	0
2009-06-13	9	164	10:43:00	09TE47	ENGL	50	99	SPL	TAFT	HO	good	0
2009-06-13	9	164	10:49:00	09TE47	ENGL	50	98	SPL	TAFT	HO	good	0
2009-06-13	9	164	10:55:00	09TE47	ENGL	50	99	SPL	TAFT	HO	good	0
2009-06-13	9	164	11:02:00	09TE47	ENGL	50	102	SPL	TAFT	HO	good	0
2009-06-13	9	164	11:09:00	09TE47	ENGL	50	103	SPL	TAFT	HO	good	0
2009-06-13	9	164	11:15:00	09TE47	ENGL	50	105	SPL	TAFT	HO	good	0
2009-06-13	9	164	11:21:00	09TE47	ENGL	50	103	SPL	TAFT	HO	good	0
2009-06-13	9	164	11:28:00	09TE47	ENGL	50	107	SPL	TAFT	HO	good	0
2009-06-13	9	164	11:34:00	09TE47	ENGL	50	111	SPL	TAFT	HO	good	0
2009-06-13	9	164	11:41:00	09TE47	ENGL	50	108	SPL	TAFT	HO	good	0
2009-06-13	9	164	11:47:00	09TE47	ENGL	50	110	SPL	TAFT	HO	good	0
2009-06-13	9	164	11:53:00	09TE47	ENGL	50	111	SPL	TAFT	HO	good	0
2009-06-13	9	164	12:00:00	09TE47	ENGL	50	111	SPL	TAFT	HO	good	0
2009-06-13	9	164	12:07:00	09TE47	ENGL	50	102	SPL	TAFT	HO	good	0
2009-06-13	9	164	12:13:00	09TE47	ENGL	50	106	SPL	TAFT	HO	good	0
2009-06-13	9	164	12:20:00	09TE47	ENGL	50	111	SPL	TAFT	HO	good	0
2009-06-13	9	164	12:26:00	09TE47	ENGL	50	103	SPL	TAFT	HO	good	0
2009-06-13	9	164	12:33:00	09TE47	ENGL	50	104	SPL	TAFT	HO	good	0
2009-06-13	9	164	12:39:00	09TE47	ENGL	50	106	SPL	TAFT	HO	good	0
2009-06-13	9	164	12:46:00	09TE47	ENGL	50	108	SPL	TAFT	HO	good	0
2009-06-13	9	164	12:52:00	09TE47	ENGL	50	102	SPL	TAFT	HO	good	0
2009-06-13	9	164	12:59:00	09TE47	ENGL	50	87	SPL	TAFT	HO	good	0
2009-06-13	9	164	13:05:00	09TE47	ENGL	50	102	SPL	TAFT	HO	good	0
2009-06-13	9	164	13:12:00	09TE47	ENGL	50	85	SPL	TAFT	HO	good	0
2009-06-13	9	164	13:18:00	09TE47	ENGL	50	102	SPL	TAFT	HO	good	0
2009-06-13	9	164	13:25:00	09TE47	ENGL	50	95	SPL	TAFT	HO	good	0
2009-06-13	9	164	13:31:00	09TE47	ENGL	50	112	SPL	TAFT	HO	good	0
2009-06-13	9	164	13:38:00	09TE47	ENGL	50	106	SPL	TAFT	HO	good	0
2009-06-13	9	164	13:44:00	09TE47	ENGL	50	101	SPL	TAFT	HO	good	0
2009-06-13	9	164	13:50:00	09TE47	ENGL	50	98	SPL	TAFT	HO	good	0
2009-06-13	9	164	13:57:00	09TE47	ENGL	50	102	SPL	TAFT	HO	good	0
2009-06-13	9	164	14:04:00	09TE47	ENGL	50	94	SPL	TAFT	HO	good	0
2009-06-13	9	164	14:11:00	09TE47	ENGL	50	95	SPL	TAFT	HO	good	0
2009-06-13	9	164	14:17:00	09TE47	ENGL	50	92	SPL	TAFT	HO	good	0
2009-06-13	9	164	14:24:00	09TE47	ENGL	50	91	SPL	TAFT	HO	good	0
2009-06-13	9	164	14:30:00	09TE47	ENGL	50	79	SPL	TAFT	HO	good	0
2009-06-13	9	164	14:37:00	09TE47	ENGL	50	99	SPL	TAFT	HO	good	0
2009-06-13	9	164	14:43:00	09TE47	ENGL	50	106	SPL	TAFT	HO	good	0
2009-06-13	9	164	14:50:00	09TE47	ENGL	50	85	SPL	TAFT	HO	good	0
2009-06-13	9	164	14:56:00	09TE47	ENGL	50	103	SPL	TAFT	HO	good	0
2009-06-13	9	164	15:03:00	09TE47	ENGL	50	102	SPL	TAFT	HO	good	0
2009-06-13	9	164	15:09:00	09TE47	ENGL	50	104	SPL	TAFT	HO	good	0
2009-06-13	9	164	15:16:00	09TE47	ENGL	50	77	SPL	TAFT	HO	good	0
2009-06-13	9	164	15:22:00	09TE47	ENGL	50	85	SPL	TAFT	HO	good	0
2009-06-13	9	164	15:29:00	09TE47	ENGL	50	95	SPL	TAFT	HO	good	0
2009-06-13	9	164	15:35:00	09TE47	ENGL	50	82	SPL	TAFT	HO	good	0
2009-06-13	9	164	15:42:00	09TE47	ENGL	50	79	SPL	TAFT	HO	good	0
2009-06-13	9	164	15:48:00	09TE47	ENGL	50	87	SPL	TAFT	HO	good	0
2009-06-13	9	164	16:02:00	09TE47	ENGL	50	71	SPL	TAFT	HO	good	0
2009-06-13	9	164	16:08:00	09TE47	ENGL	50	72	SPL	TAFT	HO	good	0
2009-06-13	9	164	16:14:00	09TE47	ENGL	50	78	SPL	TAFT	HO	good	0
2009-06-13	9	164	16:21:00	09TE47	ENGL	50	86	SPL	TAFT	HO	good	0
2009-06-13	9	164	16:27:00	09TE47	ENGL	50	85	SPL	TAFT	HO	good	0
2009-06-13	9	164	16:33:00	09TE47	ENGL	50	84	SPL	TAFT	HO	good	0
2009-06-13	9	164	16:40:00	09TE47	ENGL	50	84	SPL	TAFT	HO	good	0
2009-06-13	9	164	16:46:00	09TE47	ENGL	50	94	SPL	TAFT	HO	good	0
2009-06-13	9	164	16:53:00	09TE47	ENGL	50	90	SPL	TAFT	HO	good	0
2009-06-13	9	164	16:59:00	09TE47	ENGL	50	93	SPL	TAFT	HO	good	0
2009-06-13	9	164	17:06:00	09TE47	ENGL	50	84	SPL	TAFT	HO	good	0
2009-06-13	9	164	17:12:00	09TE47	ENGL	50	80	SPL	TAFT	HO	good	0
2009-06-13	9	164	17:19:00	09TE47	ENGL	50	79	SPL	TAFT	HO	good	0
2009-06-13	9	164	17:25:00	09TE47	ENGL	50	72	SPL	TAFT	HO	good	0
2009-06-13	9	164	17:31:00	09TE47	ENGL	50	81	SPL	TAFT	HO	good	0
2009-06-13	9	164	17:38:00	09TE47	ENGL	50	87	SPL	TAFT	HO	good	0
2009-06-13	9	164	17:44:00	09TE47	ENGL	50	81	SPL	TAFT	HO	good	0
2009-06-13	9	164	17:51:00	09TE47	ENGL	50	75	SPL	TAFT	HO	good	0
2009-06-13	9	164	17:57:00	09TE47	ENGL	50	91	SPL	TAFT	HO	good	0
2009-06-13	9	164	18:03:00	09TE47	ENGL	50	94	SPL	TAFT	HO	good	0
2009-06-13	9	164	18:10:00	09TE47	ENGL	50	89	SPL	TAFT	HO	good	0
2009-06-13	9	164	18:16:00	09TE47	ENGL	50	81	SPL	TAFT	HO	good	0
2009-06-13	9	164	18:23:00	09TE47	ENGL	50	94	SPL	TAFT	HO	good	0
2009-06-13	9	164	18:29:00	09TE47	ENGL	50	93	SPL	TAFT	HO	good	0
2009-06-14	9	165	10:48:00	09TE47	ENGL	50	74	SPL	TAFT	HO	good	0
2009-06-14	9	165	12:46:00	09TE47	ENGL	50	96	SPL	TAFT	HO	good	0
2009-06-14	9	165	12:52:00	09TE47	ENGL	50	89	SPL	TAFT	HO	good	0
2009-06-14	9	165	12:59:00	09TE47	ENGL	50	97	SPL	TAFT	HO	good	0
2009-06-14	9	165	13:06:00	09TE47	ENGL	50	88	SPL	TAFT	HO	good	0
2009-06-14	9	165	13:13:00	09TE47	ENGL	50	104	SPL	TAFT	HO	good	0
2009-06-14	9	165	13:19:00	09TE47	ENGL	50	90	SPL	TAFT	HO	good	0
2009-06-14	9	165	13:26:00	09TE47	ENGL	50	111	SPL	TAFT	HO	good	0
2009-06-14	9	165	13:33:00	09TE47	ENGL	50	115	SPL	TAFT	HO	good	0
2009-06-14	9	165	13:39:00	09TE47	ENGL	50	108	SPL	TAFT	HO	good	0
2009-06-14	9	165	13:46:00	09TE47	ENGL	50	99	SPL	TAFT	HO	good	0
2009-06-14	9	165	13:53:00	09TE47	ENGL	50	105	SPL	TAFT	HO	good	0
2009-06-14	9	165	13:59:00	09TE47	ENGL	50	115	SPL	TAFT	HO	good	0
2009-06-14	9	165	14:07:00	09TE47	ENGL	50	99	SPL	TAFT	HO	good	0
2009-06-14	9	165	14:14:00	09TE47	ENGL	50	121	SPL	TAFT	HO	good	0
2009-06-14	9	165	14:20:00	09TE47	ENGL	50	111	SPL	TAFT	HO	good	0
2009-06-14	9	165	14:27:00	09TE47	ENGL	50	121	SPL	TAFT	HO	good	0
2009-06-14	9	165	14:33:00	09TE47	ENGL	50	112	SPL	TAFT	HO	good	0
2009-06-14	9	165	14:40:00	09TE47	ENGL	50	106	SPL	TAFT	HO	good	0
2009-06-14	9	165	14:47:00	09TE47	ENGL	50	90	SPL	TAFT	HO	good	0
2009-06-14	9	165	14:53:00	09TE47	ENGL	50	113	SPL	TAFT	HO	good	0
2009-06-14	9	165	15:07:00	09TE47	ENGL	50	92	SPL	TAFT	HO	good	0
2009-06-14	9	165	15:13:00	09TE47	ENGL	50	93	SPL	TAFT	HO	good	0
2009-06-14	9	165	15:20:00	09TE47	ENGL	50	115	SPL	TAFT	HO	good	0
2009-06-14	9	165	15:26:00	09TE47	ENGL	50	121	SPL	TAFT	HO	good	0
2009-06-14	9	165	15:33:00	09TE47	ENGL	50	107	SPL	TAFT	HO	good	0
2009-06-14	9	165	15:40:00	09TE47	ENGL	50	114	SPL	TAFT	HO	good	0
2009-06-14	9	165	15:46:00	09TE47	ENGL	50	98	SPL	TAFT	HO	good	0
2009-06-14	9	165	15:53:00	09TE47	ENGL	50	86	SPL	TAFT	HO	good	0
2009-06-14	9	165	15:59:00	09TE47	ENGL	50	103	SPL	TAFT	HO	good	0
2009-06-14	9	165	16:07:00	09TE47	ENGL	50	90	SPL	TAFT	HO	good	0
2009-06-14	9	165	16:20:00	09TE47	ENGL	50	85	SPL	TAFT	HO	good	0
2009-06-14	9	165	16:26:00	09TE47	ENGL	50	96	SPL	TAFT	HO	good	0
2009-06-14	9	165	16:33:00	09TE47	ENGL	50	92	SPL	TAFT	HO	good	0
2009-06-14	9	165	16:39:00	09TE47	ENGL	50	100	SPL	TAFT	HO	good	0
2009-06-14	9	165	16:46:00	09TE47	ENGL	50	100	SPL	TAFT	HO	good	0
2009-06-14	9	165	16:52:00	09TE47	ENGL	50	96	SPL	TAFT	HO	good	0
2009-06-14	9	165	16:59:00	09TE47	ENGL	50	97	SPL	TAFT	HO	good	0
2009-06-14	9	165	17:06:00	09TE47	ENGL	50	95	SPL	TAFT	HO	good	0
2009-06-14	9	165	17:13:00	09TE47	ENGL	50	90	SPL	TAFT	HO	good	0
2009-06-14	9	165	17:19:00	09TE47	ENGL	50	86	SPL	TAFT	HO	good	0
2009-06-14	9	165	17:26:00	09TE47	ENGL	50	91	SPL	TAFT	HO	good	0
2009-06-14	9	165	17:32:00	09TE47	ENGL	50	94	SPL	TAFT	HO	good	0
2009-06-14	9	165	17:39:00	09TE47	ENGL	50	84	SPL	TAFT	HO	good	0
2009-06-14	9	165	17:45:00	09TE47	ENGL	50	99	SPL	TAFT	HO	good	0
2009-06-14	9	165	17:52:00	09TE47	ENGL	50	98	SPL	TAFT	HO	good	0
2009-06-14	9	165	17:59:00	09TE47	ENGL	50	101	SPL	TAFT	HO	good	0
2009-06-14	9	165	18:06:00	09TE47	ENGL	50	102	SPL	TAFT	HO	good	0
2009-06-14	9	165	18:12:00	09TE47	ENGL	50	105	SPL	TAFT	HO	good	0
2009-06-14	9	165	18:19:00	09TE47	ENGL	50	107	SPL	TAFT	HO	good	0
2009-06-14	9	165	18:25:00	09TE47	ENGL	50	100	SPL	TAFT	HO	good	0
2009-06-14	9	165	18:32:00	09TE47	ENGL	50	108	SPL	TAFT	HO	good	0
2009-06-14	9	165	18:38:00	09TE47	ENGL	50	106	SPL	TAFT	HO	good	0
2009-06-14	9	165	18:45:00	09TE47	ENGL	50	109	SPL	TAFT	HO	good	0
2009-06-14	9	165	18:51:00	09TE47	ENGL	50	112	SPL	TAFT	HO	good	0
2009-06-14	9	165	18:57:00	09TE47	ENGL	50	112	SPL	TAFT	HO	good	0
2009-06-14	9	165	19:04:00	09TE47	ENGL	50	113	SPL	TAFT	HO	good	0
2009-06-14	9	165	19:11:00	09TE47	ENGL	50	116	SPL	TAFT	HO	good	0
2009-06-14	9	165	19:17:00	09TE47	ENGL	50	122	SPL	TAFT	HO	good	0
2009-06-14	9	165	19:24:00	09TE47	ENGL	50	125	SPL	TAFT	HO	good	0
2009-06-14	9	165	19:30:00	09TE47	ENGL	50	128	SPL	TAFT	HO	good	0
2009-06-14	9	165	19:37:00	09TE47	ENGL	50	130	SPL	TAFT	HO	good	0
2009-06-14	9	165	19:43:00	09TE47	ENGL	50	131	SPL	TAFT	HO	good	0
2009-06-14	9	165	19:49:00	09TE47	ENGL	50	136	SPL	TAFT	HO	good	0
2009-06-14	9	165	19:56:00	09TE47	ENGL	50	127	SPL	TAFT	HO	good	0
2009-06-14	9	165	20:02:00	09TE47	ENGL	50	134	SPL	TAFT	HO	good	0
2009-06-14	9	165	20:09:00	09TE47	ENGL	50	122	SPL	TAFT	HO	good	0
2009-06-15	9	166	00:44:00	09TE47	ENGL	50	74	SPL	TAFT	HO	good	0
2009-06-15	9	166	01:28:00	09TE47	ENGL	50	70	SPL	TAFT	HO	good	0
2009-06-15	9	166	08:35:00	09TE47	ENGL	50	73	SPL	TAFT	HO	good	0
2009-06-15	9	166	09:26:00	09TE47	ENGL	50	77	SPL	TAFT	HO	good	0
2009-06-15	9	166	09:45:00	09TE47	ENGL	50	77	SPL	TAFT	HO	good	0
2009-06-15	9	166	09:52:00	09TE47	ENGL	50	81	SPL	TAFT	HO	good	0
2009-06-15	9	166	09:58:00	09TE47	ENGL	50	92	SPL	TAFT	HO	good	0
2009-06-15	9	166	10:05:00	09TE47	ENGL	50	86	SPL	TAFT	HO	good	0
2009-06-15	9	166	10:11:00	09TE47	ENGL	50	77	SPL	TAFT	HO	good	0
2009-06-15	9	166	10:18:00	09TE47	ENGL	50	78	SPL	TAFT	HO	good	0
2009-06-15	9	166	10:24:00	09TE47	ENGL	50	78	SPL	TAFT	HO	good	0
2009-06-15	9	166	10:31:00	09TE47	ENGL	50	86	SPL	TAFT	HO	good	0
2009-06-15	9	166	10:37:00	09TE47	ENGL	50	79	SPL	TAFT	HO	good	0
2009-06-15	9	166	10:43:00	09TE47	ENGL	50	79	SPL	TAFT	HO	good	0
2009-06-15	9	166	10:50:00	09TE47	ENGL	50	73	SPL	TAFT	HO	good	0
2009-06-15	9	166	11:03:00	09TE47	ENGL	50	88	SPL	TAFT	HO	good	0
2009-06-15	9	166	11:10:00	09TE47	ENGL	50	81	SPL	TAFT	HO	good	0
2009-06-15	9	166	11:22:00	09TE47	ENGL	50	77	SPL	TAFT	HO	good	0
2009-06-15	9	166	11:29:00	09TE47	ENGL	50	91	SPL	TAFT	HO	good	0
2009-06-15	9	166	11:35:00	09TE47	ENGL	50	82	SPL	TAFT	HO	good	0
2009-06-15	9	166	11:42:00	09TE47	ENGL	50	74	SPL	TAFT	HO	good	0
2009-06-15	9	166	11:54:00	09TE47	ENGL	50	80	SPL	TAFT	HO	good	0
2009-06-15	9	166	12:07:00	09TE47	ENGL	50	67	SPL	TAFT	HO	good	0
2009-06-15	9	166	12:20:00	09TE47	ENGL	50	93	SPL	TAFT	HO	good	0
2009-06-15	9	166	12:26:00	09TE47	ENGL	50	103	SPL	TAFT	HO	good	0
2009-06-15	9	166	12:32:00	09TE47	ENGL	50	96	SPL	TAFT	HO	good	0
2009-06-15	9	166	12:39:00	09TE47	ENGL	50	100	SPL	TAFT	HO	good	0
2009-06-15	9	166	12:45:00	09TE47	ENGL	50	95	SPL	TAFT	HO	good	0
2009-06-15	9	166	12:52:00	09TE47	ENGL	50	87	SPL	TAFT	HO	good	0
2009-06-15	9	166	12:58:00	09TE47	ENGL	50	81	SPL	TAFT	HO	good	0
2009-06-15	9	166	13:05:00	09TE47	ENGL	50	96	SPL	TAFT	HO	good	0
2009-06-15	9	166	13:11:00	09TE47	ENGL	50	90	SPL	TAFT	HO	good	0
2009-06-15	9	166	13:18:00	09TE47	ENGL	50	109	SPL	TAFT	HO	good	0
2009-06-15	9	166	13:31:00	09TE47	ENGL	50	101	SPL	TAFT	HO	good	0
2009-06-15	9	166	13:56:00	09TE47	ENGL	50	77	SPL	TAFT	HO	good	0
2009-06-15	9	166	14:10:00	09TE47	ENGL	50	95	SPL	TAFT	HO	good	0
2009-06-15	9	166	14:17:00	09TE47	ENGL	50	87	SPL	TAFT	HO	good	0
2009-06-15	9	166	14:23:00	09TE47	ENGL	50	92	SPL	TAFT	HO	good	0
2009-06-15	9	166	14:30:00	09TE47	ENGL	50	89	SPL	TAFT	HO	good	0
2009-06-15	9	166	14:37:00	09TE47	ENGL	50	83	SPL	TAFT	HO	good	0
2009-06-15	9	166	14:43:00	09TE47	ENGL	50	74	SPL	TAFT	HO	good	0
2009-06-15	9	166	14:50:00	09TE47	ENGL	50	92	SPL	TAFT	HO	good	0
2009-06-15	9	166	14:56:00	09TE47	ENGL	50	87	SPL	TAFT	HO	good	0
2009-06-15	9	166	15:04:00	09TE47	ENGL	50	78	SPL	TAFT	HO	good	0
2009-06-15	9	166	15:10:00	09TE47	ENGL	50	86	SPL	TAFT	HO	good	0
2009-06-15	9	166	15:30:00	09TE47	ENGL	50	93	SPL	TAFT	HO	good	0
2009-06-15	9	166	15:37:00	09TE47	ENGL	50	93	SPL	TAFT	HO	good	0
2009-06-15	9	166	15:44:00	09TE47	ENGL	50	91	SPL	TAFT	HO	good	0
2009-06-15	9	166	15:50:00	09TE47	ENGL	50	80	SPL	TAFT	HO	good	0
2009-06-15	9	166	16:05:00	09TE47	ENGL	50	65	SPL	TAFT	HO	good	0
2009-06-15	9	166	16:11:00	09TE47	ENGL	50	79	SPL	TAFT	HO	good	0
2009-06-15	9	166	16:25:00	09TE47	ENGL	50	86	SPL	TAFT	HO	good	0
2009-06-15	9	166	16:32:00	09TE47	ENGL	50	87	SPL	TAFT	HO	good	0
2009-06-15	9	166	16:38:00	09TE47	ENGL	50	77	SPL	TAFT	HO	good	0
2009-06-15	9	166	16:45:00	09TE47	ENGL	50	85	SPL	TAFT	HO	good	0
2009-06-15	9	166	16:52:00	09TE47	ENGL	50	82	SPL	TAFT	HO	good	0
2009-06-15	9	166	16:59:00	09TE47	ENGL	50	84	SPL	TAFT	HO	good	0
2009-06-15	9	166	17:06:00	09TE47	ENGL	50	93	SPL	TAFT	HO	good	0
2009-06-15	9	166	17:13:00	09TE47	ENGL	50	96	SPL	TAFT	HO	good	0
2009-06-15	9	166	17:20:00	09TE47	ENGL	50	98	SPL	TAFT	HO	good	0
2009-06-15	9	166	17:26:00	09TE47	ENGL	50	98	SPL	TAFT	HO	good	0
2009-06-15	9	166	17:33:00	09TE47	ENGL	50	100	SPL	TAFT	HO	good	0
2009-06-15	9	166	17:40:00	09TE47	ENGL	50	97	SPL	TAFT	HO	good	0
2009-06-15	9	166	17:46:00	09TE47	ENGL	50	101	SPL	TAFT	HO	good	0
2009-06-15	9	166	17:52:00	09TE47	ENGL	50	97	SPL	TAFT	HO	good	0
2009-06-15	9	166	17:59:00	09TE47	ENGL	50	91	SPL	TAFT	HO	good	0
2009-06-15	9	166	18:06:00	09TE47	ENGL	50	98	SPL	TAFT	HO	good	0
2009-06-15	9	166	18:13:00	09TE47	ENGL	50	87	SPL	TAFT	HO	good	0
2009-06-15	9	166	18:19:00	09TE47	ENGL	50	102	SPL	TAFT	HO	good	0
2009-06-15	9	166	18:25:00	09TE47	ENGL	50	100	SPL	TAFT	HO	good	0
2009-06-15	9	166	18:32:00	09TE47	ENGL	50	102	SPL	TAFT	HO	good	0
2009-06-15	9	166	18:38:00	09TE47	ENGL	50	99	SPL	TAFT	HO	good	0
2009-06-15	9	166	18:44:00	09TE47	ENGL	50	105	SPL	TAFT	HO	good	0
2009-06-15	9	166	18:51:00	09TE47	ENGL	50	100	SPL	TAFT	HO	good	0
2009-06-15	9	166	18:57:00	09TE47	ENGL	50	99	SPL	TAFT	HO	good	0
2009-06-15	9	166	19:04:00	09TE47	ENGL	50	102	SPL	TAFT	HO	good	0
2009-06-15	9	166	19:11:00	09TE47	ENGL	50	103	SPL	TAFT	HO	good	0
2009-06-15	9	166	19:17:00	09TE47	ENGL	50	107	SPL	TAFT	HO	good	0
2009-06-15	9	166	19:24:00	09TE47	ENGL	50	101	SPL	TAFT	HO	good	0
2009-06-15	9	166	19:30:00	09TE47	ENGL	50	103	SPL	TAFT	HO	good	0
2009-06-15	9	166	19:37:00	09TE47	ENGL	50	87	SPL	TAFT	HO	good	0
2009-06-15	9	166	19:43:00	09TE47	ENGL	50	75	SPL	TAFT	HO	good	0
2009-06-15	9	166	19:50:00	09TE47	ENGL	50	105	SPL	TAFT	HO	good	0
2009-06-15	9	166	19:56:00	09TE47	ENGL	50	101	SPL	TAFT	HO	good	0
2009-06-15	9	166	20:04:00	09TE47	ENGL	50	98	SPL	TAFT	HO	good	0
2009-06-15	9	166	20:10:00	09TE47	ENGL	50	96	SPL	TAFT	HO	good	0
2009-06-15	9	166	20:16:00	09TE47	ENGL	50	97	SPL	TAFT	HO	good	0
2009-06-15	9	166	20:23:00	09TE47	ENGL	50	105	SPL	TAFT	HO	good	0
2009-06-15	9	166	20:29:00	09TE47	ENGL	50	104	SPL	TAFT	HO	good	0
2009-06-15	9	166	20:36:00	09TE47	ENGL	50	105	SPL	TAFT	HO	good	0
2009-06-15	9	166	20:42:00	09TE47	ENGL	50	106	SPL	TAFT	HO	good	0
2009-06-15	9	166	20:49:00	09TE47	ENGL	50	74	SPL	TAFT	HO	good	0
2009-06-16	9	167	13:14:00	09TE47	ENGL	50	73	SPL	TAFT	HO	good	0
2009-06-16	9	167	14:20:00	09TE47	ENGL	50	108	SPL	TAFT	HO	good	0
2009-06-16	9	167	14:27:00	09TE47	ENGL	50	118	SPL	TAFT	HO	good	0
2009-06-16	9	167	14:33:00	09TE47	ENGL	50	108	SPL	TAFT	HO	good	0
2009-06-16	9	167	14:40:00	09TE47	ENGL	50	106	SPL	TAFT	HO	good	0
2009-06-16	9	167	14:47:00	09TE47	ENGL	50	91	SPL	TAFT	HO	good	0
2009-06-16	9	167	14:54:00	09TE47	ENGL	50	109	SPL	TAFT	HO	good	0
2009-06-16	9	167	15:01:00	09TE47	ENGL	50	106	SPL	TAFT	HO	good	0
2009-06-16	9	167	15:07:00	09TE47	ENGL	50	96	SPL	TAFT	HO	good	0
2009-06-16	9	167	15:14:00	09TE47	ENGL	50	98	SPL	TAFT	HO	good	0
2009-06-16	9	167	15:21:00	09TE47	ENGL	50	87	SPL	TAFT	HO	good	0
2009-06-16	9	167	15:27:00	09TE47	ENGL	50	88	SPL	TAFT	HO	good	0
2009-06-16	9	167	15:41:00	09TE47	ENGL	50	86	SPL	TAFT	HO	good	0
2009-06-16	9	167	15:47:00	09TE47	ENGL	50	93	SPL	TAFT	HO	good	0
2009-06-16	9	167	15:54:00	09TE47	ENGL	50	80	SPL	TAFT	HO	good	0
2009-06-16	9	167	16:01:00	09TE47	ENGL	50	97	SPL	TAFT	HO	good	0
2009-06-16	9	167	16:07:00	09TE47	ENGL	50	83	SPL	TAFT	HO	good	0
2009-06-16	9	167	16:14:00	09TE47	ENGL	50	85	SPL	TAFT	HO	good	0
2009-06-16	9	167	16:20:00	09TE47	ENGL	50	84	SPL	TAFT	HO	good	0
2009-06-16	9	167	16:27:00	09TE47	ENGL	50	96	SPL	TAFT	HO	good	0
2009-06-16	9	167	16:33:00	09TE47	ENGL	50	93	SPL	TAFT	HO	good	0
2009-06-16	9	167	16:40:00	09TE47	ENGL	50	101	SPL	TAFT	HO	good	0
2009-06-16	9	167	16:47:00	09TE47	ENGL	50	89	SPL	TAFT	HO	good	0
2009-06-16	9	167	16:53:00	09TE47	ENGL	50	91	SPL	TAFT	HO	good	0
2009-06-16	9	167	16:59:00	09TE47	ENGL	50	81	SPL	TAFT	HO	good	0
2009-06-16	9	167	17:07:00	09TE47	ENGL	50	75	SPL	TAFT	HO	good	0
2009-06-16	9	167	17:13:00	09TE47	ENGL	50	84	SPL	TAFT	HO	good	0
2009-06-16	9	167	17:20:00	09TE47	ENGL	50	80	SPL	TAFT	HO	good	0
2009-06-16	9	167	17:26:00	09TE47	ENGL	50	86	SPL	TAFT	HO	good	0
2009-06-16	9	167	17:33:00	09TE47	ENGL	50	93	SPL	TAFT	HO	good	0
2009-06-16	9	167	17:39:00	09TE47	ENGL	50	77	SPL	TAFT	HO	good	0
2009-06-16	9	167	17:46:00	09TE47	ENGL	50	95	SPL	TAFT	HO	good	0
2009-06-16	9	167	17:52:00	09TE47	ENGL	50	91	SPL	TAFT	HO	good	0
2009-06-16	9	167	17:59:00	09TE47	ENGL	50	95	SPL	TAFT	HO	good	0
2009-06-16	9	167	18:06:00	09TE47	ENGL	50	90	SPL	TAFT	HO	good	0
2009-06-16	9	167	18:12:00	09TE47	ENGL	50	80	SPL	TAFT	HO	good	0
2009-06-16	9	167	18:25:00	09TE47	ENGL	50	81	SPL	TAFT	HO	good	0
[truncated: 13,966 more rows]

## Sheet: 2010a
Date	Year	Julian	Time	ID	Location	pulse rate	signal strength	tx type	Data source	Activity	Data type	Location Key		LOCATION (HEARD FROM)
2010-04-30			08:00:00	10TE01	ENGL			HM			track			DURING CAPTURE TRIP
2010-05-03			12:56:00	10TE01	ENGL			HM			track			DURING CAPTURE TRIP
2010-05-03			12:56:00	10TE01	ENGL			HM			track			DURING CAPTURE TRIP
2010-05-03			12:56:00	10TE01	ENGL			TDR			track			DURING CAPTURE TRIP
2010-05-13	10	133	20:44:00	10TE01	ENOU	50	83	HM	TAFT	HO	good	0
2010-05-13	10	133	20:50:00	10TE01	ENOU	50	73	HM	TAFT	HO	good	0
2010-05-13	10	133	22:18:00	10TE01	ENOU	50	73	HM	TAFT	HO	good	0
2010-05-13	10	133	22:24:00	10TE01	ENOU	50	81	HM	TAFT	HO	good	0
2010-05-14	10	134	12:57:00	10TE01	ENGL	50	87	TDR	TAFT	HO	good	0
2010-05-15	10	135	14:36:00	10TE01	ENOU	50	84	HM	TAFT	HO	good	0
2010-05-15	10	135	17:03:00	10TE01	ENOU	50	120	HM	TAFT	HO	good	0
2010-05-15	10	135	19:17:00	10TE01	ENOU	50	93	HM	TAFT	HO	good	0
2010-05-15	10	135	19:29:00	10TE01	ENOU	50	76	HM	TAFT	HO	good	0
2010-05-15	10	135	20:01:00	10TE01	ENOU	50	82	HM	TAFT	HO	good	0
2010-05-15	10	135	22:42:00	10TE01	ENGL	50	125	HM	TAFT	HO	good	0
2010-05-15	10	135	22:50:00	10TE01	ENGL	50	127	HM	TAFT	HO	good	0
2010-05-15	10	135	22:59:00	10TE01	ENGL	50	124	HM	TAFT	HO	good	0
2010-05-16	10	136	00:35:00	10TE01	ENGL	50	121	HM	TAFT	HO	good	0
2010-05-16	10	136	00:44:00	10TE01	ENGL	50	121	HM	TAFT	HO	good	0
2010-05-16	10	136	02:26:00	10TE01	ENGL	50	128	HM	TAFT	HO	good	0
2010-05-16	10	136	02:35:00	10TE01	ENGL	50	123	HM	TAFT	HO	good	0
2010-05-16	10	136	03:25:00	10TE01	ENGL	50	122	HM	TAFT	HO	good	0
2010-05-16	10	136	03:42:00	10TE01	ENGL	50	126	HM	TAFT	HO	good	0
2010-05-16	10	136	04:57:00	10TE01	ENGL	50	133	HM	TAFT	HO	good	0
2010-05-16	10	136	04:57:00	10TE01	ENGL	50	105	TDR	TAFT	HO	good	0
2010-05-16	10	136	05:04:00	10TE01	ENOU	50	72	HM	TAFT	HO	good	0
2010-05-16	10	136	05:04:00	10TE01	ENOU	50	70	TDR	TAFT	HO	good	0
2010-05-16	10	136	05:05:00	10TE01	ENGL	50	123	TDR	TAFT	HO	good	0
2010-05-16	10	136	05:06:00	10TE01	ENGL	50	131	HM	TAFT	HO	good	0
2010-05-16	10	136	05:23:00	10TE01	ENGL	50	136	HM	TAFT	HO	good	0
2010-05-16	10	136	06:46:00	10TE01	ENGL	50	124	HM	TAFT	HO	good	0
2010-05-16	10	136	07:11:00	10TE01	ENGL	50	136	HM	TAFT	HO	good	0
2010-05-16	10	136	08:17:00	10TE01	ENGL	50	89	TDR	TAFT	HO	good	0
2010-05-16	10	136	08:26:00	10TE01	ENGL	50	134	HM	TAFT	HO	good	0
2010-05-16	10	136	08:52:00	10TE01	ENGL	50	119	HM	TAFT	HO	good	0
2010-05-16	10	136	08:52:00	10TE01	ENGL	50	116	TDR	TAFT	HO	good	0
2010-05-16	10	136	09:00:00	10TE01	ENGL	50	128	HM	TAFT	HO	good	0
2010-05-16	10	136	09:00:00	10TE01	ENGL	50	127	TDR	TAFT	HO	good	0
2010-05-16	10	136	09:08:00	10TE01	ENGL	50	134	TDR	TAFT	HO	good	0
2010-05-16	10	136	09:09:00	10TE01	ENGL	50	139	HM	TAFT	HO	good	0
2010-05-16	10	136	09:17:00	10TE01	ENGL	50	139	HM	TAFT	HO	good	0
2010-05-16	10	136	09:17:00	10TE01	ENGL	50	131	TDR	TAFT	HO	good	0
2010-05-16	10	136	09:19:00	10TE01	ENOU	50	81	HM	TAFT	HO	good	0
2010-05-16	10	136	09:19:00	10TE01	ENOU	50	69	TDR	TAFT	HO	good	0
2010-05-16	10	136	09:25:00	10TE01	ENGL	50	136	HM	TAFT	HO	good	0
2010-05-16	10	136	09:25:00	10TE01	ENGL	50	123	TDR	TAFT	HO	good	0
2010-05-16	10	136	09:33:00	10TE01	ENOU	50	74	HM	TAFT	HO	good	0
2010-05-16	10	136	09:34:00	10TE01	ENGL	50	138	HM	TAFT	HO	good	0
2010-05-16	10	136	09:34:00	10TE01	ENGL	50	124	TDR	TAFT	HO	good	0
2010-05-16	10	136	09:42:00	10TE01	ENGL	50	135	HM	TAFT	HO	good	0
2010-05-16	10	136	09:42:00	10TE01	ENGL	50	137	TDR	TAFT	HO	good	0
2010-05-16	10	136	09:46:00	10TE01	ENOU	50	72	HM	TAFT	HO	good	0
2010-05-16	10	136	09:50:00	10TE01	ENGL	50	138	HM	TAFT	HO	good	0
2010-05-16	10	136	09:50:00	10TE01	ENGL	50	129	TDR	TAFT	HO	good	0
2010-05-16	10	136	09:58:00	10TE01	ENGL	50	140	HM	TAFT	HO	good	0
2010-05-16	10	136	10:06:00	10TE01	ENGL	50	138	HM	TAFT	HO	good	0
2010-05-16	10	136	10:15:00	10TE01	ENGL	50	131	HM	TAFT	HO	good	0
2010-05-16	10	136	10:15:00	10TE01	ENGL	50	124	TDR	TAFT	HO	good	0
2010-05-16	10	136	10:23:00	10TE01	ENGL	50	137	TDR	TAFT	HO	good	0
2010-05-16	10	136	10:39:00	10TE01	ENOU	50	77	HM	TAFT	HO	good	0
2010-05-16	10	136	10:40:00	10TE01	ENGL	50	133	HM	TAFT	HO	good	0
2010-05-16	10	136	10:40:00	10TE01	ENGL	50	115	TDR	TAFT	HO	good	0
2010-05-16	10	136	10:45:00	10TE01	ENOU	50	73	HM	TAFT	HO	good	0
2010-05-16	10	136	10:48:00	10TE01	ENGL	50	142	HM	TAFT	HO	good	0
2010-05-16	10	136	10:56:00	10TE01	ENGL	50	116	TDR	TAFT	HO	good	0
2010-05-16	10	136	10:57:00	10TE01	ENGL	50	143	HM	TAFT	HO	good	0
2010-05-16	10	136	11:05:00	10TE01	ENGL	50	138	HM	TAFT	HO	good	0
2010-05-16	10	136	11:05:00	10TE01	ENGL	50	106	TDR	TAFT	HO	good	0
2010-05-16	10	136	11:11:00	10TE01	ENOU	50	69	HM	TAFT	HO	good	0
2010-05-16	10	136	11:13:00	10TE01	ENGL	50	140	HM	TAFT	HO	good	0
2010-05-16	10	136	11:21:00	10TE01	ENGL	50	132	HM	TAFT	HO	good	0
2010-05-16	10	136	11:21:00	10TE01	ENGL	50	115	TDR	TAFT	HO	good	0
2010-05-16	10	136	11:24:00	10TE01	ENOU	50	80	HM	TAFT	HO	good	0
2010-05-16	10	136	11:30:00	10TE01	ENGL	50	145	HM	TAFT	HO	good	0
2010-05-16	10	136	11:30:00	10TE01	ENGL	50	118	TDR	TAFT	HO	good	0
2010-05-16	10	136	11:38:00	10TE01	ENGL	50	138	HM	TAFT	HO	good	0
2010-05-16	10	136	11:43:00	10TE01	ENOU	50	75	HM	TAFT	HO	good	0
2010-05-16	10	136	11:47:00	10TE01	ENGL	50	140	HM	TAFT	HO	good	0
2010-05-16	10	136	11:47:00	10TE01	ENGL	50	91	TDR	TAFT	HO	good	0
2010-05-16	10	136	11:50:00	10TE01	ENOU	50	74	HM	TAFT	HO	good	0
2010-05-16	10	136	11:55:00	10TE01	ENGL	50	142	HM	TAFT	HO	good	0
2010-05-16	10	136	11:55:00	10TE01	ENGL	50	120	TDR	TAFT	HO	good	0
2010-05-16	10	136	12:03:00	10TE01	ENGL	50	141	HM	TAFT	HO	good	0
2010-05-16	10	136	12:09:00	10TE01	ENOU	50	73	HM	TAFT	HO	good	0
2010-05-16	10	136	12:11:00	10TE01	ENGL	50	142	HM	TAFT	HO	good	0
2010-05-16	10	136	12:19:00	10TE01	ENGL	50	84	TDR	TAFT	HO	good	0
2010-05-16	10	136	12:20:00	10TE01	ENGL	50	143	HM	TAFT	HO	good	0
2010-05-16	10	136	12:22:00	10TE01	ENOU	50	73	HM	TAFT	HO	good	0
2010-05-16	10	136	12:28:00	10TE01	ENGL	50	138	HM	TAFT	HO	good	0
2010-05-16	10	136	12:35:00	10TE01	ENOU	50	74	HM	TAFT	HO	good	0
2010-05-16	10	136	12:36:00	10TE01	ENGL	50	141	HM	TAFT	HO	good	0
2010-05-16	10	136	12:36:00	10TE01	ENGL	50	112	TDR	TAFT	HO	good	0
2010-05-16	10	136	12:42:00	10TE01	ENOU	50	74	HM	TAFT	HO	good	0
2010-05-16	10	136	12:44:00	10TE01	ENGL	50	111	TDR	TAFT	HO	good	0
2010-05-16	10	136	12:45:00	10TE01	ENGL	50	140	HM	TAFT	HO	good	0
2010-05-16	10	136	12:48:00	10TE01	ENOU	50	76	HM	TAFT	HO	good	0
2010-05-16	10	136	12:53:00	10TE01	ENGL	50	141	HM	TAFT	HO	good	0
2010-05-16	10	136	12:53:00	10TE01	ENGL	50	123	TDR	TAFT	HO	good	0
2010-05-16	10	136	12:54:00	10TE01	ENOU	50	77	HM	TAFT	HO	good	0
2010-05-16	10	136	13:01:00	10TE01	ENGL	50	146	HM	TAFT	HO	good	0
2010-05-16	10	136	13:01:00	10TE01	ENGL	50	120	TDR	TAFT	HO	good	0
2010-05-16	10	136	13:25:00	10TE01	ENGL	50	129	TDR	TAFT	HO	good	0
2010-05-16	10	136	13:26:00	10TE01	ENGL	50	130	HM	TAFT	HO	good	0
2010-05-16	10	136	13:27:00	10TE01	ENOU	50	72	HM	TAFT	HO	good	0
2010-05-16	10	136	13:33:00	10TE01	ENOU	50	71	HM	TAFT	HO	good	0
2010-05-16	10	136	13:34:00	10TE01	ENGL	50	142	HM	TAFT	HO	good	0
2010-05-16	10	136	13:34:00	10TE01	ENGL	50	124	TDR	TAFT	HO	good	0
2010-05-16	10	136	13:42:00	10TE01	ENGL	50	133	HM	TAFT	HO	good	0
2010-05-16	10	136	13:42:00	10TE01	ENGL	50	122	TDR	TAFT	HO	good	0
2010-05-16	10	136	13:50:00	10TE01	ENGL	50	131	HM	TAFT	HO	good	0
2010-05-16	10	136	13:50:00	10TE01	ENGL	50	124	TDR	TAFT	HO	good	0
2010-05-16	10	136	13:58:00	10TE01	ENGL	50	117	TDR	TAFT	HO	good	0
2010-05-16	10	136	13:59:00	10TE01	ENGL	50	137	HM	TAFT	HO	good	0
2010-05-16	10	136	14:07:00	10TE01	ENGL	50	134	HM	TAFT	HO	good	0
2010-05-16	10	136	14:07:00	10TE01	ENGL	50	131	TDR	TAFT	HO	good	0
2010-05-16	10	136	14:15:00	10TE01	ENGL	50	142	HM	TAFT	HO	good	0
2010-05-16	10	136	14:15:00	10TE01	ENGL	50	128	TDR	TAFT	HO	good	0
2010-05-16	10	136	14:19:00	10TE01	ENOU	50	69	HM	TAFT	HO	good	0
2010-05-16	10	136	14:23:00	10TE01	ENGL	50	125	TDR	TAFT	HO	good	0
2010-05-16	10	136	14:24:00	10TE01	ENGL	50	140	HM	TAFT	HO	good	0
2010-05-16	10	136	14:31:00	10TE01	ENGL	50	121	TDR	TAFT	HO	good	0
2010-05-16	10	136	14:32:00	10TE01	ENGL	50	138	HM	TAFT	HO	good	0
2010-05-16	10	136	14:39:00	10TE01	ENGL	50	127	TDR	TAFT	HO	good	0
2010-05-16	10	136	14:40:00	10TE01	ENGL	50	137	HM	TAFT	HO	good	0
2010-05-16	10	136	14:51:00	10TE01	ENOU	50	76	HM	TAFT	HO	good	0
2010-05-16	10	136	14:55:00	10TE01	ENGL	50	117	TDR	TAFT	HO	good	0
2010-05-16	10	136	14:56:00	10TE01	ENGL	50	133	HM	TAFT	HO	good	0
2010-05-16	10	136	15:03:00	10TE01	ENGL	50	114	TDR	TAFT	HO	good	0
2010-05-16	10	136	15:04:00	10TE01	ENGL	50	129	HM	TAFT	HO	good	0
2010-05-16	10	136	15:12:00	10TE01	ENGL	50	135	HM	TAFT	HO	good	0
2010-05-16	10	136	15:12:00	10TE01	ENGL	50	108	TDR	TAFT	HO	good	0
2010-05-16	10	136	15:20:00	10TE01	ENGL	50	131	HM	TAFT	HO	good	0
2010-05-16	10	136	15:20:00	10TE01	ENGL	50	116	TDR	TAFT	HO	good	0
2010-05-16	10	136	15:28:00	10TE01	ENGL	50	112	TDR	TAFT	HO	good	0
2010-05-16	10	136	15:29:00	10TE01	ENGL	50	127	HM	TAFT	HO	good	0
2010-05-16	10	136	15:37:00	10TE01	ENGL	50	128	HM	TAFT	HO	good	0
2010-05-16	10	136	15:37:00	10TE01	ENGL	50	112	TDR	TAFT	HO	good	0
2010-05-16	10	136	15:45:00	10TE01	ENGL	50	123	HM	TAFT	HO	good	0
2010-05-16	10	136	15:45:00	10TE01	ENGL	50	98	TDR	TAFT	HO	good	0
2010-05-16	10	136	15:53:00	10TE01	ENGL	50	118	HM	TAFT	HO	good	0
2010-05-16	10	136	16:01:00	10TE01	ENGL	50	132	HM	TAFT	HO	good	0
2010-05-16	10	136	16:01:00	10TE01	ENGL	50	112	TDR	TAFT	HO	good	0
2010-05-16	10	136	16:02:00	10TE01	ENOU	50	77	HM	TAFT	HO	good	0
2010-05-16	10	136	16:08:00	10TE01	ENOU	50	70	HM	TAFT	HO	good	0
2010-05-16	10	136	16:09:00	10TE01	ENGL	50	119	TDR	TAFT	HO	good	0
2010-05-16	10	136	18:36:00	10TE01	ENGL	50	141	HM	TAFT	HO	good	0
2010-05-16	10	136	20:31:00	10TE01	ENOU	50	88	HM	TAFT	HO	good	0
2010-05-16	10	136	22:30:00	10TE01	ENOU	50	76	HM	TAFT	HO	good	0
2010-05-16	10	136	22:55:00	10TE01	ENOU	50	73	HM	TAFT	HO	good	0
2010-05-16	10	136	23:01:00	10TE01	ENOU	50	74	HM	TAFT	HO	good	0
2010-05-16	10	136	23:07:00	10TE01	ENOU	50	70	HM	TAFT	HO	good	0
2010-05-16	10	136	23:57:00	10TE01	ENOU	50	76	HM	TAFT	HO	good	0
2010-05-17	10	137	04:59:00	10TE01	ENOU	50	67	HM	TAFT	HO	good	0
2010-05-17	10	137	06:42:00	10TE01	ENOU	50	77	HM	TAFT	HO	good	0
2010-05-17	10	137	07:33:00	10TE01	ENOU	50	94	HM	TAFT	HO	good	0
2010-05-17	10	137	08:06:00	10TE01	ENOU	50	102	HM	TAFT	HO	good	0
2010-05-17	10	137	08:52:00	10TE01	ENOU	50	131	HM	TAFT	HO	good	0
2010-05-17	10	137	10:23:00	10TE01	ENOU	50	96	HM	TAFT	HO	good	0
2010-05-17	10	137	11:02:00	10TE01	ENOU	50	97	HM	TAFT	HO	good	0
2010-05-17	10	137	11:34:00	10TE01	ENOU	50	96	HM	TAFT	HO	good	0
2010-05-18	10	138	18:34:00	10TE01	ENOU	50	72	HM	TAFT	HO	good	0
2010-05-20	10	140	08:26:00	10TE01	ENGL	50	96	HM	TAFT	HO	good	0
2010-05-20	10	140	09:06:00	10TE01	ENGL	50	79	HM	TAFT	HO	good	0
2010-05-21	10	141	00:38:00	10TE01	ENOU	50	80	HM	TAFT	HO	good	0
2010-05-21	10	141	00:44:00	10TE01	ENOU	50	86	HM	TAFT	HO	good	0
2010-05-21	10	141	00:50:00	10TE01	ENOU	50	80	HM	TAFT	HO	good	0
2010-05-21	10	141	01:09:00	10TE01	ENOU	50	76	HM	TAFT	HO	good	0
2010-05-21	10	141	02:28:00	10TE01	ENOU	50	78	HM	TAFT	HO	good	0
2010-05-21	10	141	02:59:00	10TE01	ENOU	50	77	HM	TAFT	HO	good	0
2010-05-21	10	141	04:12:00	10TE01	ENOU	50	73	HM	TAFT	HO	good	0
2010-05-21	10	141	04:30:00	10TE01	ENOU	50	80	HM	TAFT	HO	good	0
2010-05-21	10	141	05:45:00	10TE01	ENOU	50	77	HM	TAFT	HO	good	0
2010-05-21	10	141	07:52:00	10TE01	ENOU	50	86	HM	TAFT	HO	good	0
2010-05-21	10	141	08:17:00	10TE01	ENOU	50	74	HM	TAFT	HO	good	0
2010-05-21	10	141	08:49:00	10TE01	ENOU	50	76	HM	TAFT	HO	good	0
2010-05-21	10	141	09:52:00	10TE01	ENOU	50	78	HM	TAFT	HO	good	0
2010-05-21	10	141	14:30:00	10TE01	ENOU	50	80	HM	TAFT	HO	good	0
2010-05-21	10	141	14:49:00	10TE01	ENOU	50	86	HM	TAFT	HO	good	0
2010-05-21	10	141	15:02:00	10TE01	ENOU	50	83	HM	TAFT	HO	good	0
2010-05-21	10	141	16:37:00	10TE01	ENOU	50	73	HM	TAFT	HO	good	0
2010-05-21	10	141	16:50:00	10TE01	ENOU	50	82	HM	TAFT	HO	good	0
2010-05-21	10	141	18:14:00	10TE01	ENOU	50	78	HM	TAFT	HO	good	0
2010-05-21	10	141	18:53:00	10TE01	ENOU	50	78	HM	TAFT	HO	good	0
2010-05-21	10	141	19:32:00	10TE01	ENOU	50	84	HM	TAFT	HO	good	0
2010-05-21	10	141	19:52:00	10TE01	ENOU	50	74	HM	TAFT	HO	good	0
2010-05-21	10	141	20:17:00	10TE01	ENOU	50	71	HM	TAFT	HO	good	0
2010-05-21	10	141	22:11:00	10TE01	ENOU	50	78	HM	TAFT	HO	good	0
2010-05-21	10	141	22:36:00	10TE01	ENOU	50	85	HM	TAFT	HO	good	0
2010-05-21	10	141	23:13:00	10TE01	ENOU	50	80	HM	TAFT	HO	good	0
2010-05-21	10	141	23:20:00	10TE01	ENOU	50	79	HM	TAFT	HO	good	0
2010-05-22	10	142	00:28:00	10TE01	ENOU	50	78	HM	TAFT	HO	good	0
2010-05-22	10	142	00:52:00	10TE01	ENOU	50	82	HM	TAFT	HO	good	0
2010-05-22	10	142	04:37:00	10TE01	ENOU	50	79	HM	TAFT	HO	good	0
2010-05-22	10	142	05:34:00	10TE01	ENOU	50	81	HM	TAFT	HO	good	0
2010-05-22	10	142	07:10:00	10TE01	ENOU	50	98	HM	TAFT	HO	good	0
2010-05-22	10	142	07:23:00	10TE01	ENOU	50	89	HM	TAFT	HO	good	0
2010-05-22	10	142	07:55:00	10TE01	ENOU	50	113	HM	TAFT	HO	good	0
2010-05-22	10	142	09:01:00	10TE01	ENOU	50	126	HM	TAFT	HO	good	0
2010-05-22	10	142	09:34:00	10TE01	ENOU	50	105	HM	TAFT	HO	good	0
2010-05-22	10	142	10:14:00	10TE01	ENOU	50	100	HM	TAFT	HO	good	0
2010-05-22	10	142	10:35:00	10TE01	ENGL	50	102	HM	TAFT	HO	good	0
2010-05-22	10	142	11:00:00	10TE01	ENGL	50	111	HM	TAFT	HO	good	0
2010-05-22	10	142	11:16:00	10TE01	ENGL	50	124	HM	TAFT	HO	good	0
2010-05-22	10	142	11:40:00	10TE01	ENGL	50	85	TDR	TAFT	HO	good	0
2010-05-22	10	142	11:41:00	10TE01	ENGL	50	152	HM	TAFT	HO	good	0
2010-05-22	10	142	11:49:00	10TE01	ENGL	50	152	HM	TAFT	HO	good	0
2010-05-22	10	142	11:49:00	10TE01	ENOU	50	73	HM	TAFT	HO	good	0
2010-05-22	10	142	11:49:00	10TE01	ENGL	50	140	TDR	TAFT	HO	good	0
2010-05-22	10	142	11:55:00	10TE01	ENOU	50	73	TDR	TAFT	HO	good	0
2010-05-22	10	142	11:56:00	10TE01	ENOU	50	71	HM	TAFT	HO	good	0
2010-05-22	10	142	11:57:00	10TE01	ENGL	50	153	HM	TAFT	HO	good	0
2010-05-22	10	142	11:57:00	10TE01	ENGL	50	141	TDR	TAFT	HO	good	0
2010-05-22	10	142	12:03:00	10TE01	ENOU	50	84	HM	TAFT	HO	good	0
2010-05-22	10	142	12:05:00	10TE01	ENGL	50	153	HM	TAFT	HO	good	0
2010-05-22	10	142	12:05:00	10TE01	ENGL	50	123	TDR	TAFT	HO	good	0
2010-05-22	10	142	12:09:00	10TE01	ENOU	50	80	HM	TAFT	HO	good	0
2010-05-22	10	142	12:13:00	10TE01	ENGL	50	153	HM	TAFT	HO	good	0
2010-05-22	10	142	12:13:00	10TE01	ENGL	50	149	TDR	TAFT	HO	good	0
2010-05-22	10	142	12:22:00	10TE01	ENGL	50	152	HM	TAFT	HO	good	0
2010-05-22	10	142	12:22:00	10TE01	ENGL	50	134	TDR	TAFT	HO	good	0
2010-05-22	10	142	12:23:00	10TE01	ENOU	50	78	HM	TAFT	HO	good	0
2010-05-22	10	142	12:29:00	10TE01	ENOU	50	74	HM	TAFT	HO	good	0
2010-05-22	10	142	12:30:00	10TE01	ENGL	50	153	HM	TAFT	HO	good	0
2010-05-22	10	142	12:30:00	10TE01	ENGL	50	135	TDR	TAFT	HO	good	0
2010-05-22	10	142	12:36:00	10TE01	ENOU	50	75	HM	TAFT	HO	good	0
2010-05-22	10	142	12:38:00	10TE01	ENGL	50	137	TDR	TAFT	HO	good	0
2010-05-22	10	142	12:39:00	10TE01	ENGL	50	153	HM	TAFT	HO	good	0
2010-05-22	10	142	12:43:00	10TE01	ENOU	50	80	HM	TAFT	HO	good	0
2010-05-22	10	142	12:47:00	10TE01	ENGL	50	152	HM	TAFT	HO	good	0
2010-05-22	10	142	12:47:00	10TE01	ENGL	50	142	TDR	TAFT	HO	good	0
2010-05-22	10	142	12:49:00	10TE01	ENOU	50	72	TDR	TAFT	HO	good	0
2010-05-22	10	142	12:55:00	10TE01	ENGL	50	153	HM	TAFT	HO	good	0
2010-05-22	10	142	12:55:00	10TE01	ENGL	50	127	TDR	TAFT	HO	good	0
2010-05-22	10	142	13:03:00	10TE01	ENGL	50	152	HM	TAFT	HO	good	0
2010-05-22	10	142	13:03:00	10TE01	ENOU	50	85	HM	TAFT	HO	good	0
2010-05-22	10	142	13:03:00	10TE01	ENGL	50	144	TDR	TAFT	HO	good	0
2010-05-22	10	142	13:10:00	10TE01	ENOU	50	86	HM	TAFT	HO	good	0
2010-05-22	10	142	13:11:00	10TE01	ENGL	50	149	TDR	TAFT	HO	good	0
2010-05-22	10	142	13:12:00	10TE01	ENGL	50	151	HM	TAFT	HO	good	0
2010-05-22	10	142	13:16:00	10TE01	ENOU	50	80	HM	TAFT	HO	good	0
2010-05-22	10	142	13:20:00	10TE01	ENGL	50	152	HM	TAFT	HO	good	0
2010-05-22	10	142	13:20:00	10TE01	ENGL	50	146	TDR	TAFT	HO	good	0
2010-05-22	10	142	13:23:00	10TE01	ENOU	50	78	HM	TAFT	HO	good	0
2010-05-22	10	142	13:28:00	10TE01	ENGL	50	153	HM	TAFT	HO	good	0
2010-05-22	10	142	13:28:00	10TE01	ENGL	50	148	TDR	TAFT	HO	good	0
2010-05-22	10	142	13:29:00	10TE01	ENOU	50	87	HM	TAFT	HO	good	0
2010-05-22	10	142	13:36:00	10TE01	ENOU	50	84	HM	TAFT	HO	good	0
2010-05-22	10	142	13:37:00	10TE01	ENGL	50	153	HM	TAFT	HO	good	0
2010-05-22	10	142	13:37:00	10TE01	ENGL	50	150	TDR	TAFT	HO	good	0
2010-05-22	10	142	13:43:00	10TE01	ENOU	50	82	HM	TAFT	HO	good	0
2010-05-22	10	142	13:43:00	10TE01	ENOU	50	73	TDR	TAFT	HO	good	0
2010-05-22	10	142	13:45:00	10TE01	ENGL	50	152	HM	TAFT	HO	good	0
2010-05-22	10	142	13:45:00	10TE01	ENGL	50	146	TDR	TAFT	HO	good	0
2010-05-22	10	142	13:50:00	10TE01	ENOU	50	82	HM	TAFT	HO	good	0
2010-05-22	10	142	13:53:00	10TE01	ENGL	50	152	HM	TAFT	HO	good	0
2010-05-22	10	142	13:53:00	10TE01	ENGL	50	142	TDR	TAFT	HO	good	0
2010-05-22	10	142	13:56:00	10TE01	ENOU	50	83	HM	TAFT	HO	good	0
2010-05-22	10	142	14:01:00	10TE01	ENGL	50	152	HM	TAFT	HO	good	0
2010-05-22	10	142	14:01:00	10TE01	ENGL	50	143	TDR	TAFT	HO	good	0
2010-05-22	10	142	14:03:00	10TE01	ENOU	50	78	HM	TAFT	HO	good	0
2010-05-22	10	142	14:09:00	10TE01	ENGL	50	152	HM	TAFT	HO	good	0
2010-05-22	10	142	14:09:00	10TE01	ENGL	50	141	TDR	TAFT	HO	good	0
2010-05-22	10	142	14:16:00	10TE01	ENOU	50	80	HM	TAFT	HO	good	0
2010-05-22	10	142	14:17:00	10TE01	ENGL	50	152	HM	TAFT	HO	good	0
2010-05-22	10	142	14:17:00	10TE01	ENGL	50	123	TDR	TAFT	HO	good	0
2010-05-22	10	142	14:23:00	10TE01	ENOU	50	88	HM	TAFT	HO	good	0
2010-05-22	10	142	14:26:00	10TE01	ENGL	50	152	HM	TAFT	HO	good	0
2010-05-22	10	142	14:26:00	10TE01	ENGL	50	132	TDR	TAFT	HO	good	0
2010-05-22	10	142	14:29:00	10TE01	ENOU	50	75	TDR	TAFT	HO	good	0
2010-05-22	10	142	14:30:00	10TE01	ENOU	50	77	HM	TAFT	HO	good	0
2010-05-22	10	142	14:34:00	10TE01	ENGL	50	152	HM	TAFT	HO	good	0
2010-05-22	10	142	14:34:00	10TE01	ENGL	50	142	TDR	TAFT	HO	good	0
2010-05-22	10	142	14:36:00	10TE01	ENOU	50	85	HM	TAFT	HO	good	0
2010-05-22	10	142	14:42:00	10TE01	ENGL	50	152	HM	TAFT	HO	good	0
2010-05-22	10	142	14:42:00	10TE01	ENGL	50	137	TDR	TAFT	HO	good	0
2010-05-22	10	142	14:43:00	10TE01	ENOU	50	83	HM	TAFT	HO	good	0
[truncated: 60,268 more rows]

## Sheet: 2010b
Date	Year	Julian	Time	ID	Location	pulse rate	signal strength	tx type	Data source	Activity	Data type	Location Key
[truncated: 25,721 more rows]
